# Supplementary material for: Proteomics of Galápagos Marine Iguanas Links Function of Femoral Gland Proteins to the Immune System
Source: Mol Cell Proteomics. 2020 Nov 25;19(9):1523–32. doi: 10.1074/mcp.RA120.001947 (PMC8143647; doi:10.1074/mcp.RA120.001947)
Supplement: Supplementary file 1 [file mmc1.zip]

Archive with 4 entries (4 files):
- mmc1/158307_1_supp_525532_q9wq6l.xlsx
- mmc1/158307_1_supp_525665_q9x0f8.xlsx
- mmc1/158307_1_supp_525666_q9x0f1.docx
- mmc1/158307_1_supp_528142_qf67yk.pdf
