# Supplementary material for: Proteomics of Galápagos Marine Iguanas Links Function of Femoral Gland Proteins to the Immune System
Source: Mol Cell Proteomics. 2020 Nov 25;19(9):1523–32. doi: 10.1074/mcp.RA120.001947 (PMC8143647; doi:10.1074/mcp.RA120.001947)
Supplement: Supplementary file 1 [file mmc1.zip › mmc1/158307_1_supp_525532_q9wq6l.xlsx]

## Sheet: SVM
Accuracy for the best performing kernels with a 3-fold cross-validation (CV) given by skikit-learn and the area under the curve (AUC) with a 9-fold cross-validation, respectively.
Kernel	Accuracy (3x CV) [%]	AUC (9x CV)
Linear	90.1	93.6
Polynomial	90.3	93.6
RBF	90.4	94.6
sigmoid	89.4	93.4

## Sheet: AMP
Name	Sequence	Molecular Mass [D]	Activity against Gram-pos.	Activity against Gram-neg.
Iguana-01	YKFYKA	819	+	+
Iguana-02	GGRRGSI	701.8	+/-	+/-
Iguana-03	RGSIGGGRRGSI	1172.3	+/-	-
Iguana-04	KKLYISKGCMSKSLC	1689.1	++	++
Iguana-05	IIPNEDFS	934.1	n.d.	-
Iguana-06	LSLSRISIP	985.2	n.d.	+/-
Iguana-07	GSFPKEAIVQK	1203.4	n.d.	+/-
Iguana-08	VDPQKV	684.8	n.d.	+
Iguana-09	RGQYG	579.6	n.d.	+
Iguana-10	AGVPRFRFGPPE	1329.5	+/-	++
Iguana-11	KKPLITMDEIP	1284.6	++	+
Iguana-12	RLTPFVEPRY	1277.5	+/-	+
Iguana-13	SYFVKRPPGV	1149.4	+/-	+/-
Iguana-14	LPTKLDSAFIRKDPFG	1805.1	+/-	+
Iguana-15	IADPDQFVLKPQ	1370.6	+/-	+
Iguana-16	LSRPGVLERFLPDKP	1724	+	+
Iguana-17	MPKFHMPKF	1162.5	++	++
Iguana-non-01	SALWVVER	959.1	-	-
Iguana-non-02	LKVPELNV	911.1	-	-
Iguana-non-03	NLVSVDERLV	1143.3	-	-
Iguana-non-04	IFELDGALYR	1196.4	-	-
Oncocin	VDKPPYLPRPRPPRRIYNR-NH2	2389.8	++	++
++ = highly active (comparable to oncocin), + = moderately active, +/- = moderately active without clear dose dependency - = no activity, n.d. = not determined
