# Supplementary material for: Proteomics of Galápagos Marine Iguanas Links Function of Femoral Gland Proteins to the Immune System
Source: Mol Cell Proteomics. 2020 Nov 25;19(9):1523–32. doi: 10.1074/mcp.RA120.001947 (PMC8143647; doi:10.1074/mcp.RA120.001947)
Supplement: Supplementary file 1 [file mmc1.zip › mmc1/158307_1_supp_525665_q9x0f8.xlsx]

## Sheet: Description
Terms used as headers in Supplementary tables	Description
Intensity	Protein Intensity
IBAC	Protein Intensity from IBAC quantification
Razor+Unique Peptides	Number of Identified Peptides
Unique Peptides	Number of Identified Unique Peptides
Sequence Coverage	Percentage of sequence that is covered by identified peptides
TranscriptName	Identifier from Transcript Sequencing
GOBP name	GOBP annotation (human Uniprot)
GOMF name	GOMF annotation (human Uniprot)
GOCC name	GOCC annotation (human Uniprot)
KEGG name	KEGG annotation (human Uniprot)
Pfam	Pfam annotation (human Uniprot)
Gland-enriched	Indicates if protein is enriched in femoral gland excretions
Gland-exclusive	Indicates if protein is exclusively detected in gland excretions
Gland proteins	Indicates if protein is enriched or exclusive for gland excretions
Score	The Andromeda score of the best identified modified peptide containing this site
NotAnnotated	Indicates if Protein was not annotated by BLAST search
Uniprot	Results from Blast search against uniprot database
Swissprot	Results from Blast search against swissprot database
BLAST E-value	E-value from BLAST search
Protein ID	Uniprot identifier from BLAST Hit
Protein names	Name of protein this protein is associated with
Gene names	Name of gene this protein is associated with
Associated Pfam Domains	Pfam domain annoation retrieved by hmmr search
Localisation	Localisation retrieved by DeepLoc search
Type	Indicates if protein is membran bound or soluble (by DeepLoc)
Likelihood	Likelihood for subcellular localisation (by DeepLoc)
source, feature	Indicates if Signal Peptide is present
start	Start of motif or domain
end	End of motif or domain
SingalP score	Score for Signal Peptide

## Sheet: Protein Information
Label free intensity (LFQ)									iBAQ																			Razor + unique peptides									Unique peptides									Sequence coverage
LFQ intensity Brain	LFQ intensity Erythrocytes	LFQ intensity Gland	LFQ intensity Heart	LFQ intensity Lung	LFQ intensity Muscle	LFQ intensity Serum	LFQ intensity Sperm	LFQ intensity Skin	iBAQ Brain	iBAQ Erythrocytes	iBAQ Gland	iBAQ Heart	iBAQ Lung	iBAQ Muscle	iBAQ Serum	iBAQ Sperm	iBAQ Skin	Razor + unique peptides	Unique peptides	Sequence coverage [%]	Unique + razor sequence coverage [%]	Unique sequence coverage [%]	Mol. weight [kDa]	Q-value	Score	Intensity	MS/MS Count	Razor + unique peptides Brain	Razor + unique peptides Erythrocytes	Razor + unique peptides Gland	Razor + unique peptides Heart	Razor + unique peptides Lung	Razor + unique peptides Muscle	Razor + unique peptides Serum	Razor + unique peptides Sperm	Razor + unique peptides Skin	Unique peptides Brain	Unique peptides Erythrocytes	Unique peptides Gland	Unique peptides Heart	Unique peptides Lung	Unique peptides Muscle	Unique peptides Serum	Unique peptides Sperm	Unique peptides Skin	Sequence coverage Brain [%]	Sequence coverage Erythrocytes [%]	Sequence coverage Gland [%]	Sequence coverage Heart [%]
NaN	NaN	NaN	NaN	NaN	NaN	28.2972	NaN	NaN	NaN	NaN	NaN	NaN	NaN	NaN	25.8709	NaN	NaN	2	2	4.9	4.9	4.9	26.198	0.0082239	1.9591	859130000	3	0	0	0	0	0	0	2	0	0	0	0	0	0	0	0	2	0	0	0	0	0	0
NaN	NaN	NaN	25.174	NaN	NaN	NaN	NaN	NaN	NaN	NaN	NaN	23.9789	NaN	NaN	NaN	NaN	NaN	3	3	22.5	22.5	22.5	11.34	0.00033727	5.4266	82670000	4	0	0	0	3	0	0	0	0	0	0	0	0	3	0	0	0	0	0	0	0	0	22.5
24.8936	NaN	NaN	27.1443	25.3329	25.892	NaN	28.0047	NaN	24.1525	NaN	NaN	28.5192	23.0388	23.6927	NaN	28.2077	NaN	3	3	28.3	28.3	28.3	12.532	0	48.501	4413300000	41	1	0	0	3	2	2	0	3	0	1	0	0	3	2	2	0	3	0	13.4	0	0	28.3
NaN	NaN	NaN	NaN	NaN	NaN	NaN	23.8403	NaN	NaN	NaN	NaN	20.505	NaN	NaN	NaN	22.3807	NaN	2	2	20.7	20.7	20.7	13.118	0.0021475	2.8206	41694000	3	0	0	0	1	0	0	0	1	0	0	0	0	1	0	0	0	1	0	0	0	0	10.3
24.6541	NaN	NaN	NaN	NaN	NaN	NaN	NaN	NaN	21.4842	NaN	NaN	NaN	NaN	NaN	NaN	NaN	NaN	3	3	15.9	15.9	15.9	19.217	0.00047356	4.239	26401000	3	3	0	0	0	0	0	0	0	0	3	0	0	0	0	0	0	0	0	15.9	0	0	0
27.0023	NaN	NaN	NaN	NaN	NaN	NaN	27.2884	NaN	25.0206	NaN	NaN	18.8265	NaN	NaN	NaN	26.3014	NaN	8	8	71.7	71.7	71.7	14.429	0	26.9	1172000000	42	2	0	0	1	0	0	0	8	0	2	0	0	1	0	0	0	8	0	21	0	0	7.2
23.5784	26.5512	NaN	24.5237	24.9138	NaN	25.6665	26.6202	28.0942	18.7229	23.6831	NaN	24.9489	21.0079	NaN	21.5538	25.8755	22.7424	11	11	27.2	27.2	27.2	36.199	0	29.112	2040900000	70	2	4	0	4	5	0	4	9	6	2	4	0	4	5	0	4	9	6	7.4	13.9	0	16.1
27.6433	NaN	NaN	NaN	NaN	NaN	NaN	NaN	NaN	27.0207	NaN	NaN	23.1728	18.6997	NaN	NaN	NaN	NaN	5	5	41.6	41.6	41.6	13.892	0	11.201	1022300000	15	5	0	0	1	1	0	0	0	0	5	0	0	1	1	0	0	0	0	41.6	0	0	8.8
NaN	NaN	NaN	24.7206	28.0607	31.4243	NaN	23.9345	NaN	NaN	NaN	NaN	25.3258	26.972	30.4137	NaN	23.422	NaN	17	17	57.8	57.8	57.8	16.741	0	38.982	14537000000	132	0	0	0	4	11	17	0	3	0	0	0	0	4	11	17	0	3	0	0	0	0	28.6
23.6574	NaN	NaN	NaN	NaN	NaN	NaN	NaN	NaN	23.2679	22.3589	NaN	NaN	NaN	NaN	NaN	NaN	NaN	2	2	14.9	14.9	14.9	12.081	0.0063334	2.1156	61916000	3	1	1	0	0	0	0	0	0	0	1	1	0	0	0	0	0	0	0	7.9	13.9	0	0
NaN	NaN	NaN	NaN	NaN	29.7881	NaN	26.6077	NaN	NaN	NaN	NaN	NaN	NaN	27.8729	NaN	24.7771	NaN	10	10	53.9	53.9	53.9	20.132	0	16.518	3569100000	110	0	0	0	0	0	10	0	5	0	0	0	0	0	0	10	0	5	0	0	0	0	0
NaN	NaN	NaN	NaN	26.7551	NaN	NaN	NaN	NaN	NaN	NaN	NaN	NaN	23.9056	NaN	NaN	NaN	NaN	4	4	40.8	40.8	40.8	13.453	0	15.128	62859000	4	0	0	0	0	4	0	0	0	0	0	0	0	0	4	0	0	0	0	0	0	0	0
NaN	31.4558	NaN	NaN	NaN	NaN	NaN	NaN	27.8247	NaN	30.2119	NaN	NaN	NaN	NaN	NaN	NaN	22.3282	12	12	59.3	59.3	59.3	16.411	0	36.826	8741900000	92	0	12	0	0	0	0	0	0	4	0	12	0	0	0	0	0	0	4	0	59.3	0	0
27.252	NaN	NaN	NaN	NaN	NaN	NaN	27.0218	NaN	25.4141	NaN	NaN	NaN	NaN	NaN	NaN	25.8082	NaN	6	4	50	50	40.9	13.723	0.0001873	7.6516	724260000	17	2	0	0	0	0	0	0	6	0	0	0	0	0	0	0	0	4	0	15.2	0	0	0
NaN	NaN	NaN	NaN	26.2605	NaN	NaN	NaN	NaN	NaN	NaN	NaN	26.6218	24.7791	NaN	NaN	NaN	NaN	1	1	26.2	26.2	26.2	11.969	0.0062036	2.1238	660280000	2	0	0	0	1	1	0	0	0	0	0	0	0	1	1	0	0	0	0	0	0	0	26.2
NaN	NaN	NaN	26.518	NaN	NaN	NaN	NaN	NaN	NaN	NaN	NaN	28.248	NaN	NaN	NaN	NaN	NaN	5	5	20.9	20.9	20.9	18.302	0	15.469	1912800000	10	0	0	0	5	0	0	0	0	0	0	0	0	5	0	0	0	0	0	0	0	0	20.9
27.8585	NaN	NaN	26.6687	31.1445	27.3144	NaN	NaN	NaN	25.5841	NaN	NaN	24.6153	29.5912	22.6336	NaN	NaN	NaN	9	9	52	52	52	11.382	0	17.776	4456600000	131	4	0	0	4	9	2	0	0	0	4	0	0	4	9	2	0	0	0	27	0	0	39
25.491	26.9802	26.3544	27.8129	27.4879	26.2211	NaN	27.1281	26.1525	NaN	NaN	NaN	NaN	NaN	NaN	NaN	NaN	NaN	3	3	9.2	9.2	9.2	13.408	0.00018484	7.3896	5873400000	68	3	3	3	3	3	3	0	3	2	3	3	3	3	3	3	0	3	2	9.2	9.2	9.2	9.2
25.2277	NaN	NaN	NaN	NaN	NaN	NaN	NaN	NaN	22.586	NaN	NaN	18.7162	NaN	NaN	NaN	NaN	NaN	2	2	27.7	18.5	18.5	13.505	0.00090827	3.566	47087000	3	1	0	0	1	0	0	0	0	0	1	0	0	1	0	0	0	0	0	17.7	0	0	10
NaN	NaN	NaN	25.3681	NaN	NaN	NaN	NaN	NaN	NaN	NaN	NaN	25.0192	19.6989	18.4492	18.5037	NaN	NaN	1	1	13.5	13.5	13.5	12.904	0.00032712	4.8526	142340000	9	0	0	0	1	1	1	1	0	0	0	0	0	1	1	1	1	0	0	0	0	0	13.5
NaN	NaN	NaN	NaN	NaN	29.2532	NaN	25.4882	NaN	NaN	NaN	NaN	NaN	NaN	28.6856	NaN	24.129	NaN	5	5	55.9	27.3	27.3	24.92	0	22.71	2700500000	57	0	0	0	0	0	5	0	2	0	0	0	0	0	0	5	0	2	0	15.9	0	0	22.7
25.4976	NaN	NaN	25.4024	NaN	31.8038	NaN	27.2702	NaN	20.4839	NaN	NaN	25.1165	NaN	31.2635	NaN	27.8897	NaN	11	6	85.4	65.9	34.1	13.643	0	58.239	14322000000	138	2	0	0	3	0	11	0	4	0	1	0	0	1	0	6	0	2	0	39.8	0	0	52
NaN	NaN	NaN	27.3289	NaN	27.997	NaN	23.9735	NaN	NaN	NaN	NaN	27.872	NaN	27.3196	NaN	22.7872	NaN	3	1	91.9	19.5	11.4	13.559	0	24.5	2522400000	39	0	0	0	2	0	3	0	2	0	0	0	0	1	0	1	0	1	0	26	0	0	91.9
NaN	24.6986	NaN	NaN	NaN	NaN	NaN	NaN	NaN	NaN	23.3209	NaN	NaN	NaN	NaN	NaN	NaN	NaN	2	2	14.8	14.8	14.8	25.54	0	10.322	94300000	4	0	2	0	0	0	0	0	0	0	0	2	0	0	0	0	0	0	0	0	14.8	0	0
NaN	31.5035	NaN	NaN	NaN	NaN	NaN	NaN	29.7049	NaN	31.061	NaN	NaN	NaN	NaN	NaN	NaN	26.7471	4	4	20.5	20.5	20.5	15.203	0	37.345	4705700000	48	0	4	0	0	0	0	0	0	4	0	4	0	0	0	0	0	0	4	0	20.5	0	0
20.2014	NaN	NaN	NaN	NaN	NaN	NaN	NaN	NaN	19.2352	NaN	NaN	NaN	NaN	NaN	NaN	NaN	NaN	1	1	12.8	12.8	12.8	15.013	0.0022834	2.7829	6171400	1	1	0	0	0	0	0	0	0	0	1	0	0	0	0	0	0	0	0	12.8	0	0	0
NaN	NaN	NaN	NaN	NaN	NaN	NaN	23.2995	NaN	NaN	NaN	NaN	NaN	NaN	NaN	NaN	21.8719	NaN	2	2	22	22	22	11.199	0.00046118	3.808	19190000	2	0	0	0	0	0	0	0	2	0	0	0	0	0	0	0	0	2	0	0	0	0	0
25.8226	NaN	NaN	NaN	NaN	NaN	NaN	NaN	NaN	24.0926	NaN	NaN	NaN	NaN	NaN	NaN	NaN	NaN	1	1	14.9	14.9	14.9	11.735	0.0089745	1.9122	89443000	2	1	0	0	0	0	0	0	0	0	1	0	0	0	0	0	0	0	0	14.9	0	0	0
NaN	NaN	NaN	NaN	NaN	NaN	23.3645	NaN	NaN	NaN	NaN	NaN	NaN	NaN	NaN	23.9619	NaN	NaN	3	3	20	20	20	19.569	0.00035162	6.2298	163400000	5	0	0	0	0	0	0	3	0	0	0	0	0	0	0	0	3	0	0	0	0	0	0
23.432	NaN	NaN	NaN	NaN	NaN	NaN	NaN	NaN	21.235	NaN	NaN	23.1408	NaN	NaN	NaN	NaN	NaN	1	1	16.7	16.7	16.7	10.857	0.009795	1.824	70300000	5	1	0	0	1	0	0	0	0	0	1	0	0	1	0	0	0	0	0	16.7	0	0	16.7
NaN	21.5129	NaN	NaN	NaN	NaN	NaN	NaN	NaN	NaN	20.2374	NaN	NaN	NaN	NaN	NaN	NaN	NaN	1	1	16.5	16.5	16.5	12.919	0.00034235	5.7308	8652800	1	0	1	0	0	0	0	0	0	0	0	1	0	0	0	0	0	0	0	0	16.5	0	0
NaN	NaN	NaN	NaN	NaN	NaN	NaN	22.9009	NaN	NaN	NaN	NaN	NaN	NaN	NaN	NaN	19.9766	NaN	1	1	2.3	2.3	2.3	85.609	0.00046268	3.869	49524000	2	0	0	0	0	0	0	0	1	0	0	0	0	0	0	0	0	1	0	0	0	0	0
NaN	NaN	NaN	22.4566	22.3228	NaN	NaN	NaN	NaN	NaN	NaN	NaN	23.7759	19.6963	NaN	NaN	NaN	18.8297	1	1	17.1	17.1	17.1	13.61	0	101.76	109750000	6	0	1	0	1	1	0	0	0	1	0	1	0	1	1	0	0	0	1	0	17.1	0	17.1
22.4876	NaN	NaN	NaN	NaN	NaN	NaN	NaN	NaN	18.8632	NaN	NaN	NaN	NaN	NaN	NaN	NaN	NaN	2	2	4.2	4.2	4.2	62.57	0.0039166	2.5157	11922000	4	2	0	0	0	0	0	0	0	0	2	0	0	0	0	0	0	0	0	4.2	0	0	0
NaN	NaN	NaN	NaN	NaN	NaN	26.4717	NaN	NaN	NaN	NaN	NaN	NaN	NaN	NaN	28.9882	NaN	NaN	7	7	43.8	43.8	43.8	13.251	0	37.306	2662400000	12	0	0	0	0	0	0	7	0	0	0	0	0	0	0	0	7	0	0	0	0	0	0
29.1971	NaN	NaN	24.9971	24.9818	23.5688	NaN	26.3381	NaN	26.6495	NaN	NaN	22.6568	21.1069	20.9649	NaN	24.7648	NaN	11	11	59	59	59	24.729	0	34.977	1881100000	38	8	0	0	2	2	2	0	6	0	8	0	0	2	2	2	0	6	0	39.3	0	0	11.5
NaN	29.5513	NaN	NaN	NaN	NaN	NaN	NaN	29.1259	NaN	28.128	NaN	NaN	19.9464	NaN	NaN	NaN	23.9061	2	2	15.8	15.8	15.8	12.819	0	9.8665	2170500000	25	0	2	0	0	1	0	0	0	2	0	2	0	0	1	0	0	0	2	0	15.8	0	0
26.72	NaN	NaN	26.5421	28.1819	30.4349	NaN	27.7428	NaN	24.7721	NaN	NaN	24.733	24.5677	27.2424	NaN	25.9902	NaN	6	6	44.2	44.2	44.2	11.931	0	53.585	2147800000	118	5	0	0	4	4	5	0	4	0	5	0	0	4	4	5	0	4	0	44.2	0	0	40.4
NaN	NaN	NaN	NaN	NaN	NaN	NaN	23.2833	NaN	NaN	NaN	NaN	NaN	NaN	NaN	NaN	21.024	NaN	4	4	15.8	15.8	15.8	52.14	0.00017677	6.3622	63971000	5	0	0	0	0	0	0	0	4	0	0	0	0	0	0	0	0	4	0	0	0	0	0
NaN	NaN	NaN	NaN	NaN	NaN	NaN	24.8847	NaN	22.0123	NaN	NaN	NaN	NaN	NaN	NaN	23.1686	NaN	4	4	29.7	29.7	29.7	17.711	0.00035156	6.2214	109270000	8	1	0	0	0	0	0	0	4	0	1	0	0	0	0	0	0	4	0	6.7	0	0	0
NaN	NaN	NaN	NaN	NaN	NaN	NaN	26.6072	NaN	17.8877	NaN	NaN	NaN	NaN	NaN	NaN	24.6943	NaN	4	4	28.9	28.9	28.9	12.295	0.00034031	5.5822	191730000	5	1	0	0	0	0	0	0	3	0	1	0	0	0	0	0	0	3	0	9.1	0	0	0
NaN	24.7647	26.5966	26.8327	25.9817	24.0518	NaN	26.2971	NaN	NaN	NaN	NaN	NaN	NaN	NaN	NaN	NaN	NaN	6	6	51.7	51.7	51.7	12.344	0	77.124	2666800000	47	1	2	3	5	5	2	0	3	0	1	2	3	5	5	2	0	3	0	9.5	9.5	37.9	46.6
NaN	NaN	NaN	NaN	NaN	NaN	NaN	26.28	NaN	24.4382	NaN	NaN	NaN	NaN	NaN	NaN	25.4315	NaN	17	17	66.5	66.5	66.5	20.301	0	32.648	679860000	21	6	0	0	0	0	0	0	11	0	6	0	0	0	0	0	0	11	0	27.9	0	0	0
NaN	NaN	NaN	NaN	NaN	NaN	NaN	25.528	NaN	NaN	NaN	NaN	NaN	NaN	NaN	NaN	24.4403	NaN	6	6	40.1	40.1	40.1	18.904	0	10.398	204890000	11	0	0	0	0	0	0	0	6	0	0	0	0	0	0	0	0	6	0	0	0	0	0
27.5636	NaN	NaN	NaN	NaN	NaN	NaN	25.0538	NaN	26.2349	NaN	NaN	21.21	18.8557	NaN	NaN	23.6759	NaN	4	4	27.7	27.7	27.7	14.126	0.00034412	5.8422	857490000	21	3	0	0	1	1	0	0	3	0	3	0	0	1	1	0	0	3	0	16.9	0	0	9.2
NaN	NaN	NaN	NaN	NaN	NaN	NaN	24.0228	NaN	23.2017	NaN	NaN	NaN	NaN	NaN	NaN	22.1098	NaN	4	4	43.1	43.1	43.1	13.541	0	17.313	99214000	4	1	0	0	0	0	0	0	3	0	1	0	0	0	0	0	0	3	0	5.7	0	0	0
NaN	NaN	NaN	NaN	NaN	NaN	NaN	26.0375	NaN	22.2425	NaN	NaN	NaN	NaN	NaN	NaN	24.4044	NaN	6	6	54.7	54.7	54.7	12.769	0.0001998	9.1205	163000000	10	1	0	0	0	0	0	0	6	0	1	0	0	0	0	0	0	6	0	6.8	0	0	0
NaN	NaN	NaN	NaN	NaN	NaN	NaN	25.8409	NaN	24.9106	NaN	NaN	21.9499	NaN	NaN	NaN	24.2131	NaN	4	4	31.7	31.7	31.7	11.316	0.00018379	7.2266	330220000	9	2	0	0	1	0	0	0	2	0	2	0	0	1	0	0	0	2	0	9.6	0	0	9.6
NaN	NaN	NaN	NaN	NaN	NaN	NaN	25.0378	NaN	NaN	NaN	NaN	NaN	NaN	NaN	NaN	25.2922	NaN	1	1	18.8	18.8	18.8	11.58	0.0013171	3.1062	82174000	4	0	0	0	0	0	0	0	1	0	0	0	0	0	0	0	0	1	0	0	0	0	0
NaN	NaN	NaN	NaN	23.4057	NaN	NaN	NaN	NaN	NaN	18.2556	NaN	NaN	19.395	NaN	NaN	NaN	NaN	3	3	8.7	8.7	8.7	68.921	0.00033091	5.0472	32075000	4	0	1	0	0	3	0	0	0	0	0	1	0	0	3	0	0	0	0	0	2.5	0	0
NaN	22.2576	NaN	NaN	NaN	NaN	NaN	NaN	NaN	NaN	21.7895	NaN	NaN	NaN	NaN	NaN	NaN	NaN	1	1	17.2	17.2	17.2	13.623	0.0040351	2.4575	14499000	1	0	1	0	0	0	0	0	0	0	0	1	0	0	0	0	0	0	0	15.6	17.2	15.6	15.6
NaN	NaN	NaN	NaN	NaN	NaN	23.7229	NaN	23.8394	NaN	18.8463	NaN	18.8904	NaN	17.5061	25.4941	17.2978	20.9721	5	5	25.8	25.8	25.8	23.617	0	21.357	506230000	15	0	1	0	1	0	1	5	1	3	0	1	0	1	0	1	5	1	3	0	5.2	0	5.2
21.9306	NaN	NaN	NaN	NaN	NaN	NaN	NaN	NaN	20.8112	NaN	NaN	NaN	NaN	NaN	NaN	NaN	NaN	1	1	10.7	10.7	10.7	20.705	0.0011765	3.1742	11040000	3	1	0	0	0	0	0	0	0	0	1	0	0	0	0	0	0	0	0	10.7	0	0	0
NaN	NaN	NaN	24.1565	NaN	NaN	NaN	NaN	NaN	NaN	20.5555	NaN	24.4549	NaN	23.219	NaN	NaN	NaN	3	3	28.4	28.4	28.4	15.099	0.0025623	2.7414	308700000	3	0	1	0	1	0	1	0	0	0	0	1	0	1	0	1	0	0	0	0	13.4	0	6
NaN	NaN	NaN	NaN	NaN	25.2275	NaN	NaN	NaN	NaN	17.7944	NaN	24.0731	NaN	24.8084	NaN	NaN	NaN	2	2	20.3	20.3	20.3	13.662	0.0099074	1.8116	330800000	4	0	1	0	1	0	1	0	0	0	0	1	0	1	0	1	0	0	0	0	8.5	0	11.9
27.1472	NaN	NaN	NaN	NaN	NaN	NaN	26.578	NaN	21.9048	NaN	NaN	22.3388	NaN	NaN	NaN	25.7163	NaN	12	12	34.3	34.3	34.3	36.511	0	23.693	1351500000	36	8	0	0	1	0	0	0	10	0	8	0	0	1	0	0	0	10	0	19.1	0	0	3.6
28.3289	NaN	NaN	NaN	NaN	NaN	NaN	26.9651	NaN	25.9952	NaN	NaN	17.9322	17.7334	NaN	NaN	25.1025	NaN	14	14	49.5	49.5	49.5	23.469	0	24.178	1240600000	38	5	0	0	1	1	0	0	12	0	5	0	0	1	1	0	0	12	0	11.2	0	0	5.8
27.685	NaN	NaN	26.2819	NaN	NaN	NaN	27.0511	NaN	25.6357	NaN	NaN	24.3703	20.22	NaN	NaN	25.4236	NaN	4	4	22	22	22	14.364	0.00032552	4.7711	720290000	23	3	0	0	2	1	0	0	4	0	3	0	0	2	1	0	0	4	0	15	0	0	14.2
NaN	23.1702	NaN	NaN	NaN	NaN	NaN	NaN	23.0694	NaN	20.6431	NaN	NaN	NaN	NaN	NaN	NaN	19.6659	2	2	9.8	9.8	9.8	24.988	0	11.443	34571000	5	0	2	0	0	0	0	0	0	2	0	2	0	0	0	0	0	0	2	0	9.8	0	0
NaN	NaN	NaN	NaN	NaN	NaN	NaN	26.4278	NaN	NaN	NaN	NaN	NaN	NaN	NaN	NaN	25.4502	NaN	9	9	30.8	30.8	30.8	26.393	0	23.58	412600000	18	0	0	0	0	0	0	0	9	0	0	0	0	0	0	0	0	9	0	0	0	0	0
24.9383	NaN	NaN	NaN	NaN	NaN	NaN	23.9499	NaN	21.7267	NaN	NaN	20.3322	NaN	NaN	NaN	22.9325	NaN	4	4	38.2	38.2	38.2	15.187	0.00019369	8.3469	89568000	12	3	0	0	1	0	0	0	4	0	3	0	0	1	0	0	0	4	0	29.8	0	0	5.3
NaN	NaN	NaN	26.8851	NaN	30.5052	NaN	24.9036	NaN	NaN	NaN	NaN	29.4532	NaN	31.7637	NaN	26.6559	NaN	7	7	36.6	36.6	36.6	15.144	0	88.981	8973600000	77	0	0	0	4	0	7	0	2	0	0	0	0	4	0	7	0	2	0	0	0	0	26.8
NaN	NaN	NaN	20.9177	NaN	NaN	NaN	NaN	NaN	NaN	NaN	NaN	21.7531	NaN	NaN	NaN	NaN	NaN	1	1	6.2	6.2	6.2	25.093	0.00033367	5.2415	31812000	2	0	0	0	1	0	0	0	0	0	0	0	0	1	0	0	0	0	0	0	0	0	6.2
NaN	NaN	NaN	NaN	NaN	NaN	NaN	25.0851	NaN	NaN	NaN	NaN	21.6392	NaN	NaN	NaN	24.3761	NaN	1	1	10.2	10.2	10.2	22.747	0.00047192	4.1886	125200000	5	0	0	0	1	0	0	0	1	0	0	0	0	1	0	0	0	1	0	0	0	0	10.2
NaN	27.0997	NaN	NaN	NaN	NaN	NaN	NaN	NaN	NaN	26.5826	NaN	24.9236	24.5774	NaN	NaN	NaN	25.5328	2	2	24.6	24.6	24.6	13.868	0.0022818	2.7704	1235400000	17	0	1	0	1	1	0	0	0	1	0	1	0	1	1	0	0	0	1	0	13.6	0	11
NaN	NaN	NaN	22.6803	NaN	NaN	NaN	NaN	NaN	NaN	NaN	NaN	24.3367	NaN	NaN	NaN	NaN	NaN	1	1	20.4	20.4	20.4	13.199	0.0017304	2.9162	190690000	3	0	0	0	1	0	0	0	0	0	0	0	0	1	0	0	0	0	0	0	0	0	20.4
NaN	NaN	NaN	NaN	NaN	NaN	NaN	24.2551	NaN	NaN	NaN	NaN	NaN	NaN	NaN	NaN	24.3406	NaN	2	2	13.2	13.2	13.2	15.281	0.00047125	4.1615	63735000	6	0	0	0	0	0	0	0	2	0	0	0	0	0	0	0	0	2	0	0	0	0	0
24.0065	NaN	NaN	NaN	NaN	NaN	NaN	NaN	NaN	23.2042	NaN	NaN	NaN	NaN	NaN	NaN	NaN	NaN	1	1	10.1	10.1	10.1	15.674	0.00017931	6.6472	67648000	5	1	0	0	0	0	0	0	0	0	1	0	0	0	0	0	0	0	0	10.1	0	0	0
NaN	24.2218	NaN	NaN	NaN	NaN	NaN	NaN	NaN	NaN	23.6958	NaN	NaN	NaN	NaN	NaN	NaN	NaN	2	2	13.4	13.4	13.4	13.039	0.00018359	7.1888	67941000	5	0	2	0	0	0	0	0	0	0	0	2	0	0	0	0	0	0	0	0	13.4	0	0
NaN	NaN	NaN	NaN	NaN	NaN	NaN	25.9024	NaN	NaN	NaN	NaN	NaN	NaN	NaN	NaN	25.6333	NaN	2	2	15.6	15.6	15.6	15.142	0	12.409	520480000	4	0	0	0	0	0	0	0	2	0	0	0	0	0	0	0	0	2	0	0	0	0	0
NaN	NaN	NaN	NaN	NaN	NaN	NaN	21.286	NaN	NaN	NaN	NaN	NaN	NaN	NaN	NaN	20.3646	NaN	1	1	14.7	14.7	14.7	13.972	0.0010445	3.3812	6750600	1	0	0	0	0	0	0	0	1	0	0	0	0	0	0	0	0	1	0	0	0	0	0
NaN	23.008	NaN	NaN	NaN	NaN	NaN	NaN	NaN	NaN	21.0695	NaN	NaN	NaN	NaN	NaN	NaN	NaN	1	1	17.6	11.2	11.2	18.66	0.0082326	1.9646	28609000	3	0	1	0	0	0	0	0	0	0	0	1	0	0	0	0	0	0	0	0	17.6	6.4	0
NaN	NaN	NaN	24.7324	NaN	NaN	NaN	NaN	NaN	NaN	NaN	NaN	26.1284	NaN	NaN	NaN	NaN	NaN	3	3	16.1	16.1	16.1	11.485	0.0040356	2.4597	513490000	6	0	0	0	3	0	0	0	0	0	0	0	0	3	0	0	0	0	0	0	0	0	16.1
NaN	NaN	NaN	22.709	NaN	NaN	NaN	NaN	NaN	NaN	NaN	NaN	23.9813	NaN	NaN	NaN	NaN	NaN	3	3	23.4	23.4	23.4	22.428	0	15.684	165610000	5	0	0	0	3	0	0	0	0	0	0	0	0	3	0	0	0	0	0	0	0	0	23.4
NaN	NaN	NaN	NaN	NaN	NaN	NaN	28.1363	NaN	25.249	NaN	NaN	20.9198	20.5194	NaN	NaN	26.6389	NaN	5	5	40.3	40.3	40.3	15.595	0	13.351	1182900000	17	1	0	0	1	1	0	0	5	0	1	0	0	1	1	0	0	5	0	5.8	0	0	5.8
NaN	NaN	NaN	NaN	NaN	NaN	NaN	27.0558	NaN	23.1514	NaN	NaN	NaN	NaN	NaN	NaN	25.7217	NaN	10	10	63.4	63.4	63.4	12.484	0	34.697	387920000	14	1	0	0	0	0	0	0	9	0	1	0	0	0	0	0	0	9	0	9.8	0	0	0
NaN	24.2075	NaN	NaN	NaN	NaN	NaN	NaN	NaN	NaN	24.0459	NaN	NaN	NaN	NaN	NaN	NaN	NaN	1	1	17.1	17.1	17.1	13.506	0.00018265	7.0801	69276000	5	0	1	0	0	0	0	0	0	0	0	1	0	0	0	0	0	0	0	0	17.1	0	0
NaN	NaN	NaN	NaN	NaN	NaN	NaN	NaN	24.2723	NaN	22.4258	NaN	NaN	NaN	NaN	NaN	NaN	23.4444	3	3	36.4	36.4	36.4	11.462	0.00017999	6.7307	102290000	5	0	2	0	0	0	0	0	0	2	0	2	0	0	0	0	0	0	2	0	21.5	0	0
NaN	NaN	NaN	NaN	NaN	NaN	NaN	24.0089	NaN	NaN	NaN	NaN	NaN	NaN	NaN	NaN	24.0443	NaN	2	2	22.2	22.2	22.2	13.325	0	21.759	103800000	3	0	0	0	0	0	0	0	2	0	0	0	0	0	0	0	0	2	0	0	0	0	0
28.3644	NaN	NaN	24.2611	26.1885	NaN	NaN	NaN	NaN	25.4121	NaN	NaN	20.1726	21.0511	16.1904	NaN	NaN	NaN	8	8	30.6	30.6	30.6	36.075	0	23.611	865410000	31	8	0	0	2	2	1	0	0	0	8	0	0	2	2	1	0	0	0	30.6	0	0	6.4
NaN	NaN	NaN	NaN	NaN	NaN	23.468	NaN	NaN	NaN	NaN	NaN	NaN	NaN	NaN	25.4665	NaN	NaN	1	1	8.6	8.6	8.6	17.713	0.0093556	1.8969	510020000	1	0	0	0	0	0	0	1	0	0	0	0	0	0	0	0	1	0	0	0	0	0	0
NaN	NaN	NaN	23.3651	NaN	NaN	NaN	23.3731	NaN	22.1896	NaN	NaN	25.4059	NaN	21.2652	NaN	24.4071	NaN	2	2	38.9	38.9	38.9	10.198	0	66.182	296030000	9	1	0	0	2	0	1	0	2	0	1	0	0	2	0	1	0	2	0	25.9	0	0	38.9
NaN	NaN	NaN	NaN	NaN	NaN	NaN	23.2077	NaN	NaN	NaN	NaN	NaN	NaN	NaN	NaN	22.0517	NaN	3	3	13.4	13.4	13.4	41.386	0.00033069	5.0362	65209000	4	0	0	0	0	0	0	0	3	0	0	0	0	0	0	0	0	3	0	0	0	0	0
27.835	NaN	NaN	25.6718	NaN	NaN	NaN	26.1185	NaN	25.3939	NaN	NaN	23.5931	NaN	NaN	NaN	24.607	NaN	4	4	37.9	37.9	37.9	11.735	0.00018015	6.7477	493790000	16	4	0	0	2	0	0	0	4	0	4	0	0	2	0	0	0	4	0	37.9	0	0	19.4
NaN	NaN	NaN	NaN	NaN	NaN	22.3099	NaN	NaN	NaN	NaN	NaN	NaN	NaN	NaN	21.2497	NaN	NaN	1	1	13.4	13.4	13.4	19.606	0.00017765	6.465	17454000	1	0	0	0	0	0	0	1	0	0	0	0	0	0	0	0	1	0	0	0	0	0	0
NaN	NaN	NaN	NaN	NaN	NaN	NaN	23.6132	25.28	NaN	NaN	NaN	19.4816	NaN	NaN	NaN	20.8456	20.4364	3	3	22.7	22.7	22.7	22.483	0	12.552	48424000	9	0	0	0	1	0	0	0	2	3	0	0	0	1	0	0	0	2	3	0	0	0	5.2
NaN	NaN	NaN	22.8077	NaN	NaN	NaN	NaN	NaN	NaN	19.3514	NaN	22.8688	21.4205	20.152	NaN	NaN	NaN	4	4	32.3	32.3	32.3	19.229	0.000199	9.0278	135300000	5	0	1	0	2	2	1	0	0	0	0	1	0	2	2	1	0	0	0	0	13.2	0	19
NaN	NaN	NaN	NaN	NaN	NaN	27.3883	NaN	NaN	NaN	NaN	NaN	NaN	NaN	NaN	26.0614	NaN	NaN	2	1	46.2	46.2	20.2	11.971	0	11.923	280110000	5	0	0	0	0	0	0	2	0	0	0	0	0	0	0	0	1	0	0	0	0	0	0
NaN	NaN	NaN	22.277	NaN	NaN	NaN	NaN	NaN	20.3694	NaN	NaN	22.7976	NaN	NaN	NaN	NaN	NaN	1	1	13.2	13.2	13.2	11.563	0.0026969	2.7168	69162000	2	1	0	0	1	0	0	0	0	0	1	0	0	1	0	0	0	0	0	13.2	0	0	13.2
25.4483	26.5729	NaN	26.7433	26.8924	25.772	NaN	NaN	27.9336	24.1363	26.1429	NaN	27.4914	24.3019	25.0818	21.6683	24.8177	24.0859	5	5	38.1	38.1	38.1	20.428	0	14.515	1940600000	60	2	3	0	4	3	3	1	1	3	2	3	0	4	3	3	1	1	3	10.5	18.2	0	19.9
NaN	NaN	NaN	NaN	NaN	NaN	NaN	25.6986	NaN	NaN	NaN	NaN	NaN	NaN	NaN	NaN	23.5164	NaN	9	9	25.6	25.6	25.6	50.77	0	27.148	299970000	12	0	0	0	0	0	0	0	9	0	0	0	0	0	0	0	0	9	0	0	0	0	0
22.7381	NaN	NaN	NaN	NaN	NaN	NaN	NaN	NaN	21.5471	NaN	NaN	NaN	NaN	NaN	NaN	NaN	NaN	1	1	16.5	16.5	16.5	11.244	0.00061331	3.7689	21450000	2	1	0	0	0	0	0	0	0	0	1	0	0	0	0	0	0	0	0	16.5	0	0	0
NaN	NaN	NaN	NaN	NaN	NaN	NaN	NaN	22.0243	NaN	NaN	NaN	NaN	NaN	NaN	19.4186	NaN	17.2545	1	1	5.1	5.1	5.1	29.52	0.0017344	2.9525	11143000	2	0	0	0	0	0	0	1	0	1	0	0	0	0	0	0	1	0	1	0	0	0	0
27.0025	NaN	NaN	NaN	NaN	NaN	NaN	NaN	NaN	26.5509	NaN	NaN	NaN	NaN	NaN	NaN	NaN	NaN	1	1	14.5	14.5	14.5	11.074	0	41.941	688190000	2	1	0	0	0	0	0	0	0	0	1	0	0	0	0	0	0	0	0	14.5	0	0	0
NaN	NaN	NaN	NaN	NaN	NaN	22.6304	NaN	NaN	NaN	NaN	NaN	NaN	NaN	NaN	24.8188	NaN	NaN	2	2	17.4	17.4	17.4	15.637	0.00018539	7.4462	177560000	2	0	0	0	0	0	0	2	0	0	0	0	0	0	0	0	2	0	0	0	0	0	0
NaN	NaN	NaN	NaN	NaN	28.1815	NaN	NaN	NaN	NaN	NaN	NaN	25.7606	NaN	27.5356	NaN	23.6327	NaN	6	6	55.2	55.2	55.2	12.629	0	58.404	1586500000	31	0	0	0	1	0	6	0	1	0	0	0	0	1	0	6	0	1	0	0	0	0	25
NaN	NaN	NaN	NaN	NaN	NaN	NaN	22.2534	NaN	NaN	NaN	NaN	NaN	NaN	NaN	NaN	20.731	NaN	2	2	8.3	8.3	8.3	35.354	0.0026973	2.7188	31327000	3	0	0	0	0	0	0	0	2	0	0	0	0	0	0	0	0	2	0	0	0	0	0
NaN	NaN	NaN	NaN	NaN	NaN	NaN	25.2078	NaN	22.8586	19.6116	NaN	21.5839	19.9923	21.3425	NaN	24.0234	17.7928	2	2	16	16	16	11.227	0.00035026	6.1833	195180000	9	1	1	0	1	1	1	0	2	1	1	1	0	1	1	1	0	2	1	16	16	0	16
NaN	24.6509	NaN	NaN	NaN	NaN	NaN	NaN	25.3109	18.4459	22.9673	NaN	22.5261	18.5588	20.5703	NaN	NaN	20.9269	6	6	15.3	15.3	15.3	34.157	0	11.557	222410000	14	1	5	0	1	1	2	0	0	3	1	5	0	1	1	2	0	0	3	4.8	15.3	0	4.8
NaN	NaN	NaN	NaN	NaN	20.8151	NaN	NaN	NaN	NaN	22.6543	NaN	24.902	NaN	20.4747	NaN	NaN	NaN	1	1	11.5	11.5	11.5	19.813	0.00046104	3.8022	197040000	3	0	1	0	1	0	1	0	0	0	0	1	0	1	0	1	0	0	0	0	11.5	0	11.5
NaN	NaN	NaN	NaN	NaN	NaN	21.2771	NaN	NaN	NaN	NaN	NaN	20.9861	NaN	NaN	22.4425	NaN	18.3549	3	3	10.9	10.9	10.9	37.341	0.00034501	5.8951	137910000	5	0	0	0	1	0	0	2	0	1	0	0	0	1	0	0	2	0	1	0	0	0	4.2
NaN	NaN	NaN	NaN	NaN	27.7968	NaN	NaN	NaN	NaN	NaN	NaN	24.2066	NaN	26.796	NaN	NaN	NaN	2	2	16.4	16.4	16.4	15.228	0.0082283	1.9612	1087000000	6	0	0	0	1	0	1	0	0	0	0	0	0	1	0	1	0	0	0	0	0	0	10.2
23.8104	NaN	NaN	25.0381	NaN	25.5729	NaN	22.0051	NaN	22.7013	NaN	NaN	24.2556	16.83	23.3955	NaN	19.2576	NaN	4	4	21.8	21.8	21.8	12.874	0	12.348	193130000	18	4	0	0	2	1	2	0	2	0	4	0	0	2	1	2	0	2	0	21.8	0	0	16.1
NaN	NaN	NaN	NaN	27.6877	NaN	NaN	NaN	NaN	NaN	23.3604	NaN	NaN	27.071	21.3357	NaN	NaN	NaN	1	1	7	7	7	20.774	0.0087382	1.936	1080800000	7	0	1	0	0	1	1	0	0	0	0	1	0	0	1	1	0	0	0	0	7	0	0
NaN	NaN	NaN	NaN	NaN	22.5094	NaN	NaN	NaN	NaN	NaN	NaN	NaN	22.5645	20.5969	NaN	NaN	NaN	2	2	7.9	7.9	7.9	31.964	0.002287	2.796	124620000	3	0	0	0	0	1	1	0	0	0	0	0	0	0	1	1	0	0	0	0	0	0	0
NaN	NaN	NaN	NaN	NaN	NaN	NaN	NaN	21.8624	NaN	21.5136	NaN	NaN	18.1207	NaN	NaN	NaN	19.4578	1	1	7.6	7.6	7.6	17.462	0.0054326	2.1908	35990000	2	0	1	0	0	1	0	0	0	1	0	1	0	0	1	0	0	0	1	0	7.6	0	0
NaN	NaN	NaN	NaN	NaN	NaN	NaN	NaN	23.3766	NaN	NaN	NaN	NaN	NaN	NaN	NaN	NaN	21.8175	3	3	6.3	6.3	6.3	38.539	0.0094737	1.8817	44350000	5	0	0	0	0	0	0	0	0	3	0	0	0	0	0	0	0	0	3	0	0	0	0
NaN	22.7375	NaN	NaN	NaN	NaN	NaN	NaN	NaN	NaN	19.6797	NaN	NaN	NaN	NaN	NaN	NaN	NaN	1	1	5.7	5.7	5.7	28.229	0.0097087	1.8622	8398000	1	0	1	0	0	0	0	0	0	0	0	1	0	0	0	0	0	0	0	0	5.7	0	0
NaN	NaN	NaN	NaN	NaN	NaN	NaN	24.7648	NaN	NaN	NaN	NaN	NaN	NaN	NaN	NaN	23.1802	NaN	7	7	18.7	18.7	18.7	53.483	0	17.236	228110000	10	0	0	0	0	0	0	0	7	0	0	0	0	0	0	0	0	7	0	0	0	0	0
NaN	24.9258	NaN	NaN	NaN	NaN	NaN	NaN	NaN	NaN	20.9792	NaN	NaN	NaN	NaN	NaN	NaN	NaN	4	4	29.1	29.1	29.1	16.911	0.00046182	3.8281	24807000	5	0	4	0	0	0	0	0	0	0	0	4	0	0	0	0	0	0	0	0	29.1	0	0
NaN	NaN	NaN	19.7754	NaN	NaN	NaN	NaN	NaN	NaN	NaN	NaN	20.3822	NaN	NaN	NaN	NaN	NaN	1	1	17.4	17.4	17.4	10.332	0.0044114	2.3603	5466400	1	0	0	0	1	0	0	0	0	0	0	0	0	1	0	0	0	0	0	0	0	0	17.4
NaN	NaN	NaN	25.2245	NaN	NaN	NaN	NaN	NaN	NaN	NaN	NaN	25.1933	NaN	19.7389	NaN	NaN	NaN	2	2	9.5	9.5	9.5	11.482	0.00046447	3.9189	313920000	8	0	0	0	2	0	1	0	0	0	0	0	0	2	0	1	0	0	0	0	0	0	9.5
25.401	NaN	NaN	NaN	NaN	NaN	NaN	NaN	NaN	24.2667	NaN	NaN	NaN	NaN	NaN	NaN	NaN	NaN	1	1	15	15	15	12.458	0.00090348	3.5104	100920000	3	1	0	0	0	0	0	0	0	0	1	0	0	0	0	0	0	0	0	15	0	0	0
NaN	NaN	NaN	NaN	NaN	NaN	18.8282	NaN	NaN	NaN	NaN	NaN	NaN	NaN	NaN	21.3145	NaN	NaN	1	1	10.7	10.7	10.7	13.218	0.0035147	2.5781	13039000	2	0	0	0	0	0	0	1	0	0	0	0	0	0	0	0	1	0	0	0	0	0	0
NaN	NaN	NaN	NaN	NaN	NaN	NaN	25.6051	NaN	19.8537	18.9473	NaN	21.3104	NaN	NaN	NaN	25.0439	NaN	4	4	23.7	23.7	23.7	13.334	0.0003251	4.7465	231870000	17	1	1	0	1	0	0	0	4	0	1	1	0	1	0	0	0	4	0	7.6	7.6	0	7.6
NaN	NaN	NaN	NaN	NaN	NaN	20.8157	NaN	NaN	NaN	NaN	NaN	20.4353	NaN	NaN	23.2671	NaN	NaN	3	3	31.7	31.7	31.7	14.028	0.00046978	4.1049	57563000	3	0	0	0	1	0	0	2	0	0	0	0	0	1	0	0	2	0	0	0	0	0	11.4
29.482	NaN	NaN	31.7892	29.9443	28.953	NaN	30.7708	NaN	27.2413	NaN	NaN	30.204	26.3933	25.4507	NaN	29.226	NaN	16	16	91.9	91.9	91.9	13.014	0	138.8	15101000000	239	12	0	0	14	11	7	0	13	0	12	0	0	14	11	7	0	13	0	74.8	0	0	91.9
NaN	NaN	NaN	28.0367	21.7948	NaN	NaN	NaN	NaN	NaN	NaN	NaN	27.5443	18.8741	NaN	NaN	NaN	NaN	11	4	35.2	31	8.4	33.151	0	128.42	2747000000	32	0	0	0	11	2	0	0	0	0	0	0	0	4	1	0	0	0	0	0	0	0	35.2
NaN	NaN	NaN	24.0972	NaN	NaN	NaN	NaN	NaN	NaN	NaN	NaN	22.8966	NaN	NaN	NaN	NaN	NaN	1	1	32.8	5	5	31.981	0.00032399	4.6763	109320000	2	0	0	0	1	0	0	0	0	0	0	0	0	1	0	0	0	0	0	0	0	0	32.8
NaN	NaN	NaN	25.7762	NaN	NaN	NaN	NaN	NaN	NaN	NaN	NaN	25.936	NaN	NaN	NaN	NaN	NaN	8	8	33	33	33	21.804	0	20.784	706160000	13	0	0	0	8	0	0	0	0	0	0	0	0	8	0	0	0	0	0	0	0	0	33
NaN	23.0567	NaN	NaN	NaN	NaN	27.1458	NaN	NaN	NaN	21.1017	NaN	NaN	NaN	NaN	26.6217	20.7103	21.0425	3	1	18.7	18.7	11.4	13.491	0.00019179	8.1704	546910000	9	0	2	0	0	0	0	2	1	1	0	1	0	0	0	0	1	0	1	0	18.7	0	0
NaN	NaN	NaN	NaN	NaN	NaN	NaN	NaN	20.6526	NaN	19.0816	NaN	21.8308	NaN	20.3249	NaN	NaN	17.3656	1	1	14.3	14.3	14.3	11.762	0.00032072	4.5003	34603000	4	0	1	0	1	0	1	0	0	1	0	1	0	1	0	1	0	0	1	0	14.3	0	14.3
NaN	NaN	NaN	NaN	NaN	NaN	NaN	24.4511	26.0384	NaN	NaN	NaN	20.7381	NaN	NaN	NaN	22.1013	21.9886	2	2	25.2	25.2	25.2	12.905	0.00046934	4.0895	72868000	6	0	0	0	1	0	0	0	2	2	0	0	0	1	0	0	0	2	2	0	0	0	7.8
NaN	NaN	NaN	NaN	NaN	NaN	NaN	21.636	NaN	NaN	NaN	NaN	NaN	NaN	NaN	NaN	20.6921	NaN	2	2	15.3	15.3	15.3	18.632	0.0021462	2.8165	13553000	2	0	0	0	0	0	0	0	2	0	0	0	0	0	0	0	0	2	0	0	0	0	0
NaN	29.4561	NaN	NaN	NaN	NaN	NaN	NaN	29.5426	NaN	25.923	NaN	NaN	NaN	NaN	NaN	NaN	24.8895	11	11	65.9	65.9	65.9	18.962	0	24.525	1136400000	40	0	8	0	0	0	0	0	0	10	0	8	0	0	0	0	0	0	10	0	54.5	0	0
NaN	NaN	NaN	NaN	NaN	NaN	NaN	24.7936	NaN	NaN	NaN	NaN	NaN	NaN	NaN	NaN	23.0251	NaN	2	2	26.7	26.7	26.7	15.057	0.00187	2.8761	59749000	4	0	0	0	0	0	0	0	2	0	0	0	0	0	0	0	0	2	0	0	0	0	0
NaN	26.4142	NaN	25.5379	NaN	NaN	NaN	NaN	26.164	NaN	24.9099	NaN	24.9626	NaN	21.2257	NaN	NaN	24.4937	3	3	13.4	13.4	13.4	26.716	0	10.834	1354400000	28	0	2	0	2	0	1	0	0	3	0	2	0	2	0	1	0	0	3	0	6.5	0	6.5
NaN	22.9599	NaN	NaN	NaN	NaN	NaN	NaN	NaN	NaN	19.6391	NaN	NaN	NaN	NaN	NaN	NaN	NaN	2	2	13.3	13.3	13.3	26.194	0.0018657	2.85	9797700	2	0	2	0	0	0	0	0	0	0	0	2	0	0	0	0	0	0	0	0	13.3	0	0
NaN	24.9342	NaN	NaN	NaN	NaN	NaN	NaN	NaN	NaN	21.8783	NaN	22.6872	NaN	NaN	NaN	NaN	NaN	3	3	8.6	8.6	8.6	67.336	0.0094762	1.8856	381910000	5	0	2	0	1	0	0	0	0	0	0	2	0	1	0	0	0	0	0	0	5.2	0	3.4
NaN	NaN	NaN	NaN	26.7144	NaN	NaN	NaN	NaN	NaN	NaN	NaN	NaN	24.2599	NaN	NaN	NaN	NaN	2	2	17.8	17.8	17.8	19.494	0.00018825	7.7607	100450000	7	0	0	0	0	2	0	0	0	0	0	0	0	0	2	0	0	0	0	0	0	0	0
NaN	NaN	NaN	NaN	NaN	24.9856	NaN	NaN	NaN	NaN	NaN	NaN	NaN	NaN	21.4702	NaN	NaN	NaN	6	6	13.9	13.9	13.9	59.113	0	17.597	72629000	7	0	0	0	0	0	6	0	0	0	0	0	0	0	0	6	0	0	0	0	0	0	0
NaN	NaN	NaN	27.5563	NaN	31.2043	NaN	24.1124	NaN	NaN	NaN	NaN	27.4344	NaN	29.5168	NaN	22.3385	NaN	21	5	26.3	26.3	8.3	44.699	0	48.608	11458000000	151	0	0	0	11	0	21	0	3	0	0	0	0	3	0	5	0	0	0	0	0	0	20.8
NaN	NaN	NaN	24.1071	NaN	NaN	NaN	NaN	NaN	NaN	NaN	NaN	22.827	NaN	NaN	NaN	NaN	NaN	1	1	16.3	16.3	16.3	11.332	0.0013089	3.038	37202000	2	0	0	0	1	0	0	0	0	0	0	0	0	1	0	0	0	0	0	0	0	0	16.3
NaN	25.0272	NaN	24.2683	27.6672	NaN	27.2492	NaN	NaN	NaN	22.6079	NaN	23.4526	23.8587	19.9831	23.3613	NaN	19.1855	10	0	37.6	37.6	0	37.814	0	44.841	727880000	34	0	4	0	3	7	1	9	0	2	0	0	0	0	0	0	0	0	0	0	22.4	0	13.4
NaN	NaN	NaN	NaN	NaN	NaN	24.4857	NaN	NaN	NaN	NaN	NaN	NaN	NaN	NaN	20.4926	NaN	NaN	3	3	32.5	12.2	12.2	37.732	0.00020016	9.1494	25080000	3	0	0	0	0	0	0	3	0	0	0	0	0	0	0	0	3	0	0	0	13.7	0	0
NaN	NaN	NaN	NaN	NaN	NaN	24.0218	NaN	NaN	NaN	NaN	NaN	NaN	NaN	NaN	20.1162	NaN	NaN	1	1	37.6	8.1	8.1	37.959	0.00076324	3.6998	18184000	1	0	0	0	0	0	0	1	0	0	0	0	0	0	0	0	1	0	0	0	14.3	0	13.4
NaN	NaN	NaN	24.2332	NaN	28.8109	NaN	NaN	NaN	NaN	NaN	NaN	24.6455	NaN	28.37	NaN	20.7652	NaN	17	17	46.2	46.2	46.2	33.905	0	64.897	2999600000	47	0	0	0	6	0	17	0	1	0	0	0	0	6	0	17	0	1	0	0	0	0	26.4
26.9822	NaN	NaN	NaN	NaN	NaN	NaN	NaN	NaN	25.981	NaN	NaN	NaN	NaN	NaN	NaN	NaN	NaN	3	3	10	10	10	15.161	0.00035008	6.1686	264920000	17	3	0	0	0	0	0	0	0	0	3	0	0	0	0	0	0	0	0	10	0	0	0
NaN	NaN	NaN	22.9035	NaN	NaN	NaN	NaN	NaN	NaN	NaN	NaN	20.7673	NaN	NaN	NaN	NaN	NaN	2	2	17	17	17	20.094	0.00032362	4.6644	12493000	2	0	0	0	2	0	0	0	0	0	0	0	0	2	0	0	0	0	0	0	0	0	17
NaN	NaN	NaN	26.4429	NaN	NaN	NaN	27.2622	26.5733	NaN	19.619	NaN	23.5531	NaN	NaN	NaN	25.1409	22.5205	6	6	32.1	32.1	32.1	15.497	0	9.7653	505130000	20	0	1	0	3	0	0	0	6	4	0	1	0	3	0	0	0	6	4	0	7.1	0	15
NaN	NaN	NaN	NaN	NaN	NaN	25.1377	NaN	NaN	NaN	NaN	NaN	NaN	NaN	NaN	20.595	NaN	NaN	4	4	22.2	22.2	22.2	23.146	0.00018695	7.6048	14255000	4	0	0	0	0	0	0	4	0	0	0	0	0	0	0	0	4	0	0	0	0	0	0
NaN	NaN	NaN	27.1308	NaN	NaN	NaN	NaN	NaN	NaN	NaN	NaN	27.5818	NaN	NaN	NaN	NaN	NaN	6	6	40.5	40.5	40.5	14.34	0	115.09	1205300000	21	0	0	0	6	0	0	0	0	0	0	0	0	6	0	0	0	0	0	0	0	0	40.5
28.0249	29.7379	NaN	30.0444	28.7398	27.6084	29.8599	30.5181	33.0016	26.458	27.3265	NaN	28.7789	25.5302	25.6286	27.6642	29.8985	29.6374	11	11	70.7	70.7	70.7	11.401	0	95.544	11480000000	168	5	6	0	6	4	3	5	11	9	5	6	0	6	4	3	5	11	9	56.6	56.6	0	54.5
NaN	NaN	NaN	24.951	26.2133	NaN	NaN	NaN	NaN	NaN	NaN	NaN	24.7445	22.2253	21.4151	NaN	NaN	NaN	5	5	16.6	16.6	16.6	35.671	0.00019372	8.3498	572920000	18	0	0	0	4	4	2	0	0	0	0	0	0	4	4	2	0	0	0	0	0	0	14.5
NaN	NaN	NaN	21.8381	NaN	NaN	NaN	NaN	NaN	20.9831	NaN	NaN	19.9995	24.7129	NaN	NaN	22.0586	24.1276	3	3	4.5	4.5	4.5	90.433	0.005825	2.171	2505900000	5	1	0	0	2	1	0	0	1	1	1	0	0	2	1	0	0	1	1	1.1	0	0	3.3
NaN	NaN	NaN	24.2266	NaN	NaN	NaN	NaN	NaN	19.2083	17.9195	NaN	24.3434	16.907	NaN	NaN	NaN	NaN	3	3	15.1	15.1	15.1	42.091	0	11.887	378470000	5	1	1	0	3	1	0	0	0	0	1	1	0	3	1	0	0	0	0	5	4.2	0	15.1
NaN	31.1673	NaN	NaN	NaN	NaN	27.2521	NaN	28.7678	NaN	28.6201	NaN	NaN	NaN	NaN	22.3776	NaN	24.8479	10	10	47.5	47.5	47.5	11.191	0	22.594	2689300000	60	0	10	0	0	0	0	2	0	5	0	10	0	0	0	0	2	0	5	0	47.5	0	0
23.1086	NaN	NaN	NaN	NaN	NaN	NaN	NaN	NaN	21.9228	NaN	NaN	NaN	NaN	NaN	NaN	NaN	NaN	1	1	23.9	23.9	23.9	13.007	0.0017286	2.8988	19878000	3	1	0	0	0	0	0	0	0	0	1	0	0	0	0	0	0	0	0	23.9	0	0	0
NaN	NaN	NaN	NaN	NaN	NaN	NaN	23.2799	NaN	NaN	NaN	NaN	20.61	NaN	NaN	NaN	21.1376	NaN	2	2	5.5	5.5	5.5	66.014	0.00017687	6.3776	105500000	3	0	0	0	1	0	0	0	2	0	0	0	0	1	0	0	0	2	0	0	0	0	2.8
NaN	NaN	NaN	NaN	NaN	NaN	NaN	23.7907	NaN	NaN	NaN	NaN	22.1111	NaN	NaN	NaN	24.058	NaN	2	2	21.1	21.1	21.1	13.6	0.00017969	6.6965	131980000	4	0	0	0	1	0	0	0	2	0	0	0	0	1	0	0	0	2	0	0	0	0	8.1
30.4633	NaN	NaN	NaN	23.7038	NaN	NaN	NaN	NaN	28.5406	19.0489	NaN	21.6318	19.2943	NaN	NaN	NaN	NaN	12	12	47.6	47.6	47.6	18.987	0	76.551	5133500000	121	12	1	0	1	2	0	0	0	0	12	1	0	1	2	0	0	0	0	47.6	7.6	0	4.7
NaN	NaN	NaN	NaN	24.8966	23.4844	NaN	23.0781	23.4477	NaN	21.0429	NaN	NaN	21.3167	20.8879	NaN	21.891	19.7952	2	2	19.4	19.4	19.4	17.441	0.00017924	6.632	57559000	10	0	1	0	0	2	2	0	2	2	0	1	0	0	2	2	0	2	2	0	6.9	0	0
23.0996	NaN	NaN	NaN	NaN	NaN	NaN	NaN	NaN	21.1297	NaN	NaN	NaN	NaN	NaN	NaN	NaN	NaN	1	1	6.3	6.3	6.3	21.311	0.0045311	2.3169	22944000	2	1	0	0	0	0	0	0	0	0	1	0	0	0	0	0	0	0	0	6.3	0	0	0
30.8936	NaN	NaN	NaN	NaN	NaN	NaN	NaN	NaN	29.1368	NaN	NaN	NaN	NaN	NaN	NaN	NaN	NaN	8	8	59.3	59.3	59.3	12.816	0	35.951	4131700000	53	8	0	0	0	0	0	0	0	0	8	0	0	0	0	0	0	0	0	59.3	0	0	0
NaN	NaN	NaN	NaN	22.2512	NaN	NaN	NaN	NaN	NaN	NaN	NaN	NaN	17.9222	NaN	NaN	NaN	NaN	1	1	11.9	11.9	11.9	18.968	0.0011768	3.1759	2483800	1	0	0	0	0	1	0	0	0	0	0	0	0	0	1	0	0	0	0	0	0	0	0
NaN	NaN	NaN	NaN	NaN	21.2081	NaN	NaN	NaN	NaN	NaN	NaN	19.7898	NaN	18.7882	NaN	NaN	NaN	2	2	10.8	10.8	10.8	37.657	0.00032321	4.6386	20387000	2	0	0	0	1	0	1	0	0	0	0	0	0	1	0	1	0	0	0	0	0	0	4.2
NaN	NaN	NaN	24.1212	NaN	23.4765	NaN	NaN	NaN	NaN	NaN	NaN	23.2839	NaN	22.0415	NaN	NaN	NaN	3	3	11.2	11.2	11.2	29.703	0.0006119	3.7396	174360000	7	0	0	0	2	0	3	0	0	0	0	0	0	2	0	3	0	0	0	0	0	0	8.1
NaN	NaN	NaN	25.1885	NaN	NaN	NaN	NaN	NaN	20.9588	NaN	NaN	22.128	NaN	18.3378	NaN	NaN	NaN	10	10	9.9	9.9	9.9	161.31	0	25.059	535380000	13	1	0	0	8	0	2	0	0	0	1	0	0	8	0	2	0	0	0	2.7	0	0	6.5
24.6496	NaN	NaN	22.6333	27.8288	31.0928	NaN	26.0574	NaN	22.829	NaN	NaN	19.9995	23.7569	28.1785	NaN	24.0027	NaN	17	17	58.5	58.5	58.5	21.096	0	84.339	3776200000	90	4	0	0	2	9	17	0	7	0	4	0	0	2	9	17	0	7	0	33.5	0	0	11.2
NaN	NaN	NaN	NaN	NaN	NaN	NaN	22.2772	NaN	NaN	NaN	NaN	NaN	NaN	NaN	NaN	20.1771	NaN	2	2	15.3	15.3	15.3	20.324	0.0054333	2.1917	10669000	3	0	0	0	0	0	0	0	2	0	0	0	0	0	0	0	0	2	0	0	0	0	0
NaN	NaN	NaN	NaN	23.0516	NaN	NaN	NaN	NaN	NaN	NaN	NaN	NaN	21.3071	NaN	NaN	NaN	NaN	2	2	20.8	20.8	20.8	14.969	0.0011758	3.164	15568000	2	0	0	0	0	2	0	0	0	0	0	0	0	0	2	0	0	0	0	0	0	0	0
26.213	NaN	NaN	NaN	NaN	NaN	NaN	NaN	NaN	20.2219	NaN	NaN	NaN	NaN	NaN	NaN	NaN	NaN	7	7	9.1	9.1	9.1	141.54	0	18.132	84378000	8	7	0	0	0	0	0	0	0	0	7	0	0	0	0	0	0	0	0	9.1	0	0	0
NaN	24.17	NaN	NaN	NaN	NaN	24.2065	NaN	NaN	NaN	23.4741	NaN	22.7199	21.1625	NaN	27.3555	NaN	NaN	5	5	41	41	41	13.319	0	37.939	770510000	13	0	2	0	1	1	0	4	0	0	0	2	0	1	1	0	4	0	0	0	20.5	0	7.4
NaN	NaN	NaN	NaN	24.6827	NaN	NaN	NaN	NaN	NaN	NaN	NaN	NaN	22.4609	NaN	NaN	NaN	NaN	2	2	19.5	19.5	19.5	13.946	0	10.382	28866000	2	0	0	0	0	2	0	0	0	0	0	0	0	0	2	0	0	0	0	0	0	0	0
NaN	NaN	NaN	NaN	NaN	NaN	NaN	NaN	22.3503	NaN	NaN	NaN	NaN	NaN	NaN	NaN	NaN	19.2087	1	1	5.4	5.4	5.4	39.791	0.0003367	5.3918	9088700	1	0	0	0	0	0	0	0	0	1	0	0	0	0	0	0	0	0	1	0	0	0	0
NaN	NaN	NaN	NaN	NaN	NaN	24.6543	NaN	NaN	NaN	NaN	NaN	NaN	NaN	NaN	23.9358	NaN	NaN	7	7	8.6	8.6	8.6	121.26	0	31.649	722130000	9	0	0	0	0	0	0	7	0	0	0	0	0	0	0	0	7	0	0	0	0	0	0
NaN	22.6089	NaN	NaN	NaN	22.5242	NaN	NaN	NaN	20.6255	19.1522	NaN	23.921	NaN	20.6529	NaN	NaN	NaN	8	8	26.6	26.6	26.6	37.053	0	33.731	453830000	12	1	2	0	6	0	3	0	0	0	1	2	0	6	0	3	0	0	0	4.7	6.8	0	19.8
NaN	NaN	NaN	26.9851	28.9402	NaN	NaN	NaN	NaN	NaN	19.3372	NaN	24.4423	24.793	17.742	NaN	NaN	NaN	32	32	45.8	45.8	45.8	80.203	0	147.31	2162700000	67	0	1	0	11	31	1	0	0	0	0	1	0	11	31	1	0	0	0	0	2	0	23.8
NaN	NaN	NaN	NaN	22.2273	NaN	28.2569	22.9983	NaN	NaN	NaN	NaN	NaN	19.431	17.8709	27.8771	22.2305	16.9766	11	11	17.3	17.3	17.3	58.914	0	92.489	4797700000	51	0	0	0	0	2	1	11	2	1	0	0	0	0	2	1	11	2	1	0	0	0	0
NaN	NaN	NaN	NaN	NaN	NaN	NaN	NaN	21.7564	NaN	18.652	NaN	NaN	18.3043	NaN	NaN	NaN	16.8844	1	1	5.1	5.1	5.1	34.439	0.00090937	3.5918	15419000	2	0	1	0	0	1	0	0	0	1	0	1	0	0	1	0	0	0	1	0	5.1	0	0
24.348	NaN	NaN	NaN	NaN	NaN	NaN	NaN	NaN	24.1188	NaN	NaN	NaN	NaN	NaN	NaN	NaN	NaN	2	2	32.7	32.7	32.7	11.261	0.00032776	4.873	109300000	3	2	0	0	0	0	0	0	0	0	2	0	0	0	0	0	0	0	0	32.7	0	0	0
NaN	NaN	NaN	NaN	NaN	NaN	27.0495	NaN	NaN	NaN	NaN	NaN	NaN	NaN	NaN	25.5093	NaN	NaN	9	9	41	41	41	28.113	0	87.507	573110000	15	0	0	0	0	0	0	9	0	0	0	0	0	0	0	0	9	0	0	0	0	0	0
NaN	NaN	NaN	NaN	23.9121	30.2249	NaN	24.1286	NaN	18.8636	16.9938	NaN	22.2123	20.3401	27.6019	NaN	22.6614	NaN	16	16	60.2	60.2	60.2	24.771	0	70.414	3257000000	54	1	1	0	1	2	16	0	2	0	1	1	0	1	2	16	0	2	0	9.3	9.3	0	9.3
NaN	NaN	NaN	21.3582	NaN	NaN	NaN	NaN	NaN	NaN	NaN	NaN	21.5829	NaN	NaN	NaN	NaN	NaN	1	1	5.8	5.8	5.8	34.546	0.0078772	2.0093	47117000	1	0	0	0	1	0	0	0	0	0	0	0	0	1	0	0	0	0	0	0	0	0	5.8
NaN	31.8879	NaN	NaN	NaN	NaN	NaN	NaN	28.3495	NaN	29.1981	NaN	NaN	NaN	NaN	NaN	NaN	23.0225	31	31	80.8	80.8	80.8	37.97	0	159.09	13737000000	97	0	31	0	0	0	0	0	0	13	0	31	0	0	0	0	0	0	13	0	80.8	0	0
25.447	NaN	NaN	NaN	NaN	NaN	NaN	NaN	NaN	23.0147	NaN	NaN	NaN	NaN	18.2932	NaN	NaN	NaN	3	3	25.4	21.8	21.8	21.001	0.00032129	4.5391	114350000	8	3	0	0	0	0	1	0	0	0	3	0	0	0	0	1	0	0	0	25.4	3.6	0	0
NaN	NaN	NaN	NaN	NaN	28.542	NaN	23.9551	NaN	NaN	NaN	NaN	NaN	NaN	25.8087	NaN	21.621	NaN	1	1	88.4	3	3	50.493	0.0010364	3.2778	1426000000	26	0	0	0	0	0	1	0	1	0	0	0	0	0	0	1	0	1	0	23.9	0	0	63.7
NaN	NaN	NaN	NaN	NaN	NaN	28.812	NaN	NaN	22.6926	22.6352	NaN	22.5296	22.0175	22.696	28.5591	22.281	22.4062	2	2	38	21	21	10.819	0	56.877	1746200000	13	1	1	0	1	1	1	2	1	1	1	1	0	1	1	1	2	1	1	31	31	10	31
NaN	26.9417	NaN	NaN	NaN	NaN	25.2818	NaN	28.0285	NaN	26.3719	NaN	NaN	NaN	NaN	21.5054	NaN	23.465	4	4	14.6	14.6	14.6	37.369	0	10.342	1318200000	27	0	2	0	0	0	0	3	0	3	0	2	0	0	0	0	3	0	3	0	3	0	0
NaN	NaN	NaN	23.1705	NaN	NaN	NaN	NaN	NaN	NaN	NaN	NaN	20.0223	NaN	NaN	NaN	NaN	NaN	4	4	4.8	4.8	4.8	106.79	0.00034965	6.1386	57506000	4	0	0	0	4	0	0	0	0	0	0	0	0	4	0	0	0	0	0	0	0	0	4.8
NaN	NaN	NaN	NaN	NaN	NaN	22.8334	NaN	NaN	NaN	NaN	NaN	NaN	NaN	NaN	22.5805	NaN	NaN	1	1	16.5	16.5	16.5	10.749	0.0018675	2.8607	25088000	1	0	0	0	0	0	0	1	0	0	0	0	0	0	0	0	1	0	0	9.7	9.7	9.7	9.7
23.0264	NaN	NaN	NaN	NaN	NaN	NaN	23.3299	NaN	20.3825	NaN	NaN	NaN	NaN	NaN	NaN	21.413	NaN	3	3	16.3	16.3	16.3	30.262	0.00032637	4.8126	54069000	5	2	0	0	0	0	0	0	3	0	2	0	0	0	0	0	0	3	0	11.5	0	0	0
25.148	NaN	NaN	NaN	NaN	25.5709	NaN	24.9895	NaN	21.8728	18.9623	NaN	19.8788	17.5158	22.1218	NaN	21.4098	NaN	9	9	35.6	35.6	35.6	32.736	0	10.368	218490000	19	2	1	0	2	1	5	0	3	0	2	1	0	2	1	5	0	3	0	6.8	3.7	0	10.2
NaN	NaN	NaN	24.7847	NaN	NaN	NaN	24.0542	NaN	18.4864	NaN	NaN	21.5846	NaN	19.7827	NaN	19.7794	NaN	4	4	14.7	14.7	14.7	34.74	0.00019268	8.2315	106280000	6	1	0	0	3	0	2	0	2	0	1	0	0	3	0	2	0	2	0	4.6	0	0	14.7
NaN	NaN	NaN	23.4118	NaN	NaN	NaN	NaN	NaN	NaN	NaN	NaN	22.182	NaN	NaN	NaN	NaN	NaN	3	3	6.3	6.3	6.3	78.212	0.00020125	9.3209	142740000	3	0	0	0	3	0	0	0	0	0	0	0	0	3	0	0	0	0	0	0	0	0	6.3
NaN	NaN	NaN	NaN	NaN	NaN	24.1316	NaN	NaN	NaN	NaN	NaN	NaN	NaN	NaN	23.9382	NaN	18.6303	6	6	14.6	14.6	14.6	53.424	0	37.297	444940000	9	0	0	0	0	0	0	5	0	1	0	0	0	0	0	0	5	0	1	0	0	0	0
23.7	NaN	NaN	NaN	NaN	NaN	NaN	NaN	NaN	22.6119	NaN	NaN	NaN	NaN	NaN	NaN	NaN	NaN	2	2	43.4	43.4	43.4	13.32	0	25.065	44872000	3	2	0	0	0	0	0	0	0	0	2	0	0	0	0	0	0	0	0	43.4	0	0	0
NaN	NaN	NaN	26.6084	NaN	NaN	NaN	NaN	NaN	NaN	NaN	NaN	24.8846	NaN	NaN	NaN	NaN	NaN	6	6	44.5	44.5	44.5	16.142	0.00019342	8.3154	247810000	6	0	0	0	6	0	0	0	0	0	0	0	0	6	0	0	0	0	0	0	0	0	44.5
NaN	NaN	NaN	NaN	NaN	27.3098	NaN	NaN	NaN	NaN	NaN	NaN	26.8595	NaN	26.8391	NaN	NaN	NaN	1	1	14.3	14.3	14.3	12.954	0.0089876	1.9221	1692700000	2	0	0	0	1	0	1	0	0	0	0	0	0	1	0	1	0	0	0	0	0	0	14.3
21.9143	NaN	NaN	NaN	NaN	NaN	NaN	NaN	NaN	19.8777	NaN	NaN	NaN	NaN	NaN	NaN	NaN	NaN	1	1	6.7	6.7	6.7	46.142	0	16.672	20230000	1	1	0	0	0	0	0	0	0	0	1	0	0	0	0	0	0	0	0	6.7	0	0	0
NaN	27.8119	NaN	NaN	NaN	NaN	NaN	NaN	26.576	NaN	24.2324	NaN	NaN	NaN	NaN	NaN	NaN	22.1749	4	4	17.9	17.9	17.9	23.799	0.00047	4.1131	293320000	12	0	3	0	0	0	0	0	0	4	0	3	0	0	0	0	0	0	4	0	8.7	0	0
NaN	NaN	NaN	NaN	NaN	19.5204	NaN	NaN	NaN	NaN	NaN	NaN	19.8919	NaN	18.332	NaN	NaN	NaN	1	1	11.7	11.7	11.7	14.336	0.00032814	4.904	11726000	2	0	0	0	1	0	1	0	0	0	0	0	0	1	0	1	0	0	0	0	0	0	11.7
NaN	NaN	NaN	NaN	NaN	NaN	NaN	27.7588	NaN	NaN	NaN	NaN	19.012	NaN	NaN	NaN	25.899	NaN	2	2	20.2	20.2	20.2	13.93	0	14.527	441710000	6	0	0	0	1	0	0	0	2	0	0	0	0	1	0	0	0	2	0	0	0	0	8.5
27.8205	NaN	NaN	NaN	NaN	NaN	NaN	NaN	NaN	25.7971	19.3704	NaN	NaN	NaN	NaN	NaN	NaN	16.6987	2	2	10.6	10.6	10.6	32.008	0.00046831	4.0482	827230000	8	1	1	0	0	0	0	0	0	1	1	1	0	0	0	0	0	0	1	4.3	6.3	0	0
28.1815	NaN	NaN	33.7001	25.0949	34.5556	NaN	30.335	NaN	21.0445	NaN	NaN	31.3893	19.1908	31.7286	NaN	27.7047	NaN	78	0	81.7	78.5	0	70.141	0	323.31	197780000000	1519	8	0	0	41	3	74	0	38	0	0	0	0	0	0	0	0	0	0	17.5	0	0	46.9
NaN	NaN	NaN	NaN	NaN	26.6041	NaN	NaN	NaN	NaN	NaN	NaN	NaN	NaN	24.1567	NaN	19.734	NaN	1	1	79	3.1	3.1	46.326	0.004169	2.4464	391490000	7	0	0	0	0	0	1	0	1	0	0	0	0	0	0	1	0	1	0	20.2	0	0	43.6
26.1271	NaN	NaN	28.2177	NaN	31.1527	NaN	26.3431	NaN	20.5139	NaN	NaN	27.5291	NaN	29.5948	NaN	25.9897	NaN	1	1	93.9	8.7	8.7	21.467	0.00032782	4.8849	10726000000	67	1	0	0	1	0	1	0	1	0	1	0	0	1	0	1	0	1	0	41.3	0	0	93.9
NaN	NaN	NaN	NaN	NaN	NaN	NaN	NaN	24.5294	NaN	22.0174	NaN	NaN	NaN	NaN	NaN	NaN	21.46	1	1	38	21	21	10.86	0.00034194	5.6949	28520000	2	0	1	0	0	0	0	0	0	1	0	1	0	0	0	0	0	0	1	10	31	10	10
NaN	NaN	NaN	22.9296	NaN	NaN	NaN	NaN	NaN	NaN	NaN	NaN	20.6783	NaN	NaN	NaN	NaN	NaN	3	3	9.8	9.8	9.8	39.178	0.001038	3.2923	48662000	3	0	0	0	3	0	0	0	0	0	0	0	0	3	0	0	0	0	0	0	0	0	9.8
NaN	NaN	NaN	NaN	NaN	NaN	NaN	NaN	24.3543	NaN	22.3945	NaN	21.0015	19.8913	21.5337	NaN	NaN	21.6894	1	1	12.7	12.7	12.7	18.763	0.0001929	8.2482	60013000	8	0	1	0	1	1	1	0	0	1	0	1	0	1	1	1	0	0	1	0	12.7	0	12.7
NaN	NaN	NaN	NaN	NaN	23.1077	NaN	NaN	NaN	NaN	NaN	NaN	NaN	NaN	21.1	NaN	NaN	NaN	1	1	15.8	15.8	15.8	12.588	0.0049302	2.2808	6743000	1	0	0	0	0	0	1	0	0	0	0	0	0	0	0	1	0	0	0	0	0	0	0
28.7524	NaN	NaN	30.4505	NaN	NaN	NaN	26.7321	25.4574	25.7717	22.7618	NaN	29.2382	21.275	22.2787	NaN	25.4367	21.8268	9	9	54.3	54.3	54.3	12.002	0	29.299	4526600000	72	5	1	0	8	1	1	0	3	2	5	1	0	8	1	1	0	3	2	38.1	11.4	0	51.4
NaN	NaN	NaN	24.1625	NaN	30.5499	NaN	22.8516	NaN	NaN	18.6686	NaN	23.3799	NaN	26.8454	NaN	19.5102	NaN	38	38	54	54	54	89.591	0	122.08	6235200000	173	0	1	0	7	0	38	0	2	0	0	1	0	7	0	38	0	2	0	0	1.2	0	14.2
23.829	NaN	NaN	NaN	NaN	NaN	NaN	NaN	NaN	20.3695	25.0075	NaN	NaN	NaN	NaN	NaN	NaN	26.8447	3	3	22.5	22.5	22.5	22.045	0.00047893	4.428	1711600000	6	2	1	0	0	0	0	0	0	1	2	1	0	0	0	0	0	0	1	10.8	11.8	0	0
NaN	NaN	NaN	NaN	NaN	NaN	NaN	25.9407	NaN	25.3727	NaN	NaN	19.3137	NaN	NaN	NaN	24.2222	NaN	6	6	35.1	35.1	35.1	17.026	0	9.7867	573010000	15	2	0	0	1	0	0	0	5	0	2	0	0	1	0	0	0	5	0	13	0	0	5.2
NaN	NaN	NaN	24.4867	NaN	NaN	NaN	NaN	NaN	NaN	NaN	NaN	23.6201	NaN	NaN	NaN	NaN	NaN	1	1	61.4	5.8	5.8	47.124	0	10.656	296530000	4	0	0	0	1	0	0	0	0	0	0	0	0	1	0	0	0	0	0	2.1	0	0	61.4
24.1532	NaN	NaN	NaN	NaN	NaN	NaN	NaN	NaN	22.3884	NaN	NaN	NaN	NaN	NaN	NaN	NaN	NaN	2	2	13	13	13	24.068	0	30.129	49412000	2	2	0	0	0	0	0	0	0	0	2	0	0	0	0	0	0	0	0	13	0	0	0
NaN	NaN	NaN	23.0457	NaN	NaN	NaN	NaN	NaN	NaN	NaN	NaN	23.6921	NaN	NaN	NaN	NaN	NaN	1	1	26.7	13.3	13.3	13.189	0.00379	2.5572	94872000	1	0	0	0	1	0	0	0	0	0	0	0	0	1	0	0	0	0	0	0	0	0	13.3
NaN	NaN	NaN	NaN	24.7204	NaN	NaN	NaN	NaN	NaN	22.0703	NaN	22.7307	21.714	NaN	NaN	NaN	17.4713	6	6	14.8	14.8	14.8	42.821	0	11.872	239770000	12	0	3	0	2	4	0	0	0	1	0	3	0	2	4	0	0	0	1	0	7.3	0	4.1
NaN	NaN	NaN	NaN	NaN	NaN	29.9136	NaN	NaN	24.5375	NaN	NaN	NaN	21.6494	NaN	29.3438	NaN	22.18	3	3	19.3	19.3	19.3	12.025	0.00017844	6.5335	2854900000	19	1	0	0	0	1	0	3	0	1	1	0	0	0	1	0	3	0	1	11	0	0	0
NaN	NaN	NaN	24.5885	28.7963	NaN	NaN	NaN	NaN	NaN	NaN	NaN	20.5558	24.2559	NaN	NaN	NaN	NaN	28	28	42.3	42.3	42.3	84.204	0	70.001	1014000000	81	0	0	0	3	28	0	0	0	0	0	0	0	3	28	0	0	0	0	0	0	0	3.6
NaN	NaN	NaN	29.7338	26.1005	NaN	NaN	NaN	NaN	19.6309	NaN	NaN	26.7747	20.2595	NaN	NaN	NaN	NaN	44	44	37.7	37.7	37.7	170.68	0	156.24	10051000000	128	1	0	0	43	9	0	0	0	0	1	0	0	43	9	0	0	0	0	1	0	0	36.7
NaN	NaN	NaN	26.3947	27.1883	NaN	NaN	NaN	NaN	NaN	NaN	NaN	28.329	24.3833	22.8346	22.0824	NaN	NaN	3	3	35	35	35	11.845	0.00018352	7.1767	2226000000	14	0	0	0	2	3	1	1	0	0	0	0	0	2	3	1	1	0	0	0	0	0	35
NaN	NaN	NaN	NaN	NaN	NaN	25.8156	NaN	NaN	NaN	NaN	NaN	NaN	NaN	NaN	25.4419	NaN	NaN	4	4	18.4	18.4	18.4	18.536	0.00020214	9.434	182320000	5	0	0	0	0	0	0	4	0	0	0	0	0	0	0	0	4	0	0	0	0	0	0
NaN	NaN	NaN	NaN	NaN	NaN	28.0787	NaN	NaN	21.702	NaN	NaN	21.1655	21.0223	21.7248	28.1395	25.4514	20.9523	3	3	37.5	37.5	37.5	13.042	0	65.293	1419800000	18	1	0	0	1	1	1	3	1	1	1	0	0	1	1	1	3	1	1	17.5	0	0	17.5
24.0953	NaN	NaN	NaN	NaN	NaN	NaN	NaN	NaN	21.8937	NaN	NaN	NaN	NaN	NaN	NaN	NaN	NaN	1	1	12.2	12.2	12.2	14.065	0.0041511	2.3999	27276000	3	1	0	0	0	0	0	0	0	0	1	0	0	0	0	0	0	0	0	12.2	0	0	0
NaN	NaN	NaN	21.9418	NaN	NaN	NaN	NaN	NaN	NaN	NaN	NaN	23.8922	NaN	19.8421	NaN	NaN	NaN	2	2	12.7	12.7	12.7	12.378	0.0025645	2.7513	66034000	2	0	0	0	1	0	1	0	0	0	0	0	0	1	0	1	0	0	0	0	0	0	12.7
NaN	23.3151	NaN	NaN	NaN	NaN	NaN	NaN	NaN	NaN	19.9159	NaN	NaN	NaN	NaN	NaN	NaN	NaN	4	4	15.8	15.8	15.8	38.476	0.00034489	5.8903	20773000	4	0	4	0	0	0	0	0	0	0	0	4	0	0	0	0	0	0	0	0	15.8	0	0
NaN	NaN	NaN	NaN	NaN	NaN	NaN	28.648	NaN	NaN	NaN	NaN	NaN	NaN	NaN	19.355	26.6905	NaN	11	11	55.1	55.1	55.1	25.628	0	33.981	1525600000	31	0	0	0	0	0	0	1	11	0	0	0	0	0	0	0	1	11	0	0	0	0	0
NaN	22.6342	NaN	NaN	NaN	NaN	NaN	NaN	NaN	NaN	20.5873	NaN	NaN	NaN	NaN	NaN	NaN	NaN	2	2	10	10	10	27.493	0.0010372	3.2883	22056000	2	0	2	0	0	0	0	0	0	0	0	2	0	0	0	0	0	0	0	0	10	0	0
NaN	NaN	NaN	NaN	NaN	NaN	NaN	24.3189	NaN	NaN	NaN	NaN	NaN	NaN	NaN	NaN	22.9937	NaN	5	5	37.2	37.2	37.2	24.599	0	42.007	91873000	4	0	0	0	0	0	0	0	5	0	0	0	0	0	0	0	0	5	0	0	0	0	0
25.9393	NaN	NaN	NaN	NaN	NaN	NaN	NaN	NaN	21.5099	NaN	NaN	NaN	NaN	NaN	NaN	NaN	NaN	5	5	5.7	5.7	5.7	119.97	0	13.974	128410000	11	5	0	0	0	0	0	0	0	0	5	0	0	0	0	0	0	0	0	5.7	0	0	0
NaN	NaN	NaN	NaN	20.7786	NaN	NaN	NaN	NaN	NaN	NaN	NaN	NaN	17.2286	NaN	NaN	NaN	NaN	2	2	11.8	11.8	11.8	32.952	0.0089793	1.9173	2610800	0	0	0	0	0	2	0	0	0	0	0	0	0	0	2	0	0	0	0	0	0	0	0
NaN	NaN	NaN	21.8383	NaN	NaN	NaN	NaN	NaN	NaN	NaN	NaN	20.1578	NaN	NaN	NaN	NaN	NaN	1	1	18	18	18	11.664	0.00033322	5.216	8188500	1	0	0	0	1	0	0	0	0	0	0	0	0	1	0	0	0	0	0	0	0	0	18
NaN	NaN	NaN	NaN	NaN	NaN	NaN	22.7696	NaN	NaN	NaN	NaN	19.9451	NaN	NaN	NaN	21.053	NaN	3	3	11.9	11.9	11.9	45.37	0	13.136	82810000	2	0	0	0	1	0	0	0	2	0	0	0	0	1	0	0	0	2	0	0	0	0	3.7
NaN	25.8565	NaN	28.2208	NaN	25.7974	NaN	25.3892	NaN	NaN	22.3559	NaN	28.1272	21.6522	22.5064	NaN	23.0097	18.8085	11	11	24.9	24.9	24.9	53.754	0	24.307	7284100000	46	0	4	0	11	1	4	0	3	1	0	4	0	11	1	4	0	3	1	0	10.5	0	24.9
NaN	25.0705	NaN	NaN	25.1573	NaN	29.7702	25.1286	25.8864	NaN	23.4611	NaN	21.073	22.3717	21.9019	29.1254	23.9462	22.7946	4	3	25.3	25.3	25.3	11.047	0	56.424	3160800000	27	0	2	0	1	2	1	4	2	2	0	2	0	1	1	1	3	1	2	0	25.3	0	20.2
21.6586	NaN	NaN	NaN	NaN	NaN	NaN	NaN	NaN	19.816	NaN	NaN	NaN	NaN	NaN	NaN	NaN	NaN	2	2	25.9	25.9	25.9	12.286	0.0003241	4.6812	7383900	4	2	0	0	0	0	0	0	0	0	2	0	0	0	0	0	0	0	0	25.9	0	0	0
NaN	NaN	NaN	NaN	NaN	NaN	NaN	NaN	23.3331	NaN	20.432	NaN	21.0865	NaN	NaN	NaN	NaN	18.1716	2	2	7.4	7.4	7.4	51.087	0.00033456	5.2678	86606000	3	0	1	0	1	0	0	0	0	1	0	1	0	1	0	0	0	0	1	0	2.8	0	4.6
NaN	NaN	NaN	21.9619	NaN	NaN	NaN	NaN	NaN	NaN	NaN	NaN	21.8456	NaN	20.6244	NaN	NaN	NaN	2	2	9.8	9.8	9.8	48.772	0.00019448	8.4365	102310000	2	0	0	0	2	0	1	0	0	0	0	0	0	2	0	1	0	0	0	0	0	0	9.8
NaN	NaN	NaN	NaN	NaN	NaN	26.0707	NaN	NaN	NaN	NaN	NaN	NaN	NaN	NaN	25.4959	NaN	NaN	2	2	69.7	14.8	14.8	13.406	0.0003202	4.4702	236590000	2	0	0	0	0	0	0	2	0	0	0	0	0	0	0	0	2	0	0	54.9	54.9	41	54.9
NaN	NaN	NaN	NaN	NaN	NaN	NaN	20.66	NaN	NaN	NaN	NaN	25.2484	NaN	NaN	NaN	19.2326	NaN	2	1	7.4	7.4	2.5	36.603	0.0003216	4.5518	728530000	2	0	0	0	1	0	0	0	1	0	0	0	0	1	0	0	0	0	0	0	0	0	2.5
NaN	NaN	NaN	NaN	NaN	NaN	23.515	NaN	NaN	NaN	NaN	NaN	NaN	NaN	NaN	22.9402	NaN	NaN	1	1	24	13.6	13.6	13.242	0.00032103	4.5153	40241000	2	0	0	0	0	0	0	1	0	0	0	0	0	0	0	0	1	0	0	0	10.4	0	10.4
25.7082	NaN	NaN	26.8894	NaN	NaN	NaN	25.5181	NaN	21.897	NaN	NaN	24.891	NaN	NaN	NaN	24.3037	NaN	6	6	49.2	49.2	49.2	14.562	0.00018512	7.4162	501530000	24	2	0	0	5	0	0	0	6	0	2	0	0	5	0	0	0	6	0	19.8	0	0	43.7
NaN	NaN	NaN	NaN	NaN	24.1213	NaN	NaN	NaN	NaN	NaN	NaN	20.0006	NaN	21.3268	NaN	NaN	NaN	7	7	13.4	13.4	13.4	64.129	0.00019084	8.0697	132460000	9	0	0	0	2	0	6	0	0	0	0	0	0	2	0	6	0	0	0	0	0	0	4.2
NaN	NaN	NaN	NaN	NaN	NaN	NaN	20.2378	NaN	NaN	NaN	NaN	NaN	21.7481	21.5256	NaN	19.7622	NaN	2	2	8	8	8	28.658	0.0044065	2.352	81735000	3	0	0	0	0	1	1	0	1	0	0	0	0	0	1	1	0	1	0	0	0	0	0
NaN	NaN	NaN	NaN	NaN	NaN	NaN	26.3278	NaN	NaN	NaN	NaN	NaN	NaN	NaN	NaN	26.352	NaN	2	2	38.1	38.1	38.1	17.928	0	47.96	342610000	7	0	0	0	0	0	0	0	2	0	0	0	0	0	0	0	0	2	0	0	0	0	0
21.0888	NaN	NaN	NaN	NaN	NaN	NaN	NaN	NaN	18.7581	19.0012	NaN	NaN	NaN	NaN	NaN	NaN	NaN	2	2	10.9	10.9	10.9	20.798	0.0037884	2.5516	12585000	2	1	1	0	0	0	0	0	0	0	1	1	0	0	0	0	0	0	0	6.2	4.7	0	0
NaN	NaN	NaN	NaN	NaN	NaN	NaN	24.263	NaN	NaN	NaN	NaN	NaN	NaN	NaN	NaN	22.0579	NaN	4	4	11.9	11.9	11.9	75.368	0	36.04	130980000	4	0	0	0	0	0	0	0	4	0	0	0	0	0	0	0	0	4	0	0	0	0	0
NaN	NaN	NaN	NaN	NaN	NaN	NaN	21.8343	NaN	19.8696	NaN	NaN	NaN	NaN	22.8817	NaN	21.8904	NaN	2	2	18	18	18	14.043	0.0044095	2.358	50295000	4	1	0	0	0	0	1	0	2	0	1	0	0	0	0	1	0	2	0	9	0	0	0
NaN	NaN	NaN	23.59	NaN	NaN	NaN	NaN	NaN	NaN	NaN	NaN	22.7168	NaN	NaN	NaN	NaN	NaN	1	1	19.6	19.6	19.6	11.75	0.0009028	3.5034	27575000	2	0	0	0	1	0	0	0	0	0	0	0	0	1	0	0	0	0	0	0	0	0	19.6
NaN	NaN	NaN	NaN	NaN	NaN	27.727	NaN	NaN	NaN	21.4083	NaN	NaN	NaN	NaN	27.7674	19.9533	20.4242	4	4	38.3	38.3	38.3	11.6	0	41.717	1635700000	20	0	1	0	0	0	0	3	1	1	0	1	0	0	0	0	3	1	1	0	6.5	0	0
NaN	NaN	NaN	NaN	24.9271	NaN	NaN	NaN	NaN	NaN	NaN	NaN	NaN	20.3533	NaN	NaN	NaN	NaN	3	3	4.4	4.4	4.4	96.731	0.00047468	4.2826	28131000	4	0	0	0	0	3	0	0	0	0	0	0	0	0	3	0	0	0	0	0	0	0	0
NaN	NaN	NaN	25.9449	NaN	NaN	NaN	24.6017	NaN	20.5945	NaN	NaN	24.187	17.4692	NaN	NaN	20.7679	NaN	6	6	48.7	48.7	48.7	17.98	0	10.254	203840000	13	2	0	0	5	1	0	0	2	0	2	0	0	5	1	0	0	2	0	16.7	0	0	39.1
27.0785	NaN	NaN	NaN	NaN	NaN	NaN	NaN	NaN	22.6306	NaN	NaN	19.5872	14.7929	17.875	NaN	NaN	NaN	7	7	17.1	15.7	15.7	78.704	0	15.988	294450000	13	6	0	0	2	1	1	0	0	0	6	0	0	2	1	1	0	0	0	15.3	0	0	4
NaN	NaN	NaN	NaN	NaN	NaN	NaN	23.7332	NaN	NaN	NaN	NaN	NaN	14.6472	NaN	NaN	19.3477	NaN	6	6	2.9	2.9	2.9	331.07	0.00020354	9.5758	94228000	6	0	0	0	0	1	0	0	6	0	0	0	0	0	1	0	0	6	0	0	0	0	0
NaN	24.8435	NaN	NaN	23.1954	23.1996	NaN	NaN	NaN	NaN	22.4836	NaN	19.0539	18.6789	20.4374	NaN	NaN	NaN	3	3	12.6	12.6	12.6	32.999	0.00032987	4.9783	98980000	7	0	3	0	1	2	2	0	0	0	0	3	0	1	2	2	0	0	0	0	12.6	0	5.1
NaN	NaN	NaN	NaN	NaN	NaN	NaN	21.8128	NaN	NaN	NaN	NaN	NaN	NaN	NaN	NaN	19.2005	NaN	1	1	2.1	2.1	2.1	90.977	0.0013118	3.0641	24098000	1	0	0	0	0	0	0	0	1	0	0	0	0	0	0	0	0	1	0	0	0	0	0
23.8555	NaN	NaN	NaN	NaN	NaN	NaN	NaN	NaN	21.8555	NaN	NaN	NaN	NaN	NaN	NaN	NaN	NaN	3	3	10.1	10.1	10.1	12.425	0.0041408	2.3718	15178000	3	3	0	0	0	0	0	0	0	0	3	0	0	0	0	0	0	0	0	10.1	0	0	0
25.2555	NaN	NaN	25.7914	NaN	25.3421	NaN	NaN	NaN	22.6018	NaN	NaN	22.3717	NaN	21.0226	NaN	20.1029	NaN	6	6	33.7	33.7	33.7	27.781	0.00018957	7.9255	240780000	17	3	0	0	4	0	5	0	1	0	3	0	0	4	0	5	0	1	0	17.3	0	0	24.3
NaN	NaN	NaN	NaN	24.8	NaN	NaN	NaN	NaN	NaN	NaN	NaN	21.5178	21.7704	21.4501	21.5265	21.5748	NaN	1	1	27.1	11.1	11.1	15.76	0.00032965	4.9701	93537000	9	0	0	0	1	1	1	1	1	0	0	0	0	1	1	1	1	1	0	7.6	7.6	0	24.3
24.4059	NaN	NaN	NaN	NaN	NaN	NaN	NaN	NaN	21.8934	NaN	NaN	NaN	NaN	NaN	NaN	NaN	NaN	5	5	17.6	17.6	17.6	49.541	0.00019505	8.497	89597000	5	5	0	0	0	0	0	0	0	0	5	0	0	0	0	0	0	0	0	17.6	0	0	0
NaN	NaN	NaN	NaN	NaN	NaN	NaN	22.3493	NaN	NaN	NaN	NaN	23.82	NaN	NaN	NaN	22.8499	NaN	2	2	18.8	18.8	18.8	13.733	0.0010409	3.3375	111840000	2	0	0	0	1	0	0	0	2	0	0	0	0	1	0	0	0	2	0	0	0	0	6.8
NaN	25.5388	NaN	NaN	NaN	NaN	30.4592	24.6809	25.9908	NaN	23.3262	NaN	NaN	NaN	NaN	29.6135	23.3594	22.5241	8	8	38.8	38.8	38.8	16.079	0	29.441	5940800000	32	0	3	0	0	0	0	7	2	4	0	3	0	0	0	0	7	2	4	0	24.5	0	0
NaN	NaN	NaN	20.6206	NaN	NaN	NaN	NaN	NaN	NaN	18.9622	NaN	19.4407	17.0015	NaN	NaN	20.0204	NaN	3	3	6	6	6	69.842	0.0039216	2.5355	62843000	4	1	1	0	1	1	0	0	1	0	1	1	0	1	1	0	0	1	0	1.9	1.9	0	1.9
NaN	NaN	NaN	23.3545	NaN	NaN	NaN	NaN	NaN	NaN	NaN	NaN	23.6787	NaN	NaN	NaN	NaN	NaN	4	4	17	17	17	30.837	0.00017979	6.7117	187990000	4	0	0	0	4	0	0	0	0	0	0	0	0	4	0	0	0	0	0	0	0	0	17
22.9753	NaN	NaN	NaN	NaN	NaN	NaN	NaN	NaN	20.8856	NaN	NaN	18.1881	16.1858	NaN	NaN	NaN	NaN	3	3	9.6	9.6	9.6	26.002	0.003244	2.6372	25415000	4	2	0	0	1	1	0	0	0	0	2	0	0	1	1	0	0	0	0	3.9	0	0	5.7
NaN	NaN	NaN	24.3865	NaN	NaN	NaN	24.3373	NaN	NaN	NaN	NaN	22.657	NaN	NaN	NaN	23.4931	NaN	2	2	29.8	29.8	29.8	13.144	0.00034388	5.83	110520000	9	0	0	0	2	0	0	0	2	0	0	0	0	2	0	0	0	2	0	0	0	0	29.8
NaN	24.9926	NaN	NaN	NaN	NaN	NaN	NaN	NaN	NaN	23.3727	NaN	NaN	NaN	NaN	NaN	NaN	NaN	4	4	14.7	14.7	14.7	34.291	0.00034043	5.5869	162910000	5	0	4	0	0	0	0	0	0	0	0	4	0	0	0	0	0	0	0	0	14.7	0	0
NaN	20.8103	NaN	NaN	NaN	NaN	NaN	NaN	NaN	NaN	18.9858	NaN	NaN	NaN	NaN	NaN	19.1907	NaN	2	2	14.1	14.1	14.1	19.213	0.0097898	1.8189	13410000	2	0	1	0	0	0	0	0	1	0	0	1	0	0	0	0	0	1	0	0	8.8	0	0
NaN	NaN	NaN	NaN	NaN	NaN	19.0216	NaN	NaN	NaN	NaN	NaN	NaN	18.5243	NaN	20.0946	NaN	NaN	2	2	5.1	5.1	5.1	41.419	0.004415	2.3663	19456000	2	0	0	0	0	1	0	1	0	0	0	0	0	0	1	0	1	0	0	0	0	0	0
NaN	NaN	NaN	NaN	NaN	NaN	22.4734	NaN	NaN	NaN	NaN	NaN	NaN	NaN	NaN	17.6413	NaN	NaN	1	1	10	10	10	18.088	0.001036	3.2689	2248800	1	0	0	0	0	0	0	1	0	0	0	0	0	0	0	0	1	0	0	0	0	0	0
NaN	NaN	NaN	24.1748	NaN	NaN	NaN	NaN	NaN	NaN	NaN	NaN	22.1317	NaN	NaN	NaN	20.5577	NaN	4	4	30.1	30.1	30.1	15.036	0.00018312	7.1341	55248000	4	0	0	0	3	0	0	0	2	0	0	0	0	3	0	0	0	2	0	0	0	0	20.6
NaN	26.9726	NaN	NaN	NaN	NaN	31.4171	NaN	NaN	23.8225	24.7071	NaN	22.3533	23.5265	23.6033	30.7953	26.5315	22.8054	7	5	47.1	47.1	47.1	11.258	0	289.07	10201000000	33	1	2	0	1	1	1	7	2	1	0	1	0	0	0	0	5	0	0	17.3	25	0	17.3
NaN	NaN	NaN	NaN	NaN	NaN	NaN	22.709	NaN	NaN	NaN	NaN	NaN	NaN	NaN	NaN	21.5446	NaN	2	2	13.6	13.6	13.6	23.449	0.00034855	6.0746	45885000	2	0	0	0	0	0	0	0	2	0	0	0	0	0	0	0	0	2	0	0	0	0	0
23.9449	24.3902	NaN	NaN	NaN	NaN	26.2405	23.5784	NaN	20.8073	22.0795	NaN	NaN	NaN	18.5843	22.7579	20.3666	NaN	5	5	21	21	21	25.404	0.00020004	9.1421	211460000	18	2	4	0	0	0	1	5	2	0	2	4	0	0	0	1	5	2	0	9.4	14.7	0	0
NaN	NaN	NaN	NaN	NaN	NaN	NaN	23.1758	NaN	NaN	NaN	NaN	NaN	NaN	NaN	NaN	22.7485	NaN	1	1	11.2	11.2	11.2	25.789	0.00019069	8.0514	63418000	1	0	0	0	0	0	0	0	1	0	0	0	0	0	0	0	0	1	0	0	0	0	0
25.9759	NaN	NaN	NaN	NaN	NaN	NaN	NaN	NaN	22.0372	20.2425	NaN	19.3453	16.2334	19.2228	NaN	19.7424	NaN	6	6	28.8	28.8	28.8	35.253	0	45.076	171080000	14	4	1	0	1	1	1	0	2	0	4	1	0	1	1	1	0	2	0	16	8.6	0	8
25.2306	NaN	NaN	29.33	27.3173	32.7842	27.7254	27.8454	NaN	22.4869	NaN	NaN	25.8686	23.3577	29.7161	24.5857	25.9523	NaN	16	16	84.5	84.5	84.5	20.256	0	156.01	11550000000	108	3	0	0	9	4	16	6	9	0	3	0	0	9	4	16	6	9	0	28.2	0	0	60.8
NaN	NaN	NaN	25.9928	NaN	NaN	NaN	NaN	NaN	NaN	NaN	NaN	24.4476	NaN	NaN	NaN	NaN	NaN	8	8	24.7	24.7	24.7	40.795	0	16.526	503380000	12	0	0	0	8	0	0	0	0	0	0	0	0	8	0	0	0	0	0	0	0	0	24.7
NaN	NaN	NaN	NaN	NaN	NaN	25.9314	NaN	NaN	NaN	NaN	NaN	NaN	NaN	NaN	25.4595	NaN	NaN	1	1	54	13.5	13.5	13.684	0.00018983	7.951	230690000	6	0	0	0	0	0	0	1	0	0	0	0	0	0	0	0	1	0	0	11.9	11.9	0	0
NaN	24.3584	NaN	22.9099	NaN	NaN	29.5828	NaN	NaN	NaN	22.3298	NaN	21.3635	NaN	NaN	29.3512	NaN	NaN	4	2	30	30	13.8	14.313	0	92.11	2771200000	19	0	1	0	1	0	0	4	0	0	0	0	0	0	0	0	2	0	0	0	11.5	0	11.5
NaN	NaN	NaN	NaN	NaN	NaN	28.2592	NaN	NaN	NaN	19.8581	NaN	NaN	NaN	NaN	27.6844	21.1291	18.262	1	1	13.5	13.5	13.5	13.678	0.001044	3.3772	1096300000	5	0	1	0	0	0	0	1	1	1	0	1	0	0	0	0	1	1	1	7.9	13.5	7.9	7.9
NaN	NaN	NaN	25.1354	NaN	NaN	25.5908	25.3405	26.129	NaN	NaN	NaN	23.9432	NaN	NaN	21.1715	22.9981	21.8726	5	3	51.4	51.4	34	16.092	0	18.893	245670000	20	0	0	0	4	0	0	3	3	3	0	0	0	2	0	0	3	2	2	0	0	0	29.9
NaN	NaN	NaN	24.5339	NaN	24.3848	28.3347	25.7838	NaN	22.2536	NaN	NaN	23.1626	18.9556	23.1283	28.0814	25.0033	21.2854	2	0	21.2	11.7	0	19.503	0	21.495	1377000000	17	1	0	0	2	1	2	2	2	1	0	0	0	0	0	0	0	0	0	17.3	5.6	5.6	17.3
NaN	NaN	NaN	NaN	NaN	NaN	30.3486	25.4423	NaN	NaN	22.836	NaN	22.3379	18.094	22.0065	28.8927	23.6517	21.1046	3	1	68.6	20.7	11.4	15.477	0.00018491	7.3944	4779900000	16	0	1	0	1	1	1	3	1	1	0	0	0	0	0	0	1	0	0	47.9	54.3	35.7	54.3
NaN	NaN	NaN	NaN	NaN	NaN	29.1317	NaN	NaN	22.6079	21.4643	NaN	22.7608	NaN	NaN	29.2879	24.3312	21.4047	3	3	31.6	31.6	31.6	12.644	0	14.206	2087100000	9	1	1	0	1	0	0	3	1	1	1	1	0	1	0	0	3	1	1	17.9	25.6	0	17.9
NaN	NaN	NaN	NaN	NaN	NaN	23.5556	NaN	NaN	NaN	NaN	NaN	NaN	NaN	NaN	24.4265	NaN	NaN	1	1	20.3	14.2	14.2	15.988	0.00090307	3.5039	67643000	2	0	0	0	0	0	0	1	0	0	0	0	0	0	0	0	1	0	0	0	6.1	0	0
NaN	26.0125	NaN	25.3742	NaN	25.2238	29.454	25.9294	27.3951	22.6156	23.651	NaN	23.4447	22.2393	24.3042	29.0779	25.2245	23.4366	4	1	25	25	10.3	17.186	0	13.951	2695600000	33	1	2	0	2	1	3	4	3	2	0	1	0	0	0	1	1	1	1	7.1	17.3	0	12.2
NaN	NaN	NaN	NaN	NaN	NaN	NaN	20.703	NaN	NaN	NaN	NaN	21.0119	NaN	NaN	NaN	19.4126	NaN	1	1	4.2	4.2	4.2	36.887	0.0011727	3.1316	44998000	2	0	0	0	1	0	0	0	1	0	0	0	0	1	0	0	0	1	0	0	0	0	4.2
NaN	NaN	NaN	NaN	NaN	NaN	27.541	25.8517	27.2997	18.5137	22.5282	NaN	18.4654	17.1469	19.6198	27.1107	24.0639	21.9451	5	5	52.5	52.5	52.5	12.939	0	20.596	1393800000	30	1	1	0	1	1	1	4	3	2	1	1	0	1	1	1	4	3	2	11.7	11.7	0	11.7
NaN	NaN	NaN	NaN	NaN	NaN	26.5428	NaN	NaN	NaN	20.1238	NaN	22.176	21.056	NaN	26.3962	22.4863	19.9658	1	1	26.2	9.2	9.2	15.147	0	10.228	413110000	8	0	1	0	1	1	0	1	1	1	0	1	0	1	1	0	1	1	1	0	9.2	0	9.2
NaN	NaN	NaN	NaN	NaN	NaN	NaN	27.1895	NaN	20.197	NaN	NaN	NaN	NaN	NaN	NaN	26.2075	NaN	11	11	71.1	71.1	71.1	16.018	0	16.183	629530000	17	2	0	0	0	0	0	0	10	0	2	0	0	0	0	0	0	10	0	12.7	0	0	0
NaN	23.1162	NaN	NaN	NaN	NaN	NaN	NaN	NaN	NaN	19.9209	NaN	19.1258	NaN	NaN	NaN	NaN	NaN	2	2	16.9	16.9	16.9	19.239	0.00076173	3.6694	17212000	3	0	2	0	1	0	0	0	0	0	0	2	0	1	0	0	0	0	0	0	16.9	0	10.2
NaN	NaN	NaN	29.4311	28.1766	NaN	NaN	NaN	NaN	NaN	17.4261	NaN	27.8372	23.63	NaN	NaN	NaN	NaN	27	27	50.3	50.3	50.3	71.649	0	323.31	10371000000	148	0	1	0	25	15	0	0	0	0	0	1	0	25	15	0	0	0	0	0	1.7	0	44.2
NaN	NaN	NaN	NaN	NaN	NaN	NaN	NaN	22.4333	NaN	NaN	NaN	NaN	NaN	NaN	NaN	NaN	19.3912	2	2	8.2	8.2	8.2	34.773	0.0046639	2.3034	9626400	2	0	0	0	0	0	0	0	0	2	0	0	0	0	0	0	0	0	2	0	0	0	0
NaN	22.7142	NaN	NaN	NaN	NaN	NaN	NaN	NaN	NaN	20.4747	NaN	20.3573	NaN	NaN	NaN	NaN	NaN	3	3	13.5	13.5	13.5	40.867	0.00034282	5.7592	44806000	2	0	3	0	1	0	0	0	0	0	0	3	0	1	0	0	0	0	0	0	13.5	0	5.1
NaN	NaN	NaN	NaN	NaN	NaN	NaN	20.9851	NaN	NaN	NaN	NaN	NaN	NaN	NaN	NaN	23.5976	NaN	1	1	22.8	22.8	22.8	12.961	0	16.918	12694000	1	0	0	0	0	0	0	0	1	0	0	0	0	0	0	0	0	1	0	0	0	0	0
NaN	NaN	NaN	25.8331	26.0476	NaN	NaN	25.9338	NaN	NaN	20.9889	NaN	22.706	21.5049	21.0698	NaN	25.4741	17.8226	5	5	16.4	16.4	16.4	26.258	0	19.134	487520000	22	0	1	0	3	3	1	0	5	1	0	1	0	3	3	1	0	5	1	0	5.2	0	13.8
NaN	NaN	NaN	26.5739	NaN	NaN	NaN	NaN	NaN	NaN	NaN	NaN	27.4602	NaN	NaN	NaN	NaN	NaN	4	4	50.6	29.2	29.2	16.444	0	95.244	1107900000	15	0	0	0	4	0	0	0	0	0	0	0	0	4	0	0	0	0	0	13	0	0	50.6
NaN	NaN	NaN	NaN	NaN	NaN	NaN	NaN	23.6859	NaN	21.4268	NaN	NaN	NaN	NaN	NaN	NaN	19.7165	2	2	7.3	7.3	7.3	32.06	0.00061369	3.7798	33125000	4	0	2	0	0	0	0	0	0	1	0	2	0	0	0	0	0	0	1	0	7.3	0	0
NaN	27.6049	NaN	NaN	NaN	NaN	NaN	NaN	25.5916	NaN	28.4963	NaN	NaN	NaN	NaN	NaN	NaN	26.3924	3	3	17.2	17.2	17.2	23.923	0	13.106	1866900000	14	0	3	0	0	0	0	0	0	2	0	3	0	0	0	0	0	0	2	0	17.2	0	0
NaN	25.8246	NaN	23.377	NaN	NaN	28.6065	25.2499	25.8153	20.1012	22.8904	NaN	20.9171	17.6705	21.0713	28.0639	24.717	21.905	5	5	29.9	29.9	29.9	21.236	0	20.677	1627000000	55	1	3	0	2	1	1	5	4	3	1	3	0	2	1	1	5	4	3	6	20.9	0	12.4
NaN	NaN	NaN	NaN	NaN	NaN	NaN	29.2757	NaN	NaN	NaN	NaN	NaN	NaN	NaN	NaN	27.9605	NaN	8	8	49.4	49.4	49.4	26.425	0	129.27	3656500000	36	0	0	0	0	0	0	0	8	0	0	0	0	0	0	0	0	8	0	0	0	0	0
NaN	NaN	NaN	NaN	NaN	NaN	NaN	24.5732	NaN	NaN	NaN	NaN	NaN	17.2294	NaN	NaN	22.9123	NaN	2	2	3.7	3.7	3.7	42.928	0.0021515	2.8433	96568000	3	0	0	0	0	1	0	0	1	0	0	0	0	0	1	0	0	1	0	0	0	0	0
NaN	NaN	NaN	27.637	NaN	NaN	NaN	22.9259	NaN	NaN	NaN	NaN	26.6174	18.5724	NaN	NaN	22.5393	19.9411	8	8	73.8	73.8	73.8	11.85	0	31.724	552220000	25	0	0	0	8	1	0	0	2	1	0	0	0	8	1	0	0	2	1	0	0	0	73.8
NaN	NaN	NaN	26.1623	NaN	NaN	NaN	NaN	NaN	NaN	NaN	NaN	23.9672	NaN	NaN	NaN	NaN	NaN	4	4	30.6	30.6	30.6	14.516	0.00034934	6.1322	164000000	5	0	0	0	4	0	0	0	0	0	0	0	0	4	0	0	0	0	0	0	0	0	30.6
NaN	NaN	NaN	NaN	NaN	NaN	NaN	20.6115	NaN	NaN	NaN	NaN	19.1352	17.1303	NaN	NaN	18.4472	NaN	2	2	4.2	4.2	4.2	67.285	0.00090253	3.5013	32300000	3	0	0	0	1	1	0	0	1	0	0	0	0	1	1	0	0	1	0	0	0	0	1.8
NaN	NaN	NaN	NaN	29.5083	NaN	NaN	NaN	NaN	18.7103	NaN	NaN	NaN	25.6364	NaN	NaN	NaN	NaN	7	7	14.5	11.8	11.8	43.744	0	32.584	683620000	12	1	0	0	0	7	0	0	0	0	1	0	0	0	7	0	0	0	0	7.6	0	0	2.7
NaN	NaN	NaN	NaN	NaN	NaN	NaN	20.7589	NaN	NaN	NaN	NaN	20.5918	NaN	NaN	NaN	19.5815	NaN	1	1	3.5	3.5	3.5	41.473	0.0065931	2.1022	37837000	2	0	0	0	1	0	0	0	1	0	0	0	0	1	0	0	0	1	0	0	0	0	3.5
23.4675	NaN	NaN	NaN	NaN	NaN	NaN	NaN	NaN	21.1368	NaN	NaN	NaN	NaN	NaN	NaN	NaN	NaN	3	3	15.6	15.6	15.6	28.257	0.00032336	4.6538	29974000	4	3	0	0	0	0	0	0	0	0	3	0	0	0	0	0	0	0	0	15.6	0	0	0
NaN	NaN	NaN	24.1503	NaN	NaN	NaN	23.4193	NaN	NaN	NaN	NaN	21.9403	20.792	NaN	NaN	22.4206	NaN	3	3	9.1	9.1	9.1	42.892	0.00018546	7.4518	91632000	9	0	0	0	1	2	0	0	1	0	0	0	0	1	2	0	0	1	0	0	0	0	2.9
NaN	23.2107	NaN	NaN	NaN	NaN	NaN	NaN	NaN	NaN	19.7744	NaN	NaN	NaN	NaN	NaN	NaN	NaN	2	2	7	7	7	27.999	0.00544	2.2074	11658000	2	0	2	0	0	0	0	0	0	0	0	2	0	0	0	0	0	0	0	0	7	0	0
25.6023	24.9862	NaN	27.6427	NaN	25.4721	NaN	NaN	NaN	22.5199	21.2769	NaN	24.4511	18.17	22.101	NaN	19.6196	16.7715	11	11	38.3	38.3	38.3	31.544	0	16.819	632430000	27	4	4	0	10	1	4	0	1	1	4	4	0	10	1	4	0	1	1	10.8	11.5	0	38.3
23.3927	NaN	NaN	NaN	NaN	NaN	NaN	NaN	NaN	20.7134	NaN	NaN	NaN	NaN	NaN	NaN	NaN	NaN	3	3	18.1	18.1	18.1	23.255	0.00046476	3.9274	18912000	4	3	0	0	0	0	0	0	0	0	3	0	0	0	0	0	0	0	0	18.1	0	0	0
24.4929	NaN	NaN	NaN	NaN	NaN	NaN	NaN	NaN	21.5919	NaN	NaN	20.3778	NaN	NaN	NaN	19.4589	NaN	6	6	25.1	25.1	25.1	37.493	0.00033789	5.4565	99637000	8	4	0	0	1	0	0	0	1	0	4	0	0	1	0	0	0	1	0	15.1	0	0	2.7
NaN	NaN	NaN	NaN	21.257	NaN	NaN	NaN	NaN	NaN	NaN	NaN	NaN	20.3586	NaN	NaN	21.073	NaN	2	2	18.5	18.5	18.5	16.119	0.0068392	2.0684	31955000	1	0	0	0	0	2	0	0	1	0	0	0	0	0	2	0	0	1	0	0	0	0	0
24.6807	NaN	NaN	NaN	NaN	NaN	NaN	NaN	NaN	21.0886	NaN	NaN	NaN	NaN	NaN	NaN	NaN	NaN	4	4	10.7	10.7	10.7	52.239	0.00019685	8.7172	44600000	8	4	0	0	0	0	0	0	0	0	4	0	0	0	0	0	0	0	0	10.7	0	0	0
NaN	NaN	NaN	NaN	NaN	NaN	25.9738	NaN	NaN	NaN	19.4169	NaN	NaN	NaN	NaN	24.721	NaN	NaN	4	4	21.1	21.1	21.1	28.034	0	12.098	226830000	7	0	1	0	0	0	0	4	0	0	0	1	0	0	0	0	4	0	0	0	5.3	0	0
22.3628	NaN	NaN	28.6121	22.196	30.2551	NaN	27.3898	NaN	19.9825	NaN	NaN	30.1409	19.3443	29.0712	NaN	27.3103	NaN	8	8	48.3	48.3	48.3	12.918	0	323.31	11496000000	90	1	0	0	7	2	8	0	4	0	1	0	0	7	2	8	0	4	0	17.2	0	0	48.3
NaN	NaN	NaN	26.1438	NaN	27.5254	NaN	NaN	NaN	NaN	NaN	NaN	27.1937	NaN	26.4715	NaN	24.8746	NaN	6	6	39.4	39.4	39.4	14.331	0	18.819	1663900000	27	0	0	0	3	0	6	0	1	0	0	0	0	3	0	6	0	1	0	0	0	0	21.3
NaN	NaN	NaN	22.4977	NaN	NaN	NaN	NaN	NaN	NaN	NaN	NaN	22.6145	NaN	NaN	NaN	NaN	NaN	1	1	3.6	3.6	3.6	45.62	0.0073618	2.0445	109170000	1	0	0	0	1	0	0	0	0	0	0	0	0	1	0	0	0	0	0	0	0	0	3.6
22.5336	NaN	NaN	NaN	NaN	NaN	NaN	NaN	NaN	20.9486	NaN	NaN	NaN	NaN	NaN	NaN	NaN	NaN	1	1	29.1	11	11	14.637	0.0010403	3.331	6071400	1	1	0	0	0	0	0	0	0	0	1	0	0	0	0	0	0	0	0	20.5	0	0	18.1
24.2821	NaN	NaN	25.1719	24.764	NaN	NaN	24.5965	23.8402	22.5145	NaN	NaN	25.0768	21.8278	18.9308	19.0344	24.2638	19.8062	4	2	29.1	29.1	11.9	15.339	0	16.248	201590000	23	3	0	0	4	3	1	1	3	2	2	0	0	2	2	1	1	2	2	20.9	0	0	29.1
NaN	NaN	NaN	NaN	NaN	NaN	22.5698	NaN	NaN	NaN	NaN	NaN	NaN	NaN	NaN	20.1469	NaN	NaN	1	1	4.3	4.3	4.3	43.98	0.0093655	1.9032	20899000	1	0	0	0	0	0	0	1	0	0	0	0	0	0	0	0	1	0	0	0	0	0	0
24.0013	NaN	NaN	24.3303	NaN	NaN	NaN	NaN	NaN	21.8244	19.0399	NaN	23.6518	18.746	NaN	NaN	20.1671	NaN	4	4	34.4	34.4	34.4	20.556	0.0003276	4.8643	190490000	9	2	1	0	3	1	0	0	1	0	2	1	0	3	1	0	0	1	0	15	6.7	0	19.4
NaN	NaN	NaN	23.298	NaN	NaN	NaN	24.9889	NaN	22.8525	NaN	NaN	23.5138	20.4815	NaN	NaN	24.9526	NaN	4	4	15.2	15.2	15.2	26.733	0.00047155	4.1794	374400000	24	1	0	0	3	1	0	0	3	0	1	0	0	3	1	0	0	3	0	3.6	0	0	15.2
NaN	NaN	NaN	NaN	NaN	NaN	NaN	21.0889	NaN	NaN	17.8741	NaN	NaN	NaN	NaN	NaN	20.5895	NaN	1	1	4.4	4.4	4.4	35.842	0.00032206	4.5775	18180000	2	0	1	0	0	0	0	0	1	0	0	1	0	0	0	0	0	1	0	0	4.4	0	0
23.8217	NaN	NaN	26.2807	NaN	25.0408	NaN	NaN	NaN	22.6722	NaN	NaN	26.8913	NaN	24.2025	NaN	21.4196	NaN	8	8	48.5	48.5	48.5	14.978	0.00020239	9.4544	1379500000	21	2	0	0	8	0	4	0	1	0	2	0	0	8	0	4	0	1	0	17.7	0	0	48.5
24.5336	NaN	NaN	26.3442	26.7757	25.352	NaN	NaN	NaN	20.6072	16.352	NaN	23.87	22.0397	22.1251	NaN	NaN	NaN	4	4	18.5	18.5	18.5	31.289	0	13.723	492070000	23	2	1	0	4	2	3	0	0	0	2	1	0	4	2	3	0	0	0	9.8	4	0	18.5
22.1414	NaN	NaN	NaN	NaN	NaN	NaN	NaN	NaN	18.0547	NaN	NaN	NaN	NaN	NaN	NaN	NaN	NaN	3	3	3.7	3.7	3.7	113.95	0.00046368	3.8919	12252000	2	3	0	0	0	0	0	0	0	0	3	0	0	0	0	0	0	0	0	3.7	0	0	0
27.2656	NaN	NaN	NaN	NaN	NaN	NaN	NaN	NaN	22.4219	NaN	NaN	NaN	NaN	NaN	NaN	NaN	NaN	13	13	26.6	26.6	26.6	74.319	0	23.679	179810000	20	13	0	0	0	0	0	0	0	0	13	0	0	0	0	0	0	0	0	26.6	0	0	0
NaN	NaN	NaN	27.4859	NaN	NaN	NaN	NaN	NaN	NaN	NaN	NaN	25.9349	NaN	18.6663	NaN	NaN	NaN	2	2	2.5	2.5	2.5	89.369	0.00046318	3.8811	2518100000	5	0	0	0	1	0	1	0	0	0	0	0	0	1	0	1	0	0	0	0	0	0	0.9
24.483	NaN	NaN	NaN	NaN	NaN	NaN	NaN	NaN	19.8208	NaN	NaN	NaN	NaN	NaN	NaN	NaN	NaN	5	5	4.6	4.6	4.6	152.37	0.00020255	9.4742	60196000	4	5	0	0	0	0	0	0	0	0	5	0	0	0	0	0	0	0	0	4.6	0	0	0
NaN	NaN	NaN	22.4203	NaN	NaN	NaN	NaN	NaN	NaN	NaN	NaN	22.2197	18.1805	NaN	NaN	NaN	NaN	3	3	11.5	11.5	11.5	26.113	0.00018403	7.275	36269000	3	0	0	0	1	2	0	0	0	0	0	0	0	1	2	0	0	0	0	0	0	0	6
NaN	24.639	NaN	NaN	NaN	NaN	NaN	NaN	NaN	NaN	22.0383	NaN	NaN	NaN	NaN	NaN	20.9986	20.2971	2	2	8.4	8.4	8.4	39.169	0.00034247	5.7364	92289000	7	0	2	0	0	0	0	0	1	1	0	2	0	0	0	0	0	1	1	0	8.4	0	0
NaN	22.6075	NaN	NaN	NaN	NaN	NaN	NaN	NaN	NaN	20.3679	NaN	NaN	NaN	NaN	NaN	NaN	NaN	2	2	8.7	8.7	8.7	41.055	0.0009095	3.596	21652000	2	0	2	0	0	0	0	0	0	0	0	2	0	0	0	0	0	0	0	0	8.7	0	0
NaN	NaN	NaN	30.285	28.1127	24.7954	NaN	NaN	NaN	NaN	NaN	NaN	27.6341	22.9776	18.8552	NaN	22.9385	NaN	55	55	34.9	34.9	34.9	176.17	0	323.31	18456000000	228	0	0	0	53	29	7	0	1	0	0	0	0	53	29	7	0	1	0	0	0	0	33.9
NaN	NaN	NaN	25.6216	26.2506	25.7088	NaN	NaN	NaN	23.6122	NaN	NaN	26.9133	25.6813	25.9256	NaN	NaN	NaN	2	2	27.6	20.1	20.1	15.06	0.00047446	4.2696	1797300000	23	1	0	0	2	2	1	0	0	0	1	0	0	2	2	1	0	0	0	11.2	0	0	27.6
25.7363	NaN	NaN	27.5699	28.5263	26.4822	NaN	NaN	NaN	25.0758	NaN	NaN	28.9162	26.6787	25.7527	NaN	22.1953	NaN	4	2	34.5	34.5	25.9	13.128	0	21.967	4974800000	70	2	0	0	3	4	3	0	1	0	2	0	0	2	2	2	0	1	0	25.9	0	0	34.5
NaN	NaN	NaN	26.5301	NaN	25.1931	NaN	24.7956	NaN	17.4291	NaN	NaN	24.5826	NaN	20.9333	NaN	21.5567	NaN	6	6	44.2	44.2	44.2	15.811	0	20.485	273490000	20	1	0	0	6	0	4	0	4	0	1	0	0	6	0	4	0	4	0	8.2	0	0	44.2
24.9079	NaN	NaN	NaN	NaN	NaN	NaN	NaN	NaN	21.8591	NaN	NaN	NaN	NaN	NaN	NaN	NaN	NaN	6	6	16.8	16.8	16.8	38.948	0	9.7093	64670000	7	6	0	0	0	0	0	0	0	0	6	0	0	0	0	0	0	0	0	16.8	0	0	0
NaN	NaN	NaN	24.0562	NaN	23.2693	NaN	NaN	NaN	NaN	NaN	NaN	24.0483	16.6393	20.585	NaN	NaN	NaN	3	3	8.1	8.1	8.1	49.143	0.00035014	6.1717	418520000	8	0	0	0	3	1	2	0	0	0	0	0	0	3	1	2	0	0	0	0	0	0	8.1
NaN	24.1895	NaN	NaN	NaN	NaN	NaN	NaN	NaN	18.7334	21.2836	NaN	NaN	18.5679	NaN	NaN	NaN	18.6074	2	2	10.7	10.7	10.7	22.279	0.0010431	3.3595	33989000	5	1	2	0	0	1	0	0	0	1	1	2	0	0	1	0	0	0	1	4.1	10.7	0	0
NaN	NaN	NaN	NaN	NaN	NaN	NaN	21.8695	NaN	NaN	NaN	NaN	NaN	NaN	NaN	NaN	18.482	NaN	2	2	4.3	3.8	3.8	134.05	0.00019865	8.9839	23433000	2	0	0	0	0	0	0	0	2	0	0	0	0	0	0	0	0	2	0	0	0	0	0
NaN	NaN	NaN	NaN	NaN	NaN	NaN	23.8607	NaN	NaN	18.783	NaN	22.0832	18.8081	NaN	NaN	22.1597	21.3763	5	5	22.3	22.3	22.3	42.022	0	9.9685	293500000	9	0	1	0	1	1	0	0	4	2	0	1	0	1	1	0	0	4	2	0	6	0	6
29.0251	NaN	NaN	31.8127	28.7711	28.6678	NaN	28.4715	NaN	27.009	NaN	NaN	30.7035	25.7042	24.7943	NaN	27.5212	18.8666	17	17	91	91	91	13.439	0	115.05	12962000000	211	12	0	0	15	10	9	0	9	1	12	0	0	15	10	9	0	9	1	81.1	0	0	78.4
NaN	NaN	NaN	25.8191	NaN	NaN	NaN	NaN	NaN	NaN	NaN	NaN	22.8356	14.5311	18.5721	NaN	NaN	NaN	3	3	2.1	2.1	2.1	207.23	0.0018702	2.8764	766180000	5	0	0	0	1	1	1	0	0	0	0	0	0	1	1	1	0	0	0	0	0	0	0.8
NaN	NaN	NaN	23.6013	NaN	NaN	NaN	24.0309	NaN	NaN	NaN	NaN	19.2557	NaN	NaN	NaN	21.2412	NaN	9	1	8.8	8.8	1.1	163.51	0	16.43	192500000	11	0	0	0	2	0	0	0	8	0	0	0	0	0	0	0	0	1	0	0	0	0	1.9
NaN	25.6612	NaN	NaN	24.4865	NaN	NaN	NaN	25.8178	NaN	24.0429	NaN	22.0403	20.7523	NaN	NaN	NaN	21.5062	2	2	8.9	8.9	8.9	39.221	0.00019818	8.9165	421470000	20	0	2	0	1	2	0	0	0	1	0	2	0	1	2	0	0	0	1	0	8.9	0	5.9
NaN	NaN	NaN	17.9304	NaN	NaN	NaN	NaN	NaN	19.0917	18.222	NaN	17.4909	17.0011	NaN	NaN	NaN	NaN	2	2	6.1	6.1	6.1	47.764	0.0014533	3.0322	29495000	4	1	1	0	1	1	0	0	0	0	1	1	0	1	1	0	0	0	0	3.4	3.4	0	2.7
NaN	NaN	NaN	NaN	NaN	NaN	NaN	21.2203	NaN	NaN	NaN	NaN	NaN	NaN	NaN	NaN	19.4691	NaN	1	1	5.8	5.8	5.8	25.841	0.0083488	1.9495	10161000	1	0	0	0	0	0	0	0	1	0	0	0	0	0	0	0	0	1	0	0	0	0	0
23.782	NaN	NaN	NaN	24.002	NaN	NaN	NaN	NaN	22.024	NaN	NaN	NaN	19.8496	NaN	NaN	19.4033	NaN	3	3	18.3	18.3	18.3	19.568	0.00017671	6.3444	70836000	6	3	0	0	0	2	0	0	1	0	3	0	0	0	2	0	0	1	0	18.3	0	0	0
NaN	NaN	NaN	NaN	26.7944	NaN	NaN	NaN	NaN	NaN	NaN	NaN	NaN	23.2909	NaN	NaN	NaN	NaN	4	4	23.3	16.1	16.1	27.394	0.00020383	9.6077	102630000	7	0	0	0	0	4	0	0	0	0	0	0	0	0	4	0	0	0	0	0	0	0	0
NaN	NaN	NaN	NaN	NaN	NaN	NaN	23.9565	NaN	NaN	NaN	NaN	20.5443	NaN	NaN	NaN	22.6164	NaN	3	3	19.5	19.5	19.5	26.651	0.00034329	5.7887	127350000	3	0	0	0	1	0	0	0	3	0	0	0	0	1	0	0	0	3	0	0	0	0	3.7
NaN	NaN	NaN	NaN	NaN	NaN	NaN	NaN	24.8701	19.3134	19.1972	NaN	NaN	NaN	NaN	NaN	NaN	20.2792	3	3	37.7	37.7	37.7	13.064	0.00018433	7.34	17676000	6	1	1	0	0	0	0	0	0	2	1	1	0	0	0	0	0	0	2	10.7	11.5	0	0
NaN	NaN	NaN	22.0355	NaN	NaN	NaN	NaN	NaN	NaN	NaN	NaN	20.7004	NaN	NaN	NaN	NaN	NaN	3	3	5.1	5.1	5.1	87.406	0.00061097	3.7125	66453000	2	0	0	0	3	0	0	0	0	0	0	0	0	3	0	0	0	0	0	0	0	0	5.1
NaN	NaN	NaN	NaN	27.0351	26.6398	NaN	NaN	NaN	18.9838	NaN	NaN	NaN	23.8956	23.6388	NaN	NaN	NaN	17	17	38.2	38.2	38.2	54.47	0	26.62	700470000	27	1	0	0	0	15	6	0	0	0	1	0	0	0	15	6	0	0	0	2.7	0	0	0
NaN	NaN	NaN	NaN	NaN	NaN	NaN	21.1341	NaN	NaN	NaN	NaN	NaN	NaN	NaN	NaN	20.1618	NaN	1	1	1.4	1.4	1.4	87.169	0.0060778	2.137	14076000	1	0	0	0	0	0	0	0	1	0	0	0	0	0	0	0	0	1	0	0	0	0	0
23.9435	NaN	NaN	NaN	NaN	NaN	NaN	NaN	NaN	18.8561	NaN	NaN	NaN	NaN	NaN	NaN	NaN	NaN	2	2	3.4	3.4	3.4	81.718	0.0011772	3.1829	16133000	2	2	0	0	0	0	0	0	0	0	2	0	0	0	0	0	0	0	0	3.4	0	0	0
NaN	22.659	NaN	NaN	NaN	NaN	NaN	NaN	NaN	NaN	19.6012	NaN	NaN	NaN	NaN	NaN	NaN	NaN	2	2	10.5	10.5	10.5	24.514	0.0032458	2.6457	7953200	2	0	2	0	0	0	0	0	0	0	0	2	0	0	0	0	0	0	0	0	10.5	0	0
25.9646	NaN	NaN	NaN	NaN	NaN	NaN	NaN	NaN	20.4657	NaN	NaN	NaN	16.9088	NaN	NaN	NaN	NaN	10	10	13.5	13.5	13.5	122.24	0	18.523	95840000	11	9	0	0	0	1	0	0	0	0	9	0	0	0	1	0	0	0	0	11.7	0	0	0
25.3102	NaN	NaN	NaN	NaN	NaN	NaN	NaN	NaN	22.4621	NaN	NaN	NaN	NaN	NaN	NaN	NaN	NaN	5	5	45.2	45.2	45.2	19.394	0	12.619	52002000	8	5	0	0	0	0	0	0	0	0	5	0	0	0	0	0	0	0	0	45.2	0	0	0
NaN	NaN	NaN	27.1456	25.981	NaN	NaN	NaN	NaN	NaN	NaN	NaN	24.327	22.3167	NaN	NaN	NaN	NaN	16	16	14.1	14.1	14.1	113.58	0	35.949	1444800000	49	0	0	0	12	13	0	0	0	0	0	0	0	12	13	0	0	0	0	0	0	0	12.3
NaN	NaN	NaN	NaN	NaN	NaN	26.7793	NaN	NaN	NaN	NaN	NaN	NaN	NaN	NaN	25.9415	NaN	19.2435	2	2	24.3	24.3	24.3	15.327	0.00018155	6.9212	390370000	5	0	0	0	0	0	0	2	0	1	0	0	0	0	0	0	2	0	1	0	5	0	5
NaN	NaN	NaN	NaN	25.4306	NaN	29.374	24.0256	NaN	20.1523	23.1135	NaN	22.302	22.5512	22.0747	29.095	22.3479	NaN	7	1	37.2	37.2	15.5	14.063	0	39.008	3628300000	37	1	1	0	1	3	1	6	2	0	0	0	0	0	1	0	1	0	0	10.9	5.4	0	5.4
NaN	NaN	NaN	NaN	NaN	24.3693	NaN	NaN	NaN	NaN	NaN	NaN	NaN	NaN	22.8524	NaN	NaN	NaN	2	2	65.8	14.8	14.8	16.739	0.00046926	4.0887	75727000	9	0	0	0	0	0	2	0	0	0	0	0	0	0	0	2	0	0	0	0	0	0	0
NaN	NaN	NaN	NaN	NaN	24.8502	NaN	NaN	NaN	NaN	NaN	NaN	NaN	NaN	24.0337	NaN	NaN	NaN	3	0	76.3	25.4	0	13.32	0.00018389	7.2566	137390000	9	0	0	0	0	0	3	0	0	0	0	0	0	0	0	0	0	0	0	0	0	0	0
NaN	NaN	NaN	NaN	24.6893	NaN	NaN	NaN	NaN	NaN	19.3133	NaN	NaN	20.4676	NaN	NaN	NaN	18.0117	2	2	32.6	11	11	42.828	0	25.334	47314000	4	0	1	0	0	2	0	0	0	1	0	1	0	0	2	0	0	0	1	0	15.4	0	21.4
NaN	23.7672	NaN	25.9349	26.8327	NaN	NaN	NaN	25.6315	NaN	20.1145	NaN	26.2806	22.6925	NaN	NaN	18.4672	19.591	11	2	30.1	30.1	8.6	43.044	0	46.613	1811600000	32	0	2	0	10	7	0	0	1	4	0	0	0	2	1	0	0	0	0	0	7.5	0	29.9
23.4406	NaN	NaN	NaN	NaN	NaN	NaN	NaN	NaN	21.2861	NaN	NaN	NaN	NaN	NaN	NaN	NaN	NaN	3	3	19.9	19.9	19.9	23.071	0.00047044	4.124	28129000	4	3	0	0	0	0	0	0	0	0	3	0	0	0	0	0	0	0	0	19.9	0	0	0
NaN	NaN	NaN	22.9876	NaN	NaN	NaN	NaN	NaN	NaN	NaN	NaN	22.0488	17.9188	NaN	NaN	NaN	NaN	5	5	12.2	12.2	12.2	50.732	0.00032685	4.8436	100900000	4	0	0	0	4	2	0	0	0	0	0	0	0	4	2	0	0	0	0	0	0	0	12
NaN	NaN	NaN	NaN	NaN	NaN	NaN	23.7452	NaN	NaN	NaN	NaN	21.0561	NaN	NaN	NaN	22.6395	NaN	1	1	17.3	17.3	17.3	11.882	0.0010366	3.2823	34857000	2	0	0	0	1	0	0	0	1	0	0	0	0	1	0	0	0	1	0	0	0	0	17.3
NaN	NaN	NaN	NaN	29.8295	NaN	NaN	NaN	NaN	18.1071	NaN	NaN	21.2302	25.7519	NaN	NaN	NaN	NaN	7	6	27.4	16.8	16.8	46.452	0	52.996	947970000	16	1	0	0	1	7	0	0	0	0	0	0	0	0	6	0	0	0	0	2.5	0	0	2.5
NaN	NaN	NaN	NaN	NaN	NaN	NaN	22.8621	NaN	NaN	NaN	NaN	NaN	NaN	19.024	NaN	20.5622	NaN	3	3	15.9	15.9	15.9	27.122	0.00032468	4.7164	27057000	3	0	0	0	0	0	1	0	2	0	0	0	0	0	0	1	0	2	0	0	0	0	0
25.5742	NaN	NaN	NaN	NaN	NaN	NaN	NaN	NaN	23.2182	NaN	NaN	NaN	NaN	NaN	NaN	NaN	NaN	4	4	49.5	49.5	49.5	12.309	0	20.005	48793000	6	4	0	0	0	0	0	0	0	0	4	0	0	0	0	0	0	0	0	49.5	0	0	0
NaN	NaN	NaN	21.0216	NaN	NaN	NaN	NaN	NaN	NaN	NaN	NaN	22.5683	NaN	NaN	NaN	NaN	NaN	1	1	13.7	8.8	8.8	24.157	0.0013166	3.1	37314000	1	0	0	0	1	0	0	0	0	0	0	0	0	1	0	0	0	0	0	0	0	0	8.8
26.1996	NaN	NaN	NaN	NaN	NaN	NaN	NaN	NaN	23.3558	NaN	NaN	NaN	NaN	NaN	NaN	NaN	NaN	6	6	45.3	45.3	45.3	19.538	0	13.471	107350000	11	6	0	0	0	0	0	0	0	0	6	0	0	0	0	0	0	0	0	45.3	0	0	0
NaN	NaN	NaN	24.3366	NaN	NaN	NaN	NaN	NaN	NaN	NaN	NaN	23.2042	NaN	21.9975	NaN	NaN	NaN	4	4	12.5	12.5	12.5	40.687	0.00034276	5.7483	263170000	6	0	0	0	3	0	1	0	0	0	0	0	0	3	0	1	0	0	0	0	0	0	9.9
NaN	NaN	NaN	NaN	27.2995	25.9161	NaN	NaN	NaN	22.4955	NaN	NaN	23.8083	24.362	25.0617	NaN	23.017	NaN	3	1	25.7	25.7	25.7	11.24	0.00019782	8.8821	428370000	8	1	0	0	1	3	2	0	1	0	1	0	0	0	1	1	0	0	0	25.7	17.1	0	25.7
25.8801	NaN	NaN	NaN	NaN	NaN	NaN	NaN	NaN	23.4823	NaN	NaN	NaN	NaN	25.9149	NaN	24.9329	NaN	6	6	28.8	28.8	28.8	25.947	0.00033996	5.5691	1284200000	17	5	0	0	0	0	1	0	1	0	5	0	0	0	0	1	0	1	0	24.2	0	0	0
27.5307	NaN	NaN	23.6102	24.8374	NaN	NaN	25.4907	NaN	21.4314	15.838	NaN	18.9786	19.1251	NaN	NaN	21.1794	19.8301	24	24	12.6	12.6	12.6	255.39	0	37.353	830140000	65	22	1	0	2	8	0	0	7	2	22	1	0	2	8	0	0	7	2	12	0.5	0	0.8
NaN	NaN	NaN	22.4037	NaN	NaN	21.5506	NaN	NaN	NaN	NaN	NaN	21.5158	NaN	17.8813	21.6218	NaN	NaN	3	3	8	6.6	6.6	55.024	0.00032841	4.9254	194010000	6	0	0	0	2	0	1	3	0	0	0	0	0	2	0	1	3	0	0	0	0	0	6.2
22.2718	NaN	NaN	NaN	NaN	NaN	NaN	NaN	NaN	18.9684	NaN	NaN	NaN	NaN	NaN	NaN	NaN	NaN	2	2	4.9	4.9	4.9	53.358	0.0054363	2.198	12310000	2	2	0	0	0	0	0	0	0	0	2	0	0	0	0	0	0	0	0	4.9	0	0	0
NaN	NaN	NaN	NaN	NaN	NaN	NaN	22.2911	NaN	NaN	18.8013	NaN	NaN	NaN	NaN	NaN	19.6916	NaN	2	2	9.9	9.9	9.9	28.04	0.00035211	6.2564	20858000	3	0	1	0	0	0	0	0	1	0	0	1	0	0	0	0	0	1	0	0	3.7	0	0
NaN	NaN	NaN	NaN	NaN	NaN	NaN	22.9295	NaN	18.462	19.3543	NaN	NaN	NaN	16.9733	NaN	21.4559	NaN	4	4	26.1	26.1	26.1	22.168	0.00018142	6.9097	56511000	7	1	1	0	0	0	1	0	3	0	1	1	0	0	0	1	0	3	0	4.5	4.5	0	0
25.284	26.0619	NaN	26.8345	27.463	27.0686	NaN	NaN	NaN	22.0693	22.8438	NaN	25.7822	23.2863	24.6044	NaN	16.9057	15.7329	21	21	37	37	37	51.79	0	71.646	2744200000	122	7	9	0	16	12	11	0	1	1	7	9	0	16	12	11	0	1	1	16	22.1	0	29
25.4857	NaN	NaN	27.1301	NaN	NaN	NaN	NaN	NaN	21.3203	NaN	NaN	24.9659	NaN	NaN	NaN	17.6223	NaN	5	5	21	21	21	21.103	0.00020076	9.2324	391490000	12	2	0	0	5	0	0	0	1	0	2	0	0	5	0	0	0	1	0	13.3	0	0	21
NaN	NaN	NaN	NaN	NaN	NaN	28.8822	NaN	NaN	NaN	NaN	NaN	20.3187	20.3173	NaN	29.0444	21.0173	NaN	3	3	49.5	49.5	49.5	12.242	0	51.211	1675200000	7	0	0	0	1	1	0	3	1	0	0	0	0	1	1	0	3	1	0	0	0	0	10.3
24.5493	NaN	NaN	NaN	NaN	NaN	NaN	NaN	NaN	23.0236	NaN	NaN	NaN	NaN	NaN	NaN	NaN	NaN	2	2	22.1	22.1	22.1	13.232	0.0013152	3.0894	59687000	2	2	0	0	0	0	0	0	0	0	2	0	0	0	0	0	0	0	0	22.1	0	0	0
NaN	NaN	NaN	NaN	NaN	NaN	NaN	22.4946	NaN	19.0871	NaN	NaN	17.6776	19.2623	NaN	NaN	20.0671	16.4543	2	2	14.6	14.6	14.6	17.831	0.00076069	3.6513	25836000	5	1	0	0	2	1	0	0	1	1	1	0	0	2	1	0	0	1	1	8.3	0	0	14.6
NaN	NaN	NaN	NaN	23.6913	NaN	NaN	NaN	NaN	18.8518	NaN	NaN	19.9031	20.3623	NaN	NaN	NaN	NaN	4	4	47.6	47.6	47.6	14.191	0.00034801	6.0362	14007000	4	1	0	0	1	2	0	0	0	0	1	0	0	1	2	0	0	0	0	11.1	0	0	8.7
25.494	NaN	NaN	NaN	NaN	NaN	NaN	NaN	NaN	23.535	NaN	NaN	NaN	NaN	NaN	NaN	NaN	NaN	5	5	12.6	12.6	12.6	49.424	0.00018146	6.9119	230940000	5	5	0	0	0	0	0	0	0	0	5	0	0	0	0	0	0	0	0	12.6	0	0	0
26.849	NaN	NaN	NaN	NaN	NaN	NaN	NaN	NaN	24.9797	NaN	NaN	21.5708	NaN	NaN	NaN	NaN	NaN	7	7	57.9	57.9	57.9	13.838	0	10.975	325800000	10	6	0	0	1	0	0	0	0	0	6	0	0	1	0	0	0	0	0	48.8	0	0	9.1
NaN	NaN	NaN	NaN	21.7995	NaN	NaN	21.681	NaN	NaN	NaN	NaN	20.0489	17.902	NaN	NaN	19.5961	NaN	4	4	10.7	10.7	10.7	59.331	0.00018205	6.9951	61544000	6	0	0	0	1	2	0	0	3	0	0	0	0	1	2	0	0	3	0	0	0	0	3.1
NaN	25.5287	NaN	23.7004	26.2238	23.5558	NaN	25.5256	26.0619	NaN	23.1581	NaN	22.7003	22.7403	21.0825	NaN	24.1054	21.3051	12	12	36.6	36.6	36.6	40.787	0	25.02	828770000	56	0	7	0	1	9	3	0	7	6	0	7	0	1	9	3	0	7	6	0	26	0	4.7
NaN	NaN	NaN	NaN	NaN	NaN	NaN	20.6291	NaN	NaN	NaN	NaN	NaN	NaN	NaN	NaN	20.1534	NaN	1	1	6.7	6.7	6.7	30.135	0.0022873	2.7982	12828000	1	0	0	0	0	0	0	0	1	0	0	0	0	0	0	0	0	1	0	0	0	0	0
22.4895	NaN	NaN	NaN	23.4981	NaN	NaN	NaN	NaN	20.6139	22.0632	NaN	21.5209	20.0096	NaN	NaN	NaN	NaN	5	5	34.2	34.2	34.2	20.527	0.00090895	3.5874	110570000	7	3	3	0	1	2	0	0	0	0	3	3	0	1	2	0	0	0	0	22.8	23.9	0	8.2
22.5583	25.5691	NaN	25.3453	27.458	NaN	24.8473	NaN	25.7464	18.0062	23.0307	NaN	25.3642	24.5113	19.8422	25.8852	NaN	23.1015	7	7	21.1	21.1	21.1	33.479	0	53.717	2217700000	42	2	4	0	3	7	1	3	0	3	2	4	0	3	7	1	3	0	3	7.2	14.8	0	12.5
NaN	NaN	NaN	26.2427	NaN	NaN	NaN	NaN	NaN	20.9259	19.2525	NaN	24.7238	18.8798	17.6078	NaN	20.4927	19.4557	4	4	34.3	34.3	34.3	10.864	0	10.619	199210000	12	2	1	0	3	1	1	0	1	1	2	1	0	3	1	1	0	1	1	18.2	15.2	0	30.3
NaN	NaN	NaN	NaN	NaN	NaN	27.1915	NaN	NaN	NaN	NaN	NaN	NaN	NaN	NaN	27.2712	NaN	NaN	2	2	15.2	15.2	15.2	16.901	0	37.188	809900000	12	0	0	0	0	0	0	2	0	0	0	0	0	0	0	0	2	0	0	0	0	0	0
NaN	22.6318	NaN	NaN	NaN	NaN	NaN	NaN	NaN	NaN	22.9188	NaN	NaN	NaN	NaN	NaN	NaN	NaN	1	1	24.6	17.9	17.9	14.144	0.00019124	8.1168	31717000	1	0	1	0	0	0	0	0	0	0	0	1	0	0	0	0	0	0	0	0	17.9	0	0
NaN	NaN	NaN	20.6993	NaN	NaN	NaN	NaN	NaN	NaN	19.3384	NaN	18.7824	NaN	NaN	NaN	17.798	NaN	2	2	6.2	6.2	6.2	39.846	0.0094675	1.8772	30858000	3	0	1	0	1	0	0	0	1	0	0	1	0	1	0	0	0	1	0	0	3.5	0	3.5
NaN	NaN	NaN	NaN	NaN	NaN	27.7087	NaN	NaN	NaN	20.8007	NaN	NaN	NaN	NaN	27.2221	21.87	19.7136	3	3	45.2	45.2	45.2	13.494	0	13.349	815420000	23	0	1	0	0	0	0	3	1	1	0	1	0	0	0	0	3	1	1	0	12.9	0	0
NaN	NaN	NaN	NaN	NaN	NaN	NaN	NaN	24.5291	NaN	NaN	NaN	NaN	NaN	NaN	19.5965	NaN	20.3383	1	1	26.4	10.7	10.7	17.987	0.0097962	1.8243	14829000	3	0	0	0	0	0	0	1	0	1	0	0	0	0	0	0	1	0	1	0	0	0	15.7
NaN	NaN	NaN	NaN	NaN	NaN	20.5948	NaN	NaN	NaN	NaN	NaN	NaN	NaN	NaN	22.243	NaN	NaN	2	2	20.9	20.9	20.9	15.126	0.00034947	6.1337	44674000	2	0	0	0	0	0	0	2	0	0	0	0	0	0	0	0	2	0	0	0	0	0	0
NaN	NaN	NaN	NaN	NaN	NaN	24.7488	NaN	NaN	NaN	19.7051	NaN	NaN	NaN	NaN	23.911	NaN	NaN	1	1	67.4	12.1	12.1	14.751	0.00033551	5.3216	99768000	4	0	1	0	0	0	0	1	0	0	0	1	0	0	0	0	1	0	0	0	44.7	0	0
NaN	NaN	NaN	NaN	NaN	NaN	NaN	21.8068	NaN	NaN	NaN	NaN	NaN	NaN	NaN	NaN	20.1625	NaN	2	2	17.2	17.2	17.2	20.499	0.00032723	4.855	15257000	2	0	0	0	0	0	0	0	2	0	0	0	0	0	0	0	0	2	0	0	0	0	0
NaN	NaN	NaN	NaN	NaN	NaN	23.5964	NaN	NaN	NaN	NaN	NaN	NaN	NaN	NaN	23.8383	NaN	NaN	1	1	12.8	12.8	12.8	11.811	0.0015942	2.9886	59992000	2	0	0	0	0	0	0	1	0	0	0	0	0	0	0	0	1	0	0	0	0	0	0
NaN	NaN	NaN	NaN	NaN	NaN	22.5116	NaN	NaN	NaN	NaN	NaN	NaN	NaN	NaN	25.8666	NaN	NaN	1	1	26.2	19	19	13.695	0.00017889	6.5815	305900000	1	0	0	0	0	0	0	1	0	0	0	0	0	0	0	0	1	0	0	0	0	0	0
NaN	NaN	NaN	NaN	NaN	NaN	22.2726	NaN	NaN	NaN	NaN	NaN	NaN	NaN	NaN	25.79	NaN	NaN	1	1	9.3	9.3	9.3	12.047	0.00032803	4.8982	174060000	3	0	0	0	0	0	0	1	0	0	0	0	0	0	0	0	1	0	0	0	0	0	0
NaN	NaN	NaN	NaN	NaN	NaN	NaN	21.5525	NaN	NaN	NaN	NaN	NaN	NaN	NaN	NaN	20.5676	NaN	2	2	8.7	8.7	8.7	34.773	0.00034136	5.6542	21758000	1	0	0	0	0	0	0	0	2	0	0	0	0	0	0	0	0	2	0	0	0	0	0
NaN	NaN	NaN	NaN	NaN	NaN	NaN	NaN	24.6596	NaN	20.5444	NaN	NaN	NaN	NaN	23.5167	21.6573	21.2683	2	2	12.2	12.2	12.2	20.653	0.0027004	2.7305	96816000	5	0	1	0	0	0	0	1	1	2	0	1	0	0	0	0	1	1	2	0	5.9	0	0
NaN	NaN	NaN	NaN	NaN	NaN	27.6583	NaN	NaN	NaN	NaN	NaN	NaN	NaN	20.5602	27.0834	NaN	NaN	2	2	26.1	11.3	11.3	14.868	0.00033195	5.1067	718790000	4	0	0	0	0	0	1	2	0	0	0	0	0	0	0	1	2	0	0	0	10.6	0	10.6
NaN	NaN	NaN	NaN	NaN	NaN	27.0249	NaN	NaN	NaN	NaN	NaN	NaN	NaN	NaN	26.745	NaN	21.6602	3	3	34.7	34.7	34.7	15.395	0	21.358	463130000	5	0	0	0	0	0	0	3	0	1	0	0	0	0	0	0	3	0	1	12.5	12.5	0	12.5
NaN	NaN	NaN	NaN	NaN	NaN	28.8598	24.992	NaN	NaN	21.9105	NaN	20.8475	21.3928	NaN	28.5989	24.0472	22.2578	3	0	27.2	27.2	0	14.318	0	57.064	1750000000	17	0	1	0	1	1	0	3	2	1	0	0	0	0	0	0	0	0	0	0	9.6	0	9.6
NaN	NaN	NaN	NaN	NaN	NaN	28.8003	NaN	NaN	NaN	19.7851	NaN	NaN	20.0806	NaN	27.5464	NaN	19.3842	5	2	41.8	41.8	18.3	16.734	0	112.53	1589600000	15	0	1	0	0	1	0	5	0	1	0	0	0	0	1	0	2	0	0	0	9.8	0	0
NaN	NaN	NaN	NaN	NaN	NaN	24.4091	NaN	NaN	NaN	NaN	NaN	NaN	NaN	NaN	23.3488	NaN	NaN	2	2	25.3	22.3	22.3	17.806	0	13.011	74784000	3	0	0	0	0	0	0	2	0	0	0	0	0	0	0	0	2	0	0	0	0	0	0
NaN	NaN	NaN	NaN	NaN	NaN	28.6889	NaN	NaN	NaN	22.0115	NaN	NaN	18.3436	NaN	27.6468	22.1063	21.0926	5	4	43.4	43.4	31	12.145	0.0002004	9.1826	1550200000	16	0	2	0	0	1	0	5	1	1	0	2	0	0	1	0	4	1	1	0	18.6	0	0
23.4269	NaN	NaN	NaN	NaN	NaN	NaN	NaN	NaN	20.4269	NaN	NaN	20.0556	NaN	NaN	NaN	NaN	NaN	3	3	37.7	37.7	37.7	13.913	0.00034083	5.6213	19995000	3	2	0	0	1	0	0	0	0	0	2	0	0	1	0	0	0	0	0	21.5	0	0	16.2
NaN	NaN	NaN	NaN	NaN	NaN	25.7891	NaN	NaN	NaN	NaN	NaN	NaN	NaN	NaN	26.1952	19.7936	18.6027	2	2	53.1	33.6	33.6	12.539	0	28.797	546980000	14	0	0	0	0	0	0	2	1	1	0	0	0	0	0	0	2	1	1	0	8	0	8
NaN	NaN	NaN	NaN	NaN	NaN	24.7534	NaN	NaN	NaN	23.7329	NaN	19.3408	NaN	NaN	23.9966	23.9593	22.2999	2	2	27	27	27	12.167	0	36.283	264090000	13	0	1	0	1	0	0	1	1	1	0	1	0	1	0	0	1	1	1	0	8.1	0	8.1
NaN	NaN	NaN	NaN	NaN	NaN	25.285	NaN	NaN	NaN	NaN	NaN	NaN	NaN	NaN	21.8859	NaN	NaN	8	8	9	9	9	139.44	0	16.846	244150000	9	0	0	0	0	0	0	8	0	0	0	0	0	0	0	0	8	0	0	0	0	0	0
NaN	22.0192	NaN	NaN	NaN	NaN	NaN	NaN	NaN	NaN	18.8424	NaN	NaN	NaN	NaN	NaN	NaN	NaN	2	2	8.9	8.9	8.9	32.36	0.0025612	2.7383	8460800	2	0	2	0	0	0	0	0	0	0	0	2	0	0	0	0	0	0	0	0	8.9	0	0
NaN	24.7064	NaN	NaN	NaN	NaN	27.0113	23.7813	26.5875	NaN	22.8819	NaN	20.0773	NaN	NaN	26.4759	23.1438	20.8743	7	3	62.5	62.5	11.8	16.004	0	77.41	793510000	22	0	4	0	1	0	0	6	3	1	0	1	0	1	0	0	3	1	0	0	41	0	11.1
NaN	NaN	NaN	NaN	NaN	NaN	NaN	24.2804	NaN	NaN	18.3789	NaN	NaN	NaN	NaN	NaN	23.1448	17.4199	4	4	10.7	10.7	10.7	49.045	0.00034223	5.7236	166430000	7	0	1	0	0	0	0	0	4	1	0	1	0	0	0	0	0	4	1	0	1.9	0	0
NaN	NaN	NaN	23.5607	24.4659	NaN	NaN	24.1061	NaN	NaN	22.5104	NaN	21.6511	21.6533	21.9902	27.5771	22.7932	22.0969	5	5	40.5	40.5	40.5	15.921	0	26.909	1372300000	29	0	1	0	2	3	2	4	2	1	0	1	0	2	3	2	4	2	1	0	10.1	0	22.3
NaN	26.373	NaN	NaN	NaN	NaN	29.2982	NaN	NaN	NaN	24.4073	NaN	NaN	NaN	22.0617	28.39	20.1791	20.7243	6	5	33.3	33.3	33.3	13.299	0	38.096	2287900000	20	0	2	0	0	0	1	6	1	1	0	2	0	0	0	1	5	1	1	0	16.3	0	0
24.8763	NaN	NaN	24.2202	NaN	NaN	NaN	NaN	NaN	23.1975	NaN	NaN	19.4938	NaN	NaN	NaN	19.1832	NaN	3	3	19.5	19.5	19.5	30.256	0	12.188	142390000	8	3	0	0	2	0	0	0	1	0	3	0	0	2	0	0	0	1	0	19.5	0	0	11.3
NaN	NaN	NaN	NaN	NaN	NaN	NaN	24.3871	NaN	NaN	NaN	NaN	NaN	NaN	NaN	NaN	22.1116	NaN	1	1	14.2	14.2	14.2	19.65	0	9.7802	40783000	2	0	0	0	0	0	0	0	1	0	0	0	0	0	0	0	0	1	0	0	0	0	0
NaN	25.8351	NaN	NaN	NaN	NaN	NaN	NaN	NaN	NaN	23.0992	NaN	19.4266	20.096	NaN	NaN	NaN	19.9998	5	5	34.4	34.4	34.4	27.562	0	16.898	94876000	7	0	3	0	2	1	0	0	0	1	0	3	0	2	1	0	0	0	1	0	18.6	0	10.5
NaN	NaN	NaN	NaN	25.0271	NaN	NaN	31.5101	NaN	NaN	NaN	NaN	NaN	23.2158	NaN	NaN	31.6777	NaN	8	8	60.6	49.2	49.2	15.003	0	29.083	20669000000	95	0	0	0	0	2	0	0	8	0	0	0	0	0	2	0	0	8	0	0	0	0	11.4
NaN	27.772	NaN	27.6925	27.9915	NaN	NaN	NaN	27.2402	NaN	22.6199	NaN	24.9279	22.6484	NaN	17.5263	NaN	21.6292	34	34	31.8	31.8	31.8	132.02	0	207.73	3337600000	142	0	13	0	18	20	0	1	0	13	0	13	0	18	20	0	1	0	13	0	14	0	17.5
NaN	NaN	NaN	NaN	NaN	NaN	24.0856	NaN	NaN	NaN	NaN	NaN	NaN	NaN	NaN	20.8817	NaN	NaN	3	3	8.8	8.8	8.8	52.379	0.00019486	8.462	46369000	3	0	0	0	0	0	0	3	0	0	0	0	0	0	0	0	3	0	0	0	0	0	0
NaN	NaN	NaN	25.6921	NaN	28.9275	NaN	NaN	NaN	NaN	NaN	NaN	22.8678	NaN	24.6942	NaN	NaN	NaN	47	47	30.4	30.4	30.4	191.34	0	117.58	2749100000	114	0	0	0	11	0	44	0	0	0	0	0	0	11	0	44	0	0	0	0	0	0	8.9
22.9378	NaN	NaN	NaN	NaN	NaN	NaN	NaN	NaN	18.5477	NaN	NaN	19.7018	NaN	18.2431	NaN	NaN	NaN	2	2	5.6	5.6	5.6	42.061	0.0089864	1.9213	34018000	3	2	0	0	1	0	1	0	0	0	2	0	0	1	0	1	0	0	0	5.6	0	0	3.5
24.028	NaN	NaN	26.4239	NaN	NaN	NaN	NaN	NaN	21.7341	NaN	NaN	24.5874	NaN	NaN	NaN	20.5239	NaN	5	5	29.6	29.6	29.6	14.686	0	14.977	211430000	11	4	0	0	3	0	0	0	1	0	4	0	0	3	0	0	0	1	0	16	0	0	28
NaN	28.657	NaN	NaN	NaN	NaN	NaN	NaN	29.4031	NaN	25.2969	NaN	NaN	NaN	19.2627	NaN	NaN	24.3242	2	2	56.9	1.4	1.4	98.246	0	13.417	2451300000	27	0	2	0	0	0	1	0	0	2	0	2	0	0	0	1	0	0	2	3	54.3	0	1
NaN	34.0917	NaN	NaN	NaN	30.5674	NaN	NaN	34.4846	17.7159	30.972	NaN	18.1041	NaN	25.4779	NaN	18.2252	29.4426	76	9	58.2	58.2	4.3	101.29	0	323.31	118220000000	1009	1	73	0	1	0	25	0	1	72	0	9	0	0	0	0	0	0	9	2.9	55.6	0	1
NaN	NaN	NaN	NaN	NaN	NaN	NaN	21.3122	NaN	NaN	NaN	NaN	22.6157	NaN	NaN	NaN	19.8846	NaN	1	1	11	11	11	14.261	0.0013095	3.0412	36975000	2	0	0	0	1	0	0	0	1	0	0	0	0	1	0	0	0	1	0	0	0	0	11
23.8263	NaN	NaN	23.9817	NaN	24.3307	NaN	24.0008	NaN	20.8006	19.2876	NaN	21.0894	NaN	19.5141	NaN	21.9545	NaN	4	4	22.1	22.1	22.1	25.406	0.0001926	8.2266	133150000	12	2	1	0	4	0	2	0	3	0	2	1	0	4	0	2	0	3	0	11.5	5.3	0	22.1
23.8643	NaN	NaN	25.225	NaN	NaN	NaN	NaN	NaN	21.7746	NaN	NaN	24.3853	NaN	NaN	NaN	19.8525	NaN	3	3	36.2	36.2	36.2	13.498	0.00018678	7.5892	105790000	7	2	0	0	3	0	0	0	1	0	2	0	0	3	0	0	0	1	0	22.4	0	0	36.2
23.6232	NaN	NaN	NaN	NaN	NaN	NaN	NaN	NaN	20.4541	NaN	NaN	NaN	NaN	NaN	NaN	NaN	NaN	2	2	9.2	9.2	9.2	33.972	0.0035177	2.5923	25857000	4	2	0	0	0	0	0	0	0	0	2	0	0	0	0	0	0	0	0	9.2	0	0	0
NaN	NaN	NaN	NaN	NaN	NaN	NaN	24.8799	NaN	NaN	NaN	NaN	NaN	NaN	NaN	NaN	23.3453	NaN	3	3	23.5	23.5	23.5	24.037	0	10.675	95909000	4	0	0	0	0	0	0	0	3	0	0	0	0	0	0	0	0	3	0	0	0	0	0
30.4763	NaN	NaN	NaN	NaN	NaN	NaN	NaN	NaN	29.2148	NaN	NaN	NaN	NaN	NaN	NaN	NaN	NaN	12	12	81.1	81.1	81.1	12.111	0	73.052	4361400000	58	12	0	0	0	0	0	0	0	0	12	0	0	0	0	0	0	0	0	81.1	0	0	0
NaN	NaN	NaN	NaN	23.4656	NaN	NaN	NaN	NaN	16.9875	NaN	NaN	18.8983	19.5084	NaN	NaN	18.8012	NaN	6	6	5.5	5.5	5.5	172.46	0	11.397	136590000	8	1	0	0	2	3	0	0	2	0	1	0	0	2	3	0	0	2	0	1.1	0	0	1.6
NaN	NaN	NaN	NaN	22.496	NaN	NaN	NaN	NaN	NaN	NaN	NaN	NaN	19.8771	NaN	NaN	NaN	NaN	1	1	10.1	10.1	10.1	24.294	0.0004649	3.931	10592000	1	0	0	0	0	1	0	0	0	0	0	0	0	0	1	0	0	0	0	0	0	0	0
NaN	NaN	NaN	NaN	NaN	23.2731	NaN	NaN	NaN	NaN	NaN	NaN	20.837	NaN	20.6961	NaN	NaN	21.666	5	5	13.4	13.4	13.4	50.692	0.00034971	6.14	165590000	6	0	0	0	1	0	4	0	0	1	0	0	0	1	0	4	0	0	1	0	0	0	2.3
NaN	NaN	NaN	23.3803	NaN	NaN	NaN	NaN	NaN	NaN	18.8057	NaN	19.592	NaN	NaN	NaN	NaN	NaN	2	2	10.8	10.8	10.8	39.345	0.0013148	3.0857	27467000	3	0	1	0	2	0	0	0	0	0	0	1	0	2	0	0	0	0	0	0	5.8	0	10.8
NaN	NaN	NaN	NaN	NaN	21.7331	NaN	NaN	NaN	NaN	NaN	NaN	20.7109	NaN	19.4667	NaN	19.4615	NaN	3	3	9.9	9.9	9.9	41.8	0.00090212	3.4884	60092000	4	0	0	0	1	0	2	0	1	0	0	0	0	1	0	2	0	1	0	0	0	0	3.2
NaN	24.5326	NaN	24.5437	NaN	NaN	NaN	NaN	NaN	18.5193	21.5911	NaN	24.382	NaN	NaN	NaN	20.8182	NaN	7	7	25.3	25.3	25.3	47.228	0	30.044	626670000	15	2	5	0	4	0	0	0	2	0	2	5	0	4	0	0	0	2	0	7.6	16	0	13.5
25.4225	NaN	NaN	24.2326	24.6639	25.1716	NaN	NaN	NaN	24.6845	NaN	NaN	21.5793	19.8941	21.6746	NaN	20.0887	NaN	5	5	24.6	24.6	24.6	22.422	0	29.833	213210000	9	4	0	0	3	2	2	0	1	0	4	0	0	3	2	2	0	1	0	21.2	0	0	18.7
NaN	NaN	NaN	NaN	NaN	NaN	NaN	NaN	23.706	NaN	NaN	NaN	NaN	NaN	NaN	NaN	NaN	21.8247	3	3	11.5	11.5	11.5	38.637	0.00047393	4.2487	55715000	3	0	0	0	0	0	0	0	0	3	0	0	0	0	0	0	0	0	3	0	0	0	0
24.2272	NaN	NaN	NaN	NaN	NaN	NaN	NaN	NaN	21.727	NaN	NaN	NaN	NaN	NaN	NaN	NaN	NaN	4	4	8.2	8.2	8.2	62.698	0.0004614	3.8144	69423000	6	4	0	0	0	0	0	0	0	0	4	0	0	0	0	0	0	0	0	8.2	0	0	0
24.1278	NaN	NaN	NaN	NaN	NaN	NaN	NaN	NaN	21.0126	NaN	NaN	NaN	NaN	NaN	NaN	NaN	NaN	2	2	10.5	10.5	10.5	35.303	0	21.111	42310000	4	2	0	0	0	0	0	0	0	0	2	0	0	0	0	0	0	0	0	10.5	0	0	0
26.8539	23.9804	NaN	29.7914	25.8341	25.4959	NaN	27.6779	25.2183	24.2362	19.0052	NaN	27.7171	22.5297	23.2291	NaN	25.7636	20.0787	9	9	48.3	48.3	48.3	19.484	0	51.151	3148800000	122	4	1	0	9	3	3	0	5	2	4	1	0	9	3	3	0	5	2	35.2	11.4	0	48.3
NaN	25.3877	NaN	28.0892	25.308	27.0204	NaN	22.7788	NaN	NaN	22.0264	NaN	28.2013	21.2122	25.2241	NaN	21.1899	NaN	11	11	39.7	37	37	38.315	0	69.136	5710700000	61	0	4	0	10	4	9	0	2	0	0	4	0	10	4	9	0	2	0	0	18.1	0	38.2
NaN	NaN	NaN	NaN	NaN	NaN	NaN	22.0577	NaN	NaN	NaN	NaN	NaN	NaN	NaN	NaN	20.1363	NaN	1	1	6.8	6.8	6.8	39.17	0.0054348	2.1959	11525000	1	0	0	0	0	0	0	0	1	0	0	0	0	0	0	0	0	1	0	0	0	0	0
24.288	NaN	NaN	NaN	NaN	NaN	NaN	NaN	NaN	22.0577	20.0003	NaN	20.9562	NaN	NaN	NaN	19.7716	NaN	8	8	34.8	34.8	34.8	28.26	0	12.122	100120000	12	4	3	0	2	0	0	0	2	0	4	3	0	2	0	0	0	2	0	21.3	13.1	0	7.4
NaN	NaN	NaN	NaN	NaN	NaN	NaN	19.7381	NaN	NaN	NaN	NaN	NaN	NaN	NaN	NaN	17.3506	NaN	1	1	3.2	3.2	3.2	80.455	0.00032771	4.8723	5348200	1	0	0	0	0	0	0	0	1	0	0	0	0	0	0	0	0	1	0	0	0	0	0
NaN	NaN	NaN	28.9446	NaN	28.5294	NaN	NaN	NaN	NaN	18.0092	NaN	25.339	19.7242	24.2372	NaN	18.1567	NaN	72	71	47.8	47.8	46.9	178.38	0	162.62	6746000000	182	0	1	0	51	1	54	0	1	0	0	1	0	50	1	53	0	1	0	0	1.5	0	37.4
NaN	NaN	NaN	24.5806	NaN	NaN	NaN	23.4583	NaN	NaN	19.4294	NaN	20.5974	NaN	17.5716	NaN	22.1595	NaN	4	4	15	15	15	24.456	0.00047551	4.3126	86064000	10	0	1	0	2	0	1	0	4	0	0	1	0	2	0	1	0	4	0	0	6.1	0	10.7
NaN	NaN	NaN	NaN	NaN	NaN	NaN	21.388	NaN	NaN	NaN	NaN	17.6559	NaN	NaN	NaN	18.1203	NaN	3	3	2.4	2.4	2.4	162.76	0.0021502	2.8361	30962000	2	0	0	0	1	0	0	0	2	0	0	0	0	1	0	0	0	2	0	0	0	0	0.8
25.0154	26.2236	NaN	23.5226	NaN	24.2557	NaN	25.6118	24.6942	23.0776	23.5221	NaN	20.4015	20.4792	21.009	NaN	25.4949	20.2844	6	5	35.9	35.9	27.2	20.959	0	29.932	520940000	36	3	6	0	1	1	3	0	5	2	3	5	0	1	1	3	0	4	2	20.1	35.9	0	7.6
25.1017	NaN	NaN	NaN	NaN	NaN	NaN	24.4113	NaN	21.6077	20.4203	NaN	NaN	17.4915	NaN	NaN	21.1782	19.9011	6	6	10.5	10.5	10.5	80.013	0.00019763	8.8536	260320000	11	5	1	0	0	1	0	0	2	1	5	1	0	0	1	0	0	2	1	8.9	1.6	0	0
NaN	NaN	NaN	NaN	NaN	NaN	NaN	22.3152	NaN	NaN	NaN	NaN	NaN	NaN	NaN	NaN	21.101	NaN	3	3	10.3	10.3	10.3	46.394	0.00033151	5.0792	38236000	3	0	0	0	0	0	0	0	3	0	0	0	0	0	0	0	0	3	0	0	0	0	0
NaN	NaN	NaN	NaN	NaN	NaN	NaN	23.1822	NaN	NaN	NaN	NaN	NaN	NaN	NaN	NaN	20.9978	NaN	3	3	14.8	14.8	14.8	26.102	0.00091047	3.611	25128000	3	0	0	0	0	0	0	0	3	0	0	0	0	0	0	0	0	3	0	0	0	0	0
NaN	NaN	NaN	25.3192	NaN	NaN	NaN	24.1124	NaN	NaN	NaN	NaN	25.0431	NaN	17.6465	NaN	22.0709	NaN	8	8	18.9	18.9	18.9	45.696	0	17.257	940350000	17	0	0	0	7	0	1	0	5	0	0	0	0	7	0	1	0	5	0	0	0	0	16
NaN	NaN	NaN	NaN	NaN	NaN	NaN	23.2167	NaN	NaN	NaN	NaN	NaN	NaN	NaN	NaN	23.3052	NaN	2	2	15.3	15.3	15.3	20.572	0	20.293	41459000	4	0	0	0	0	0	0	0	2	0	0	0	0	0	0	0	0	2	0	0	0	0	0
NaN	NaN	NaN	21.8193	NaN	NaN	NaN	NaN	NaN	18.2073	NaN	NaN	21.196	NaN	NaN	NaN	NaN	NaN	3	3	7.8	7.8	7.8	56.876	0.0013173	3.1108	73035000	2	1	0	0	2	0	0	0	0	0	1	0	0	2	0	0	0	0	0	2.5	0	0	5.4
NaN	NaN	NaN	24.8108	NaN	NaN	NaN	NaN	NaN	NaN	NaN	NaN	24.1083	NaN	NaN	NaN	19.216	NaN	4	4	10.9	10.9	10.9	44.994	0	12.472	560810000	7	0	0	0	4	0	0	0	1	0	0	0	0	4	0	0	0	1	0	0	0	0	10.9
NaN	NaN	NaN	23.6861	NaN	NaN	NaN	NaN	NaN	20.2294	NaN	NaN	23.9465	NaN	NaN	NaN	20.3054	NaN	2	2	17.3	17.3	17.3	17.785	0.0004644	3.9176	149530000	11	1	0	0	2	0	1	0	1	0	1	0	0	2	0	1	0	1	0	9	0	0	17.3
NaN	NaN	NaN	21.0076	NaN	NaN	NaN	NaN	NaN	NaN	NaN	NaN	22.0421	NaN	NaN	NaN	NaN	NaN	1	1	9.2	9.2	9.2	15.485	0.0045317	2.3197	38866000	1	0	0	0	1	0	0	0	0	0	0	0	0	1	0	0	0	0	0	0	0	0	9.2
NaN	NaN	NaN	24.7875	22.8835	NaN	NaN	NaN	NaN	NaN	NaN	NaN	21.1634	17.2369	NaN	NaN	NaN	NaN	8	8	7.1	7.1	7.1	149.04	0.00020096	9.2676	197750000	10	0	0	0	7	3	0	0	0	0	0	0	0	7	3	0	0	0	0	0	0	0	6.1
24.107	NaN	NaN	NaN	NaN	NaN	NaN	22.9827	NaN	21.5418	NaN	NaN	18.7374	NaN	16.78	NaN	20.5495	NaN	5	5	17.6	17.6	17.6	28.905	0.00033636	5.3759	87336000	8	4	0	0	2	0	1	0	2	0	4	0	0	2	0	1	0	2	0	17.6	0	0	5.3
NaN	NaN	NaN	NaN	NaN	NaN	NaN	NaN	24.9393	NaN	NaN	NaN	NaN	NaN	NaN	NaN	NaN	18.8756	2	2	10.6	10.6	10.6	43.911	0.00035236	6.2638	10582000	3	0	0	0	0	0	0	0	0	2	0	0	0	0	0	0	0	0	2	0	0	0	0
NaN	NaN	NaN	NaN	NaN	NaN	NaN	21.0782	NaN	NaN	NaN	NaN	NaN	NaN	NaN	NaN	18.7365	NaN	1	1	2.2	2.2	2.2	110.11	0.0010357	3.2657	13540000	1	0	0	0	0	0	0	0	1	0	0	0	0	0	0	0	0	1	0	0	0	0	0
NaN	27.6531	NaN	23.3701	NaN	NaN	NaN	NaN	NaN	NaN	24.549	NaN	23.1408	NaN	20.1549	NaN	17.2757	NaN	13	13	43.5	43.5	43.5	35.338	0	24.413	632180000	27	0	12	0	4	0	1	0	1	0	0	12	0	4	0	1	0	1	0	0	43.1	0	14.1
NaN	NaN	NaN	NaN	NaN	NaN	NaN	24.0626	NaN	NaN	NaN	NaN	NaN	NaN	NaN	NaN	22.4176	NaN	2	2	2.1	2.1	2.1	56.146	0.0058258	2.1712	123250000	3	0	0	0	0	0	0	0	2	0	0	0	0	0	0	0	0	2	0	0	0	0	0
NaN	NaN	NaN	NaN	NaN	NaN	NaN	20.2988	NaN	NaN	NaN	NaN	NaN	NaN	NaN	NaN	19.0339	NaN	2	2	7.1	7.1	7.1	37.016	0.0062095	2.1305	9125000	2	0	0	0	0	0	0	0	2	0	0	0	0	0	0	0	0	2	0	0	0	0	0
NaN	23.377	NaN	NaN	NaN	NaN	NaN	NaN	NaN	NaN	21.0501	NaN	21.6243	17.7181	NaN	NaN	NaN	NaN	3	2	11	11	6.3	28.994	0	11.974	95532000	5	0	3	0	1	1	0	0	0	0	0	2	0	1	1	0	0	0	0	0	11	0	6.3
24.4294	NaN	NaN	28.2644	24.1876	NaN	NaN	NaN	NaN	21.8452	NaN	NaN	27.9436	20.1088	21.0457	NaN	NaN	NaN	8	8	31.5	31.5	31.5	34.782	0	43.082	3447600000	24	3	0	0	8	2	1	0	0	0	3	0	0	8	2	1	0	0	0	10.6	0	0	31.5
24.3959	24.8353	NaN	23.5627	25.0966	NaN	NaN	NaN	24.3083	22.9823	22.3702	NaN	20.0675	21.3655	NaN	NaN	19.4349	20.4437	5	5	29.7	21.1	21.1	21.564	0	10.545	157150000	16	4	3	0	2	3	0	0	1	2	4	3	0	2	3	0	0	1	2	20.5	24.3	0	16.8
NaN	NaN	NaN	NaN	23.6518	31.7201	NaN	29.5256	NaN	16.8932	NaN	NaN	NaN	17.2977	28.436	NaN	25.8485	NaN	53	52	80.7	78.2	78.2	56.533	0	220.1	15258000000	331	1	0	0	0	2	53	0	27	0	1	0	0	0	2	52	0	26	0	2.9	0	0	0
NaN	NaN	NaN	25.1564	25.2664	25.7988	NaN	24.6086	NaN	NaN	NaN	NaN	25.1245	21.5988	23.4583	NaN	21.4309	NaN	9	9	22.1	22.1	22.1	51.089	0	25.572	1352700000	25	0	0	0	7	6	4	0	2	0	0	0	0	7	6	4	0	2	0	0	0	0	19.4
24.0789	23.9299	NaN	29.276	30.26	29.327	NaN	24.2608	NaN	20.6265	20.0325	NaN	28.5227	26.2697	26.5388	NaN	22.2232	NaN	40	38	75.7	75.7	73.6	53.482	0	183.73	17720000000	241	3	3	0	28	36	26	0	4	0	3	3	0	26	35	24	0	4	0	8.5	8.5	0	51.7
NaN	25.7807	NaN	24.8943	23.7679	23.6691	NaN	22.92	NaN	19.5479	23.2691	NaN	21.9565	19.741	21.1139	NaN	21.1032	19.227	7	7	33.3	33.3	33.3	25.753	0	22.668	251480000	22	1	7	0	4	2	3	0	2	1	1	7	0	4	2	3	0	2	1	3.7	33.3	0	18.3
24.7196	NaN	NaN	NaN	NaN	NaN	NaN	NaN	NaN	22.3028	NaN	NaN	NaN	NaN	NaN	NaN	NaN	NaN	1	1	12.3	12.3	12.3	14.982	0.00034435	5.8607	36218000	2	1	0	0	0	0	0	0	0	0	1	0	0	0	0	0	0	0	0	12.3	0	0	0
28.0251	NaN	NaN	NaN	NaN	NaN	NaN	NaN	NaN	28.2671	NaN	NaN	NaN	NaN	NaN	NaN	NaN	NaN	9	9	77.5	77.5	77.5	13.794	0	63.025	1615200000	19	9	0	0	0	0	0	0	0	0	9	0	0	0	0	0	0	0	0	77.5	0	0	0
NaN	NaN	NaN	NaN	NaN	NaN	NaN	24.0223	NaN	NaN	19.9955	NaN	NaN	17.5905	NaN	NaN	23.0375	17.7879	4	4	23.6	23.6	23.6	36.296	0	26.577	141100000	6	0	1	0	0	1	0	0	3	1	0	1	0	0	1	0	0	3	1	0	8	0	0
NaN	NaN	NaN	NaN	NaN	NaN	NaN	22.8512	NaN	NaN	NaN	NaN	NaN	NaN	NaN	NaN	18.6729	NaN	3	3	1.5	1.5	1.5	245.66	0.00991	1.8134	47228000	2	0	0	0	0	0	0	0	3	0	0	0	0	0	0	0	0	3	0	0	0	0	0
22.4968	NaN	NaN	NaN	22.34	NaN	NaN	NaN	NaN	19.155	NaN	NaN	20.42	18.4509	20.3248	NaN	20.2501	NaN	5	5	11.4	11.4	11.4	75.44	0	17.221	132450000	9	2	0	0	2	3	3	0	1	0	2	0	0	2	3	3	0	1	0	4	0	0	6.1
25.0678	NaN	NaN	25.5859	25.393	NaN	NaN	24.8441	NaN	21.73	16.9957	NaN	23.6319	21.0691	17.9418	NaN	22.7823	NaN	7	7	36.8	36.8	36.8	21.004	0	18.932	315290000	25	3	1	0	5	4	1	0	3	0	3	1	0	5	4	1	0	3	0	19.5	7.6	0	30.8
NaN	NaN	NaN	NaN	NaN	NaN	NaN	20.4044	NaN	NaN	22.2295	NaN	NaN	NaN	NaN	NaN	19.32	NaN	2	2	10	10	10	26.704	0.0051757	2.2236	83580000	2	0	1	0	0	0	0	0	1	0	0	1	0	0	0	0	0	1	0	0	3.8	0	0
23.3745	NaN	NaN	NaN	NaN	NaN	NaN	NaN	NaN	19.4112	NaN	NaN	NaN	NaN	NaN	NaN	NaN	NaN	3	3	4.8	4.8	4.8	90.144	0.00031995	4.4495	29283000	3	3	0	0	0	0	0	0	0	0	3	0	0	0	0	0	0	0	0	4.8	0	0	0
23.4135	NaN	NaN	NaN	NaN	NaN	NaN	NaN	NaN	20.1587	NaN	NaN	NaN	NaN	NaN	NaN	NaN	NaN	4	4	7	7	7	79.595	0.0010442	3.3782	42139000	5	4	0	0	0	0	0	0	0	0	4	0	0	0	0	0	0	0	0	7	0	0	0
NaN	NaN	NaN	22.4958	NaN	NaN	NaN	NaN	NaN	NaN	NaN	NaN	24.2251	NaN	NaN	NaN	NaN	NaN	1	1	8.9	8.9	8.9	18.891	0.00091061	3.6117	98052000	3	0	0	0	1	0	0	0	0	0	0	0	0	1	0	0	0	0	0	0	0	0	8.9
NaN	25.0387	NaN	NaN	NaN	NaN	NaN	NaN	26.3339	NaN	21.7086	NaN	NaN	NaN	15.1321	NaN	NaN	22.3346	15	15	12.2	12.2	12.2	140.34	0	110.54	595150000	30	0	3	0	0	0	1	0	0	15	0	3	0	0	0	1	0	0	15	0	3.5	0	0
NaN	20.3457	NaN	NaN	NaN	NaN	NaN	NaN	NaN	NaN	18.1061	NaN	NaN	NaN	NaN	NaN	NaN	NaN	1	1	6.2	6.2	6.2	29.083	0.00032326	4.6424	4514500	1	0	1	0	0	0	0	0	0	0	0	1	0	0	0	0	0	0	0	0	6.2	0	0
NaN	NaN	NaN	NaN	NaN	NaN	24.0555	NaN	NaN	NaN	NaN	NaN	NaN	NaN	NaN	19.902	NaN	NaN	3	3	14.9	14.9	14.9	38.675	0.00047371	4.2441	18614000	3	0	0	0	0	0	0	3	0	0	0	0	0	0	0	0	3	0	0	0	0	0	0
25.4553	NaN	NaN	NaN	NaN	NaN	NaN	NaN	NaN	21.1426	NaN	NaN	NaN	NaN	NaN	NaN	NaN	NaN	8	8	10.6	10.6	10.6	86.914	0	11.785	92602000	10	8	0	0	0	0	0	0	0	0	8	0	0	0	0	0	0	0	0	10.6	0	0	0
NaN	NaN	NaN	NaN	NaN	NaN	24.6982	NaN	NaN	NaN	NaN	NaN	NaN	NaN	NaN	26.4521	NaN	NaN	3	3	28.3	28.3	28.3	21.047	0	13.039	918060000	7	0	0	0	0	0	0	3	0	0	0	0	0	0	0	0	3	0	0	0	0	0	0
NaN	NaN	NaN	NaN	21.0841	NaN	NaN	NaN	NaN	NaN	NaN	NaN	19.8399	16.8613	NaN	NaN	NaN	NaN	1	1	2.2	2.2	2.2	87.735	0.00090525	3.533	40185000	2	0	0	0	1	1	0	0	0	0	0	0	0	1	1	0	0	0	0	0	0	0	2.2
NaN	23.8485	NaN	NaN	NaN	NaN	NaN	22.3748	NaN	NaN	21.4712	NaN	23.9579	NaN	NaN	NaN	21.8457	18.9221	5	5	52.6	52.6	52.6	12.623	0	9.8037	140800000	12	0	3	0	2	0	0	0	5	2	0	3	0	2	0	0	0	5	2	0	37.9	0	11.2
NaN	NaN	NaN	29.2251	NaN	28.171	NaN	NaN	NaN	NaN	17.6411	NaN	26.5779	NaN	24.2334	NaN	20.0643	NaN	13	13	46.2	46.2	46.2	28.609	0	48.385	1575600000	38	0	1	0	12	0	8	0	1	0	0	1	0	12	0	8	0	1	0	0	4	0	46.2
NaN	NaN	NaN	23.7315	NaN	NaN	NaN	NaN	NaN	20.6868	NaN	NaN	21.5364	NaN	NaN	NaN	20.878	NaN	2	2	11.2	11.2	11.2	21.413	0.0045342	2.3221	66566000	4	1	0	0	2	0	0	0	1	0	1	0	0	2	0	0	0	1	0	6.6	0	0	11.2
28.6103	NaN	NaN	NaN	NaN	NaN	NaN	26.9844	NaN	24.3709	NaN	NaN	NaN	19.8167	NaN	NaN	22.1544	NaN	5	5	9.8	9.8	9.8	80.619	0.0003523	6.2632	900490000	17	3	0	0	0	1	0	0	4	0	3	0	0	0	1	0	0	4	0	3.8	0	0	0
NaN	NaN	NaN	NaN	NaN	26.7558	NaN	NaN	NaN	NaN	NaN	NaN	NaN	NaN	23.8173	NaN	NaN	NaN	8	8	25.8	25.8	25.8	36.124	0	13.764	251290000	10	0	0	0	0	0	8	0	0	0	0	0	0	0	0	8	0	0	0	0	0	0	0
NaN	NaN	NaN	NaN	NaN	NaN	NaN	19.9731	NaN	NaN	16.2805	NaN	NaN	NaN	NaN	NaN	19.0293	NaN	3	3	20.3	20.3	20.3	22.055	0.00076208	3.6731	4917100	3	0	2	0	0	0	0	0	1	0	0	2	0	0	0	0	0	1	0	0	10.7	0	0
NaN	NaN	NaN	NaN	NaN	22.2912	NaN	NaN	NaN	18.2929	NaN	NaN	NaN	NaN	21.2831	NaN	NaN	NaN	2	2	5.5	5.5	5.5	64.141	0.00032916	4.9558	34476000	3	1	0	0	0	0	2	0	0	0	1	0	0	0	0	2	0	0	0	3.6	0	0	0
NaN	NaN	NaN	NaN	NaN	NaN	NaN	24.1691	NaN	NaN	NaN	NaN	22.2357	NaN	NaN	NaN	22.4785	NaN	2	2	10.9	10.9	10.9	13.359	0.005434	2.1941	64696000	4	1	0	0	2	0	0	0	2	0	1	0	0	2	0	0	0	2	0	10.1	0	0	10.9
22.7711	NaN	NaN	NaN	NaN	NaN	NaN	NaN	NaN	19.936	NaN	NaN	NaN	NaN	NaN	NaN	NaN	NaN	2	2	8.1	8.1	8.1	42.428	0.0049295	2.279	22067000	3	2	0	0	0	0	0	0	0	0	2	0	0	0	0	0	0	0	0	8.1	0	0	0
NaN	23.4735	NaN	24.8725	NaN	NaN	NaN	24.114	NaN	NaN	19.5216	NaN	24.2875	NaN	NaN	NaN	22.4335	NaN	4	4	11.2	11.2	11.2	44.445	0.00019399	8.3713	618580000	15	0	3	0	3	0	0	0	4	0	0	3	0	3	0	0	0	4	0	0	11.2	0	11
27.7705	NaN	NaN	NaN	NaN	NaN	NaN	NaN	NaN	21.9363	NaN	NaN	NaN	NaN	NaN	NaN	NaN	NaN	15	15	10.6	10.6	10.6	233.18	0	33.394	397300000	28	15	0	0	0	0	0	0	0	0	15	0	0	0	0	0	0	0	0	10.6	0	0	0
NaN	NaN	NaN	NaN	NaN	NaN	NaN	22.1086	NaN	NaN	NaN	NaN	NaN	NaN	NaN	NaN	21.1648	NaN	1	1	19.8	10.7	10.7	21.776	0.00033135	5.0754	18807000	1	0	0	0	0	0	0	0	1	0	0	0	0	0	0	0	0	1	0	9.1	9.1	9.1	9.1
NaN	24.8414	NaN	NaN	NaN	NaN	NaN	NaN	24.0096	NaN	22.145	NaN	NaN	17.8381	NaN	NaN	NaN	19.2633	8	8	39.2	39.2	39.2	29.973	0	12.663	77018000	10	0	7	0	0	1	0	0	0	3	0	7	0	0	1	0	0	0	3	0	39.2	0	0
NaN	NaN	NaN	23.8665	NaN	NaN	NaN	NaN	NaN	NaN	NaN	NaN	21.1157	NaN	NaN	NaN	NaN	NaN	6	6	8.9	8.9	8.9	98.035	0	14.62	93160000	5	0	0	0	6	0	0	0	0	0	0	0	0	6	0	0	0	0	0	0	0	0	8.9
NaN	NaN	NaN	NaN	24.1793	NaN	NaN	23.8251	NaN	16.7884	NaN	NaN	NaN	19.8261	18.8111	NaN	22.3158	NaN	7	7	12.4	11.2	11.2	76.689	0	11.036	194980000	16	1	0	0	1	3	2	0	7	0	1	0	0	1	3	2	0	7	0	1.7	0	1.2	1.8
29.4008	NaN	NaN	NaN	26.7523	35.1183	NaN	31.9785	NaN	19.514	NaN	NaN	15.8505	17.8217	29.6208	NaN	26.4958	NaN	335	321	85.8	85.8	81.8	304.13	0	323.31	157530000000	2605	25	0	0	1	10	335	0	152	0	25	0	0	1	10	321	0	146	0	12.2	0	0	0.4
27.2655	NaN	NaN	NaN	NaN	32.1525	NaN	29.3376	NaN	19.5647	NaN	NaN	NaN	15.8122	29.3207	NaN	26.2172	NaN	36	13	90.1	80.6	20.4	37.573	0	130.33	18734000000	256	4	0	0	0	1	36	0	16	0	2	0	0	0	0	13	0	6	0	16.7	0	0	0
NaN	NaN	NaN	NaN	NaN	30.0268	NaN	27.8651	NaN	18.678	NaN	NaN	NaN	NaN	27.5828	NaN	25.3251	NaN	9	9	81.6	18.1	18.1	33.383	0	39.644	5356600000	71	1	0	0	0	0	9	0	4	0	1	0	0	0	0	9	0	4	0	34.4	0	0	0
27.76	NaN	NaN	NaN	NaN	31.4043	NaN	28.8625	NaN	20.4063	NaN	NaN	NaN	NaN	29.3062	NaN	26.4448	NaN	21	11	85.3	51.2	27.4	33.429	0	112.36	15131000000	222	5	0	0	0	0	21	0	11	0	3	0	0	0	0	11	0	5	0	41.1	0	0	0
25.4829	NaN	NaN	NaN	NaN	30.3865	NaN	26.4535	NaN	18.3018	NaN	NaN	NaN	NaN	27.9405	NaN	25.0546	NaN	12	0	90.8	30.1	0	31.427	0	35.224	5855200000	92	3	0	0	0	0	12	0	7	0	0	0	0	0	0	0	0	0	0	22.1	0	0	0
NaN	21.5246	NaN	NaN	NaN	NaN	NaN	NaN	NaN	NaN	18.3561	NaN	19.9538	NaN	NaN	NaN	NaN	NaN	3	3	7.6	7.6	7.6	53.133	0.0065967	2.1048	35127000	3	0	1	0	2	0	0	0	0	0	0	1	0	2	0	0	0	0	0	0	2.6	0	5
NaN	NaN	NaN	NaN	NaN	NaN	NaN	NaN	25.4839	NaN	20.2298	NaN	19.268	NaN	14.9856	NaN	NaN	21.759	8	8	9.7	9.7	9.7	131.91	0	17.429	337430000	16	0	3	0	1	0	1	0	0	6	0	3	0	1	0	1	0	0	6	0	3.7	0	0.7
NaN	NaN	NaN	NaN	23.2926	NaN	NaN	24.607	NaN	NaN	20.4935	NaN	NaN	20.9621	NaN	NaN	23.4022	20.2999	11	11	28.9	28.9	28.9	38.943	0	25.747	270230000	16	0	1	0	0	3	0	0	10	2	0	1	0	0	3	0	0	10	2	0	2.5	0	0
NaN	NaN	NaN	22.6345	NaN	NaN	NaN	NaN	NaN	NaN	NaN	NaN	22.83	NaN	NaN	NaN	19.5414	NaN	2	2	6.9	6.9	6.9	36.085	0	13.412	131510000	4	0	0	0	2	0	0	0	1	0	0	0	0	2	0	0	0	1	0	0	0	0	6.9
25.9817	NaN	NaN	NaN	NaN	NaN	NaN	NaN	NaN	23.6297	NaN	NaN	19.6156	NaN	18.6975	NaN	17.6481	NaN	6	6	30.3	30.3	30.3	25.864	0	19.13	172950000	12	6	0	0	1	0	1	0	1	0	6	0	0	1	0	1	0	1	0	30.3	0	0	4.6
NaN	NaN	NaN	NaN	NaN	27.5248	NaN	NaN	NaN	NaN	NaN	NaN	19.9339	NaN	25.6828	NaN	NaN	NaN	2	2	4.2	4.2	4.2	64.122	0.00017665	6.327	1207100000	9	0	0	0	1	0	1	0	0	0	0	0	0	1	0	1	0	0	0	0	0	0	2.5
NaN	23.4941	NaN	23.2132	23.3348	NaN	NaN	26.1149	NaN	NaN	19.3359	NaN	23.4791	19.1758	NaN	NaN	24.7479	NaN	10	10	40.5	40.5	40.5	36.755	0	34.808	740200000	26	0	2	0	5	3	0	0	9	0	0	2	0	5	3	0	0	9	0	0	8	0	22.4
24.0807	NaN	NaN	NaN	NaN	NaN	NaN	NaN	NaN	19.2391	NaN	NaN	NaN	NaN	NaN	NaN	NaN	NaN	1	1	2.4	2.4	2.4	84.305	0.0049268	2.2733	27226000	1	1	0	0	0	0	0	0	0	0	1	0	0	0	0	0	0	0	0	2.4	0	0	0
NaN	NaN	NaN	21.1585	NaN	NaN	NaN	NaN	NaN	NaN	NaN	NaN	19.193	NaN	NaN	NaN	16.0903	NaN	3	3	2.3	2.3	2.3	181.37	0.001315	3.0877	48174000	3	0	0	1	1	0	0	0	1	0	0	0	1	1	0	0	0	1	0	0	0	1.1	0.7
NaN	NaN	NaN	20.0455	NaN	NaN	NaN	NaN	NaN	NaN	NaN	NaN	20.2682	NaN	NaN	NaN	NaN	NaN	1	1	6.7	6.7	6.7	29.991	0.0018697	2.8743	15153000	2	0	0	0	1	0	0	0	0	0	0	0	0	1	0	0	0	0	0	0	0	0	6.7
NaN	NaN	NaN	NaN	NaN	NaN	NaN	22.4381	NaN	NaN	NaN	NaN	NaN	17.9478	NaN	NaN	21.4006	NaN	4	4	13.5	13.5	13.5	46.269	0.00046533	3.937	48338000	4	0	0	0	0	1	0	0	3	0	0	0	0	0	1	0	0	3	0	0	0	0	0
NaN	NaN	NaN	25.0328	NaN	NaN	NaN	NaN	NaN	19.1175	NaN	NaN	23.1597	NaN	NaN	NaN	17.3	NaN	4	4	31.2	31.2	31.2	20.85	0.00020313	9.5329	80807000	7	2	0	0	3	0	0	0	2	0	2	0	0	3	0	0	0	2	0	12.2	0	0	24.3
NaN	24.7758	NaN	NaN	NaN	NaN	NaN	NaN	25.3799	NaN	22.6394	NaN	NaN	NaN	NaN	NaN	NaN	21.5682	9	9	25	25	25	60.508	0	16.659	241070000	15	0	8	0	0	0	0	0	0	5	0	8	0	0	0	0	0	0	5	0	19.6	0	0
NaN	NaN	NaN	NaN	NaN	NaN	NaN	18.8869	NaN	NaN	NaN	NaN	NaN	NaN	NaN	NaN	17.0728	NaN	2	2	6.3	6.3	6.3	44.855	0.0097228	1.872	3170900	2	0	0	1	0	0	0	0	1	0	0	0	1	0	0	0	0	1	0	0	0	3.3	0
NaN	NaN	NaN	NaN	20.9712	NaN	NaN	NaN	NaN	NaN	NaN	NaN	18.5707	16.8334	NaN	NaN	NaN	NaN	2	2	1.7	1.7	1.7	171.44	0.0010443	3.3812	43020000	3	0	0	0	1	2	0	0	0	0	0	0	0	1	2	0	0	0	0	0	0	0	0.7
NaN	NaN	NaN	21.8485	NaN	NaN	NaN	NaN	NaN	NaN	NaN	NaN	18.6222	NaN	21.5753	NaN	NaN	NaN	3	3	15.6	15.6	15.6	22.868	0.0011761	3.1694	38811000	4	0	0	0	2	0	2	0	0	0	0	0	0	2	0	2	0	0	0	0	0	0	11.2
NaN	NaN	NaN	28.0671	NaN	27.7603	NaN	NaN	NaN	18.1424	NaN	NaN	27.3241	18.1605	24.7371	NaN	NaN	NaN	22	22	43	43	43	68.02	0	85.535	6487200000	73	1	0	0	19	1	18	0	0	0	1	0	0	19	1	18	0	0	0	3.8	0	0	37.6
NaN	NaN	NaN	NaN	NaN	21.8094	NaN	NaN	NaN	NaN	NaN	NaN	NaN	NaN	19.4295	NaN	19.8535	NaN	2	2	10.8	10.8	10.8	24.86	0.0054281	2.1866	19841000	3	0	0	0	0	0	2	0	1	0	0	0	0	0	0	2	0	1	0	0	0	0	0
NaN	NaN	NaN	NaN	NaN	NaN	NaN	21.8041	NaN	NaN	19.07	NaN	NaN	NaN	NaN	NaN	21.1672	NaN	2	2	10.2	10.2	10.2	25.114	0.0017311	2.9213	31957000	3	0	1	0	0	0	0	0	2	0	0	1	0	0	0	0	0	2	0	0	5.1	0	0
26.1722	NaN	NaN	NaN	NaN	NaN	NaN	NaN	NaN	21.0751	NaN	NaN	NaN	NaN	NaN	NaN	16.6131	NaN	9	9	9.4	9.4	9.4	144.65	0	23.238	154730000	14	8	0	0	0	0	0	0	1	0	8	0	0	0	0	0	0	1	0	8.3	0	0	0
26.3079	NaN	NaN	29.527	NaN	30.7764	NaN	28.0906	NaN	21.3769	NaN	NaN	30.1567	19.4847	29.1449	NaN	27.2862	NaN	7	7	66	66	66	16.207	0	148.13	17618000000	129	3	0	0	6	2	7	0	5	0	3	0	0	6	2	7	0	5	0	29.9	0	0	50.3
NaN	NaN	NaN	NaN	22.5899	NaN	NaN	NaN	NaN	NaN	18.583	NaN	20.0628	18.9711	NaN	NaN	21.0838	NaN	3	3	12	12	12	50.28	0.0002028	9.4955	105610000	6	0	1	0	1	2	0	0	1	0	0	1	0	1	2	0	0	1	0	0	3	0	3
NaN	NaN	NaN	NaN	NaN	NaN	NaN	24.2365	NaN	NaN	NaN	NaN	20.4078	14.8351	NaN	NaN	19.8095	NaN	4	4	2.8	2.8	2.8	217.36	0.0010415	3.3411	259650000	4	0	0	0	1	1	0	0	2	0	0	0	0	1	1	0	0	2	0	0	0	0	0.5
NaN	NaN	NaN	NaN	NaN	NaN	NaN	24.339	NaN	NaN	NaN	NaN	NaN	NaN	NaN	NaN	22.6307	NaN	3	3	9.7	9.7	9.7	29.445	0.0010355	3.2625	64943000	3	0	0	0	0	0	0	0	3	0	0	0	0	0	0	0	0	3	0	0	0	0	0
24.8597	NaN	NaN	NaN	NaN	NaN	NaN	NaN	NaN	21.9916	NaN	NaN	17.3794	NaN	NaN	NaN	NaN	NaN	3	3	10.8	10.8	10.8	40.156	0	16.352	91148000	4	2	0	0	1	0	0	0	0	0	2	0	0	1	0	0	0	0	0	7.4	0	0	3.4
NaN	NaN	NaN	NaN	24.6372	NaN	NaN	NaN	NaN	16.2553	18.9096	NaN	21.7243	20.0092	NaN	NaN	NaN	NaN	5	5	8.3	8.3	8.3	98.686	0.00018584	7.5018	229080000	9	1	1	0	2	3	0	0	0	0	1	1	0	2	3	0	0	0	0	1.5	1.6	0	2.5
24.8251	NaN	NaN	NaN	NaN	NaN	NaN	NaN	NaN	18.106	NaN	NaN	21.4377	NaN	NaN	NaN	16.9979	NaN	7	7	3.8	3.8	3.8	304.73	0	10.934	416450000	9	6	0	0	1	0	0	0	2	0	6	0	0	1	0	0	0	2	0	3.3	0	0	0.5
NaN	NaN	NaN	NaN	NaN	NaN	17.999	NaN	NaN	NaN	NaN	NaN	19.2506	NaN	NaN	17.3801	NaN	NaN	2	2	3.3	3.3	3.3	103.05	0.00032279	4.62	33361000	2	0	0	0	1	0	0	1	0	0	0	0	0	1	0	0	1	0	0	0	0	0	1.6
26.2743	NaN	NaN	27.1678	NaN	NaN	NaN	23.8043	NaN	23.5701	NaN	NaN	24.6266	NaN	NaN	NaN	20.8329	NaN	8	8	54.2	54.2	54.2	18.676	0	20.776	442470000	29	8	0	0	6	0	0	0	2	0	8	0	0	6	0	0	0	2	0	54.2	0	0	44.6
27.3027	NaN	NaN	NaN	23.9265	23.9366	NaN	NaN	NaN	23.7081	NaN	NaN	NaN	19.6626	21.2705	NaN	NaN	NaN	11	11	21.5	21.5	21.5	70.292	0	31.83	563110000	28	11	0	0	0	2	2	0	0	0	11	0	0	0	2	2	0	0	0	21.5	0	0	0
26.4628	24.7234	NaN	22.872	24.8483	27.5544	NaN	25.7549	NaN	23.7029	21.2702	NaN	18.9231	20.4278	24.7993	NaN	24.4644	NaN	13	13	32.3	32.3	32.3	40.391	0	33.992	1127000000	52	5	4	0	2	4	12	0	8	0	5	4	0	2	4	12	0	8	0	12.6	9.8	0	3.7
24.4558	NaN	NaN	NaN	NaN	NaN	NaN	NaN	NaN	19.3003	NaN	NaN	NaN	NaN	NaN	NaN	NaN	NaN	5	5	7.2	7.2	7.2	94.276	0.00018801	7.7152	30343000	6	5	0	0	0	0	0	0	0	0	5	0	0	0	0	0	0	0	0	7.2	0	0	0
23.5769	27.7363	NaN	27.4589	28.2905	24.7235	NaN	NaN	28.3241	17.5956	23.855	NaN	24.617	24.0274	20.464	NaN	19.5572	23.4916	35	35	32.8	32.8	32.8	112.67	0	108.59	3971700000	165	2	14	0	11	28	6	0	1	23	2	14	0	11	28	6	0	1	23	3.5	14	0	12.8
28.3512	24.223	NaN	26.8709	25.7549	26.0177	NaN	23.5584	NaN	26.0773	20.935	NaN	24.475	22.1517	22.7631	NaN	22.152	16.829	12	12	31.4	31.4	31.4	36.321	0	23.534	1464900000	52	11	2	0	6	3	4	0	2	1	11	2	0	6	3	4	0	2	1	28.4	6	0	16.8
22.3425	NaN	NaN	NaN	NaN	NaN	NaN	NaN	NaN	19.2528	NaN	NaN	20.3342	NaN	NaN	NaN	17.9523	NaN	4	4	12.8	12.8	12.8	47.29	0.00033467	5.2749	48404000	4	3	0	0	1	0	0	0	1	0	3	0	0	1	0	0	0	1	0	8.8	0	0	4
20.8398	NaN	NaN	NaN	NaN	NaN	NaN	NaN	NaN	14.7551	19.3496	NaN	NaN	NaN	NaN	NaN	17.1504	NaN	3	3	1	1	1	411.31	0.00046729	4.012	138790000	4	1	1	0	0	0	0	0	1	0	1	1	0	0	0	0	0	1	0	0.4	0.3	0	0
18.3729	NaN	NaN	NaN	NaN	NaN	NaN	NaN	NaN	14.7744	NaN	NaN	NaN	NaN	NaN	NaN	NaN	NaN	1	1	1.1	1.1	1.1	144.82	0.0082294	1.9616	1737600	1	1	0	0	0	0	0	0	0	0	1	0	0	0	0	0	0	0	0	1.1	0	0	0
NaN	NaN	NaN	NaN	NaN	28.5172	NaN	24.8542	NaN	NaN	NaN	NaN	NaN	NaN	28.2355	NaN	24.6686	NaN	10	10	50.4	50.4	50.4	12.885	0	54.899	1713500000	63	1	0	0	0	0	10	0	2	0	1	0	0	0	0	10	0	2	0	11.3	0	0	0
NaN	NaN	NaN	27.6148	26.7469	NaN	NaN	NaN	NaN	NaN	NaN	NaN	25.5013	22.1937	17.8982	NaN	NaN	19.196	19	19	25.7	25.7	25.7	77.738	0	64.24	2072300000	41	0	0	0	15	8	1	0	0	2	0	0	0	15	8	1	0	0	2	0	0	0	18.9
NaN	NaN	NaN	NaN	NaN	NaN	NaN	21.472	NaN	NaN	NaN	NaN	NaN	NaN	NaN	NaN	19.9727	NaN	1	1	5.6	5.6	5.6	33.153	0.0051778	2.2266	20578000	1	0	0	0	0	0	0	0	1	0	0	0	0	0	0	0	0	1	0	0	0	0	0
25.4282	NaN	NaN	NaN	26.9525	32.4368	NaN	26.4974	NaN	21.8231	NaN	NaN	20.3675	22.5957	30.6846	NaN	25.2426	NaN	23	23	75.3	75.3	75.3	30.823	0	273.83	24876000000	227	3	0	0	2	5	22	0	8	0	3	0	0	2	5	22	0	8	0	15.3	0	0	5.9
NaN	NaN	NaN	22.1994	NaN	NaN	NaN	NaN	NaN	NaN	19.1362	NaN	23.4879	NaN	NaN	NaN	21.5732	NaN	1	1	33.8	12.8	12.8	17.151	0.00047311	4.2283	61843000	4	0	1	0	1	0	0	0	1	0	0	1	0	1	0	0	0	1	0	0	12.8	0	12.8
NaN	NaN	NaN	NaN	NaN	NaN	NaN	24.6109	NaN	NaN	NaN	NaN	NaN	NaN	NaN	NaN	21.429	NaN	7	7	10.2	10.2	10.2	103.98	0	10.731	135520000	8	0	0	0	0	0	0	0	7	0	0	0	0	0	0	0	0	7	0	0	0	0	0
NaN	NaN	NaN	NaN	21.4623	NaN	NaN	NaN	NaN	NaN	NaN	NaN	NaN	19.5983	NaN	NaN	21.4471	18.5499	2	2	7.7	7.7	7.7	51.405	0.00090552	3.5366	48438000	5	0	0	0	0	1	0	0	2	1	0	0	0	0	1	0	0	2	1	0	0	0	0
NaN	NaN	NaN	NaN	NaN	NaN	NaN	NaN	22.1278	NaN	NaN	NaN	NaN	NaN	NaN	NaN	NaN	17.1037	1	1	7	7	7	37.788	0.005054	2.2544	2816800	1	0	0	0	0	0	0	0	0	1	0	0	0	0	0	0	0	0	1	0	0	0	0
28.2833	NaN	NaN	NaN	NaN	NaN	NaN	NaN	NaN	22.4826	NaN	NaN	NaN	NaN	NaN	NaN	16.7517	NaN	20	20	12.8	12.8	12.8	210.59	0	28.579	555300000	31	19	0	0	0	0	0	0	1	0	19	0	0	0	0	0	0	1	0	12.1	0	0	0
NaN	NaN	NaN	20.5176	NaN	NaN	NaN	NaN	NaN	NaN	18.0775	NaN	19.8241	NaN	NaN	NaN	NaN	NaN	1	1	25.7	2.5	2.5	63.134	0.0021481	2.8222	30121000	1	0	1	0	1	0	0	0	0	0	0	1	0	1	0	0	0	0	0	0	19.2	20.1	20.4
NaN	NaN	NaN	NaN	NaN	NaN	NaN	NaN	22.5322	NaN	19.405	NaN	NaN	NaN	NaN	NaN	NaN	21.3663	3	3	22.3	14.8	14.8	30.549	0.00018285	7.0938	64555000	4	0	1	0	0	0	0	0	0	3	0	1	0	0	0	0	0	0	3	2.7	11	0	2.7
27.3056	NaN	NaN	NaN	NaN	NaN	NaN	23.7122	NaN	24.7325	NaN	NaN	20.1883	NaN	NaN	NaN	21.3775	NaN	13	13	32.6	32.6	32.6	47.047	0	19.155	667670000	39	12	0	0	1	0	0	0	4	0	12	0	0	1	0	0	0	4	0	29.7	0	0	3.2
NaN	20.9902	NaN	NaN	NaN	NaN	NaN	NaN	NaN	NaN	18.9433	NaN	NaN	NaN	NaN	NaN	20.4345	NaN	3	3	18.4	18.4	18.4	30.168	0.0011756	3.1637	26897000	3	0	1	0	0	0	0	0	2	0	0	1	0	0	0	0	0	2	0	0	8.4	0	0
NaN	23.0217	NaN	NaN	23.5403	NaN	NaN	NaN	NaN	NaN	18.6905	NaN	NaN	20.1672	19.1034	NaN	NaN	18.9891	10	10	13.9	13.9	13.9	92.682	0	14.221	123470000	13	0	2	0	0	8	1	0	0	3	0	2	0	0	8	1	0	0	3	0	2.9	0	0
26.6123	NaN	NaN	NaN	NaN	NaN	NaN	NaN	NaN	24.2291	NaN	NaN	NaN	NaN	NaN	NaN	NaN	NaN	2	2	6.7	6.7	6.7	38.206	0.0062087	2.1293	235970000	5	2	0	0	0	0	0	0	0	0	2	0	0	0	0	0	0	0	0	6.7	0	0	0
NaN	25.1568	NaN	23.6247	25.574	NaN	NaN	NaN	NaN	20.6605	22.0208	NaN	21.0335	21.6413	NaN	NaN	NaN	17.7896	4	4	15.9	15.9	15.9	38.229	0	32.517	184910000	16	1	3	0	3	3	0	0	0	1	1	3	0	3	3	0	0	0	1	3.5	15.9	0	15.4
NaN	NaN	NaN	NaN	NaN	NaN	NaN	22.8209	NaN	18.2571	20.2218	NaN	21.8953	NaN	NaN	NaN	22.0585	NaN	3	3	10.3	10.3	10.3	43.565	0.00018587	7.5049	117660000	5	1	1	0	1	0	0	0	3	0	1	1	0	1	0	0	0	3	0	3.8	3.8	0	3.8
NaN	NaN	NaN	23.5425	NaN	NaN	NaN	NaN	NaN	NaN	NaN	NaN	22.2834	16.7075	NaN	NaN	NaN	NaN	3	3	6.8	6.8	6.8	72.827	0.00017652	6.3141	192830000	4	0	0	0	3	1	0	0	0	0	0	0	0	3	1	0	0	0	0	0	0	0	6.8
NaN	NaN	NaN	19.7055	NaN	NaN	NaN	NaN	NaN	NaN	NaN	NaN	19.012	NaN	NaN	NaN	NaN	NaN	1	1	3.2	3.2	3.2	59.493	0.0026962	2.7123	13217000	1	0	0	0	1	0	0	0	0	0	0	0	0	1	0	0	0	0	0	0	0	0	3.2
NaN	26.1203	NaN	28.5636	27.5964	24.7878	NaN	23.4347	NaN	NaN	23.9363	NaN	28.7514	23.0555	22.6409	NaN	22.1577	16.8715	12	12	28.2	28.2	28.2	51.575	0	95.798	7808100000	72	0	6	0	12	6	4	0	2	1	0	6	0	12	6	4	0	2	1	0	17.6	0	28.2
30.5127	NaN	NaN	NaN	NaN	NaN	NaN	NaN	NaN	27.5407	NaN	NaN	NaN	NaN	NaN	NaN	NaN	NaN	18	18	45.5	45.5	45.5	47.742	0	60.568	3904900000	93	18	0	0	0	0	0	0	0	0	18	0	0	0	0	0	0	0	0	45.5	0	0	0
NaN	NaN	NaN	NaN	NaN	NaN	NaN	21.7366	NaN	NaN	NaN	NaN	20.0485	NaN	NaN	NaN	19.3091	NaN	1	1	9.1	9.1	9.1	18.889	0.0009009	3.4698	17339000	2	0	0	0	1	0	0	0	1	0	0	0	0	1	0	0	0	1	0	0	0	0	9.1
23.4418	NaN	NaN	NaN	NaN	NaN	NaN	NaN	NaN	17.6651	NaN	NaN	NaN	NaN	NaN	NaN	NaN	NaN	3	3	2.3	2.3	2.3	195.33	0.0011801	3.2081	19537000	6	3	0	0	0	0	0	0	0	0	3	0	0	0	0	0	0	0	0	2.3	0	0	0
NaN	NaN	NaN	NaN	NaN	NaN	NaN	23.3015	NaN	NaN	NaN	NaN	18.4866	NaN	NaN	NaN	20.7221	16.417	4	4	6.4	6.4	6.4	87.237	0.00033294	5.1919	87382000	4	0	0	0	1	0	0	0	3	1	0	0	0	1	0	0	0	3	1	0	0	0	1.7
NaN	NaN	NaN	NaN	NaN	NaN	NaN	21.2357	NaN	NaN	NaN	NaN	NaN	NaN	NaN	NaN	19.8976	NaN	1	1	3	3	3	55.554	0.0044083	2.3553	19535000	1	0	0	0	0	0	0	0	1	0	0	0	0	0	0	0	0	1	0	0	0	0	0
24.4452	NaN	NaN	NaN	NaN	NaN	NaN	NaN	NaN	17.5252	NaN	NaN	NaN	NaN	NaN	NaN	NaN	NaN	4	4	2.3	2.3	2.3	290.5	0.00019524	8.5104	23390000	4	4	0	0	0	0	0	0	0	0	4	0	0	0	0	0	0	0	0	2.3	0	0	0
NaN	NaN	NaN	20.904	NaN	NaN	NaN	NaN	NaN	NaN	NaN	NaN	17.867	NaN	16.5427	NaN	17.7517	NaN	2	2	2.4	2.4	2.4	131.3	0.0014526	3.0242	27760000	2	0	0	0	1	0	1	0	1	0	0	0	0	1	0	1	0	1	0	0	0	0	1.5
26.2678	NaN	NaN	NaN	NaN	NaN	NaN	NaN	NaN	23.8817	NaN	NaN	NaN	NaN	NaN	NaN	NaN	NaN	3	3	31.1	31.1	31.1	20.5	0	13.752	123650000	6	3	0	0	0	0	0	0	0	0	3	0	0	0	0	0	0	0	0	31.1	0	0	0
NaN	NaN	NaN	21.9338	NaN	NaN	NaN	NaN	NaN	17.8659	NaN	NaN	21.4216	NaN	NaN	NaN	NaN	NaN	6	6	17.2	17.2	17.2	50.233	0	10.831	76193000	6	1	0	0	5	0	0	0	0	0	1	0	0	5	0	0	0	0	0	2.4	0	0	14.8
NaN	NaN	NaN	NaN	NaN	24.9893	NaN	NaN	NaN	NaN	NaN	NaN	NaN	NaN	21.8513	NaN	NaN	NaN	8	8	16.2	16.2	16.2	60.102	0.00019654	8.6639	109720000	9	0	0	0	0	0	8	0	0	0	0	0	0	0	0	8	0	0	0	0	0	0	0
27.3213	NaN	NaN	NaN	NaN	NaN	NaN	NaN	NaN	23.9417	NaN	NaN	NaN	NaN	NaN	NaN	NaN	NaN	7	7	26.1	26.1	26.1	46.911	0	24.221	225590000	20	7	0	0	0	0	0	0	0	0	7	0	0	0	0	0	0	0	0	26.1	0	0	0
NaN	28.677	NaN	28.9068	28.5379	28.1245	NaN	24.9284	28.7923	NaN	24.9962	NaN	28.6258	24.3396	26.7025	NaN	22.6868	23.5397	18	17	54.9	54.9	51.7	31.9	0	72.761	10150000000	179	0	14	0	18	14	12	0	3	10	0	13	0	17	13	11	0	3	9	0	52.1	0	54.9
25.9354	NaN	NaN	NaN	NaN	NaN	NaN	NaN	NaN	22.7556	NaN	NaN	NaN	NaN	NaN	NaN	NaN	NaN	6	6	17.7	17.7	17.7	49.631	0	10.044	148710000	9	6	0	0	0	0	0	0	0	0	6	0	0	0	0	0	0	0	0	17.7	0	0	0
24.0065	NaN	NaN	23.4116	NaN	NaN	NaN	NaN	NaN	21.6009	NaN	NaN	22.6185	NaN	NaN	NaN	NaN	NaN	2	2	7.5	7.5	7.5	34.197	0.0013144	3.0845	163550000	9	2	0	0	2	0	0	0	0	0	2	0	0	2	0	0	0	0	0	7.5	0	0	7.5
26.0168	NaN	NaN	NaN	NaN	NaN	NaN	NaN	NaN	25.0646	NaN	NaN	NaN	NaN	NaN	NaN	NaN	NaN	3	3	41.2	41.2	41.2	12.263	0	12.365	175460000	5	3	0	0	0	0	0	0	0	0	3	0	0	0	0	0	0	0	0	41.2	0	0	0
NaN	NaN	NaN	NaN	NaN	NaN	23.2975	NaN	NaN	NaN	NaN	NaN	NaN	NaN	NaN	19.1909	NaN	NaN	1	1	0.7	0.7	0.7	210.32	0.0035132	2.574	46680000	1	0	0	0	0	0	0	1	0	0	0	0	0	0	0	0	1	0	0	0	0	0	0
26.1088	NaN	NaN	25.4417	NaN	NaN	NaN	NaN	NaN	22.7969	NaN	NaN	23.2409	20.3937	17.1895	NaN	19.0476	NaN	6	6	8.2	8.2	8.2	89.404	0.00019335	8.3045	616610000	21	6	0	0	3	1	1	0	1	0	6	0	0	3	1	1	0	1	0	8.2	0	0	4.4
NaN	21.0177	NaN	NaN	NaN	NaN	NaN	NaN	NaN	NaN	18.1754	NaN	19.2955	NaN	NaN	NaN	19.1819	NaN	4	4	6.8	6.8	6.8	75.781	0.00047687	4.3628	53699000	4	0	2	0	1	0	0	0	1	0	0	2	0	1	0	0	0	1	0	0	3.8	0	1.3
NaN	NaN	NaN	NaN	24.7366	NaN	NaN	NaN	NaN	NaN	16.5739	NaN	19.9623	20.8835	NaN	NaN	16.9247	NaN	10	10	14.5	14.5	14.5	113.38	0	21.318	193850000	14	0	1	0	2	9	0	0	1	0	0	1	0	2	9	0	0	1	0	0	1.1	0	3.4
24.2069	NaN	NaN	22.6819	NaN	NaN	NaN	NaN	NaN	20.2804	NaN	NaN	20.2959	17.1575	NaN	NaN	NaN	NaN	4	4	5.4	5.4	5.4	98.999	0.00032557	4.7729	119110000	7	4	0	0	2	2	0	0	0	0	4	0	0	2	2	0	0	0	0	5.4	0	0	2.5
NaN	NaN	NaN	NaN	NaN	22.7563	NaN	NaN	NaN	19.049	NaN	NaN	18.9918	NaN	19.4923	NaN	18.3136	NaN	3	3	3.6	3.6	3.6	87.729	0.0025586	2.7321	85082000	7	1	0	0	2	0	3	0	1	0	1	0	0	2	0	3	0	1	0	1.3	0	0	2.3
NaN	NaN	NaN	NaN	NaN	NaN	NaN	21.4992	NaN	NaN	NaN	NaN	NaN	NaN	NaN	NaN	20.8623	NaN	2	2	8	8	8	36.719	0.0051792	2.2282	20969000	2	0	0	0	0	0	0	0	2	0	0	0	0	0	0	0	0	2	0	0	0	0	0
NaN	NaN	NaN	26.8461	NaN	27.0703	NaN	NaN	NaN	NaN	NaN	NaN	27.0504	17.9467	23.9767	NaN	19.8199	NaN	16	16	45.3	43.6	43.6	45.697	0	60.108	3916900000	26	0	0	0	14	1	8	0	1	0	0	0	0	14	1	8	0	1	0	1.7	0	0	42.9
23.4565	NaN	NaN	NaN	NaN	NaN	NaN	NaN	NaN	20.9506	NaN	NaN	NaN	NaN	NaN	NaN	NaN	NaN	3	3	12.6	12.6	12.6	40.664	0.0001885	7.7862	28370000	4	3	0	0	0	0	0	0	0	0	3	0	0	0	0	0	0	0	0	12.6	0	0	0
26.4959	25.5295	NaN	26.8867	25.9627	24.7798	NaN	23.7013	NaN	24.3834	22.6248	NaN	25.5113	21.7359	22.8302	NaN	22.6056	18.6519	5	5	21.2	21.2	21.2	38.518	0	101.45	1314900000	31	4	3	0	3	2	2	0	3	1	4	3	0	3	2	2	0	3	1	18.3	16	0	12.5
NaN	NaN	NaN	NaN	NaN	NaN	NaN	24.2507	NaN	20.5521	NaN	NaN	18.4696	NaN	NaN	NaN	22.2211	NaN	4	4	13.3	13.3	13.3	41.112	0.00017857	6.5523	129000000	8	1	0	0	1	0	0	0	4	0	1	0	0	1	0	0	0	4	0	1.9	0	0	4.4
NaN	NaN	NaN	23.5331	NaN	NaN	NaN	NaN	NaN	NaN	NaN	NaN	22.7105	NaN	NaN	NaN	NaN	NaN	4	4	10.8	10.8	10.8	61.167	0	10.23	212770000	4	0	0	0	4	0	0	0	0	0	0	0	0	4	0	0	0	0	0	0	0	0	10.8
24.3758	NaN	NaN	NaN	NaN	NaN	NaN	NaN	NaN	20.564	NaN	NaN	21.6381	NaN	NaN	NaN	NaN	NaN	4	4	6.1	6.1	6.1	94.915	0.0024227	2.7588	129980000	6	4	0	0	1	0	0	0	0	0	4	0	0	1	0	0	0	0	0	6.1	0	0	1.1
22.3671	NaN	NaN	NaN	NaN	NaN	NaN	NaN	NaN	18.0718	NaN	NaN	17.8202	NaN	NaN	NaN	NaN	NaN	4	4	4.4	4.4	4.4	112.42	0.0013114	3.0603	26361000	4	3	0	0	1	0	0	0	0	0	3	0	0	1	0	0	0	0	0	3.6	0	0	0.8
NaN	NaN	NaN	NaN	NaN	25.5549	NaN	NaN	NaN	NaN	NaN	NaN	NaN	NaN	22.3565	NaN	NaN	NaN	8	8	14.1	14.1	14.1	81.04	0	20.896	161110000	10	0	0	0	0	0	8	0	0	0	0	0	0	0	0	8	0	0	0	0	0	0	0
NaN	NaN	NaN	24.2782	NaN	NaN	NaN	NaN	NaN	20.4688	20.5146	NaN	21.1689	NaN	18.5494	NaN	22.1686	NaN	2	2	13.9	13.9	13.9	26.64	0.00017674	6.3529	114450000	9	1	1	0	2	0	1	0	1	0	1	1	0	2	0	1	0	1	0	5.9	5.9	0	13.9
NaN	NaN	NaN	24.1234	NaN	NaN	NaN	NaN	NaN	NaN	NaN	NaN	22.9616	NaN	NaN	NaN	NaN	NaN	5	5	11.7	11.7	11.7	70.135	0.00017816	6.5093	228710000	3	0	0	0	5	0	1	0	0	0	0	0	0	5	0	1	0	0	0	0	0	0	11.7
27.9052	NaN	NaN	NaN	NaN	NaN	NaN	NaN	NaN	22.9892	NaN	NaN	NaN	NaN	NaN	NaN	NaN	NaN	16	16	22.8	22.8	22.8	96.838	0	26.217	374660000	39	16	0	0	0	0	0	0	0	0	16	0	0	0	0	0	0	0	0	22.8	0	0	0
NaN	NaN	NaN	25.0005	NaN	NaN	NaN	NaN	NaN	20.7561	NaN	NaN	21.9261	NaN	NaN	NaN	NaN	NaN	2	2	1	1	1	263.36	0.0081117	1.9748	650410000	5	1	0	0	1	0	0	0	0	0	1	0	0	1	0	0	0	0	0	0.5	0	0	0.5
22.8306	NaN	NaN	NaN	NaN	NaN	NaN	NaN	NaN	20.011	NaN	NaN	NaN	NaN	NaN	NaN	NaN	NaN	3	3	6.7	6.7	6.7	57.981	0.0044138	2.3655	19019000	3	3	0	0	0	0	0	0	0	0	3	0	0	0	0	0	0	0	0	6.7	0	0	0
24.9201	NaN	NaN	24.0529	NaN	24.4225	NaN	23.0583	NaN	23.3647	NaN	NaN	24.1158	NaN	19.9202	17.8474	22.1734	NaN	13	10	28.2	28.2	25	47.484	0	30.9	593950000	28	11	0	0	5	0	2	1	3	0	8	0	0	3	0	1	0	2	0	22	0	0	17.8
25.9421	NaN	NaN	NaN	NaN	NaN	NaN	NaN	NaN	19.8357	NaN	NaN	NaN	NaN	NaN	NaN	NaN	NaN	5	5	1.9	1.6	1.6	336.54	0.00032149	4.5441	123510000	8	5	0	0	0	0	0	0	0	0	5	0	0	0	0	0	0	0	0	1.9	0	0	0
NaN	NaN	NaN	NaN	NaN	NaN	NaN	24.7663	NaN	NaN	NaN	NaN	NaN	15.8454	NaN	NaN	21.3927	NaN	5	5	4.5	4.5	4.5	177.85	0	13.528	182790000	6	0	0	0	0	1	0	0	5	0	0	0	0	0	1	0	0	5	0	0	0	0	0
NaN	23.7276	NaN	NaN	NaN	NaN	NaN	NaN	NaN	NaN	20.8219	NaN	19.3427	NaN	19.0865	NaN	21.1577	NaN	4	4	33.5	33.5	33.5	18.213	0	11.733	48730000	7	0	3	0	1	0	1	0	2	0	0	3	0	1	0	1	0	2	0	0	28	0	6.7
NaN	23.0347	NaN	NaN	NaN	NaN	NaN	NaN	NaN	NaN	20.1517	NaN	NaN	NaN	NaN	NaN	NaN	NaN	2	2	3.9	3.9	3.9	72.517	0.00090634	3.5454	41934000	2	0	2	0	0	0	0	0	0	0	0	2	0	0	0	0	0	0	0	0	3.9	0	0
NaN	NaN	NaN	24.2375	NaN	24.3725	NaN	NaN	NaN	NaN	17.4846	NaN	22.9929	NaN	22.5162	NaN	NaN	NaN	3	3	16.3	16.3	16.3	28.086	0.00033063	5.0294	159830000	13	0	1	0	2	0	3	0	0	0	0	1	0	2	0	3	0	0	0	0	4.7	0	8.9
23.4218	NaN	NaN	NaN	NaN	NaN	NaN	NaN	NaN	19.9623	NaN	NaN	NaN	NaN	NaN	NaN	NaN	NaN	2	2	19.5	19.5	19.5	18.602	0.001173	3.1397	11237000	1	2	0	0	0	0	0	0	0	0	2	0	0	0	0	0	0	0	0	19.5	0	0	0
NaN	NaN	NaN	NaN	NaN	NaN	NaN	24.8269	NaN	NaN	NaN	NaN	NaN	NaN	NaN	NaN	22.608	NaN	7	7	8.6	8.6	8.6	96.82	0.0002008	9.2341	185390000	7	0	0	0	0	0	0	0	7	0	0	0	0	0	0	0	0	7	0	0	0	0	0
NaN	NaN	NaN	30.1027	NaN	NaN	NaN	NaN	NaN	NaN	NaN	NaN	27.4662	28.9186	17.0995	NaN	19.9221	NaN	7	7	53	53	53	23.333	0	60.141	6245700000	30	0	0	0	6	1	1	0	1	0	0	0	0	6	1	1	0	1	0	0	0	0	39.1
NaN	25.1321	NaN	23.9369	28.8533	23.8817	NaN	NaN	NaN	22.909	18.9546	NaN	21.5277	24.6155	19.1382	NaN	NaN	16.1503	21	21	32.7	32.7	32.7	83.7	0	64.908	1548200000	72	2	2	0	4	19	3	0	0	1	2	2	0	4	19	3	0	0	1	2.4	3.2	0	6.2
NaN	27.1852	NaN	27.8359	26.8875	27.6768	NaN	24.0261	26.9246	17.2563	23.8513	NaN	28.1501	22.6546	26.2082	NaN	20.8725	21.3863	10	10	37.5	37.5	37.5	35.485	0	138.78	7235200000	101	1	5	0	10	5	6	0	2	5	1	5	0	10	5	6	0	2	5	4.1	29.1	0	37.5
27.2097	NaN	NaN	NaN	26.7058	NaN	NaN	NaN	NaN	23.1921	22.8265	NaN	24.8747	24.7365	NaN	20.4628	20.6201	19.3527	4	4	21.7	21.7	21.7	36.396	0	60.585	953570000	44	3	1	0	1	4	0	1	1	1	3	1	0	1	4	0	1	1	1	14.9	6.8	0	6.8
NaN	NaN	NaN	21.6632	NaN	NaN	NaN	21.7508	NaN	NaN	17.3458	NaN	21.5554	NaN	NaN	NaN	20.6271	NaN	2	2	7.2	7.2	7.2	41.864	0.0039194	2.5245	87625000	5	0	1	0	2	0	0	0	2	0	0	1	0	2	0	0	0	2	0	0	3.6	0	7.2
25.0687	NaN	NaN	NaN	NaN	NaN	NaN	NaN	NaN	22.5795	18.1701	NaN	NaN	NaN	NaN	NaN	20.5432	NaN	5	5	22.3	22.3	22.3	28.907	0.0003387	5.5047	113270000	5	2	1	0	0	0	0	0	3	0	2	1	0	0	0	0	0	3	0	10.9	7.5	0	0
24.5003	NaN	NaN	NaN	NaN	NaN	NaN	NaN	NaN	21.9871	NaN	NaN	NaN	NaN	NaN	NaN	NaN	NaN	4	4	19.6	19.6	19.6	33.833	0.00019612	8.622	66513000	6	4	0	0	0	0	0	0	0	0	4	0	0	0	0	0	0	0	0	19.6	0	0	0
NaN	NaN	NaN	NaN	24.5152	NaN	NaN	NaN	NaN	NaN	22.5094	NaN	NaN	20.9241	NaN	NaN	19.9545	22.6669	6	5	14.8	14.8	12.8	58.525	0.0001845	7.3614	375250000	11	0	1	0	0	4	0	0	2	1	0	1	0	0	3	0	0	1	1	0	2.1	0	0
NaN	NaN	NaN	NaN	NaN	NaN	NaN	23.1057	NaN	NaN	NaN	NaN	NaN	NaN	NaN	NaN	18.3728	NaN	5	5	1.9	1.9	1.9	390.61	0.00019841	8.9479	61100000	5	0	0	0	0	0	0	0	5	0	0	0	0	0	0	0	0	5	0	0	0	0	0
NaN	NaN	NaN	NaN	21.7372	NaN	NaN	NaN	NaN	18.4049	NaN	NaN	NaN	17.5155	NaN	NaN	NaN	NaN	2	2	11.7	11.7	11.7	45.178	0.00018907	7.8674	10689000	2	1	0	0	0	1	0	0	0	0	1	0	0	0	1	0	0	0	0	3.5	0	0	0
NaN	NaN	NaN	25.1209	NaN	NaN	NaN	22.6398	NaN	NaN	19.6961	NaN	22.6311	NaN	NaN	NaN	19.9046	NaN	4	4	18.4	18.4	18.4	34.925	0.00018636	7.5453	141560000	9	0	1	0	4	0	0	0	2	0	0	1	0	4	0	0	0	2	0	0	3.8	0	18.4
NaN	NaN	NaN	NaN	20.5376	NaN	NaN	NaN	NaN	NaN	NaN	NaN	NaN	18.7554	NaN	NaN	NaN	NaN	1	1	13.2	13.2	13.2	18.783	0.0010449	3.3859	3097700	1	0	0	0	0	1	0	0	0	0	0	0	0	0	1	0	0	0	0	0	0	0	0
25.8164	NaN	NaN	NaN	NaN	NaN	NaN	NaN	NaN	23.6958	NaN	NaN	18.9806	16.2769	NaN	NaN	NaN	NaN	5	5	11.9	11.9	11.9	54.982	0.00018615	7.5385	312070000	7	5	0	0	1	1	0	0	0	0	5	0	0	1	1	0	0	0	0	11.9	0	0	2.7
NaN	NaN	NaN	NaN	NaN	NaN	NaN	22.4324	NaN	NaN	NaN	NaN	NaN	NaN	NaN	NaN	18.7327	NaN	3	3	2.4	2.4	2.4	189.96	0.00090036	3.4625	37027000	3	0	0	0	0	0	0	0	3	0	0	0	0	0	0	0	0	3	0	0	0	0	0
23.0897	NaN	NaN	NaN	NaN	NaN	NaN	NaN	NaN	21.4175	NaN	NaN	NaN	NaN	NaN	NaN	NaN	NaN	2	2	14.3	14.3	14.3	27.159	0.00034072	5.612	19607000	4	2	0	0	0	0	0	0	0	0	2	0	0	0	0	0	0	0	0	14.3	0	0	0
NaN	NaN	NaN	NaN	NaN	NaN	NaN	22.8743	NaN	18.1009	NaN	NaN	NaN	NaN	NaN	NaN	21.5172	NaN	3	3	11.3	11.3	11.3	16.303	0.00046211	3.8486	19695000	5	1	0	0	0	0	0	0	3	0	1	0	0	0	0	0	0	3	0	10.6	0	0	0
25.7787	NaN	NaN	NaN	NaN	NaN	NaN	NaN	NaN	18.8314	NaN	NaN	NaN	14.5242	NaN	NaN	17.5464	NaN	12	12	4.7	4.7	4.7	392.85	0	12.249	107670000	18	9	0	0	0	1	0	0	2	0	9	0	0	0	1	0	0	2	0	3.1	0	0	0
NaN	NaN	NaN	NaN	NaN	NaN	NaN	22.9005	NaN	NaN	NaN	NaN	24.7957	NaN	NaN	NaN	20.2136	NaN	5	5	9.7	9.7	9.7	29.549	0.0029669	2.6614	515770000	5	0	0	0	1	0	0	0	4	0	0	0	0	1	0	0	0	4	0	0	0	0	5.6
NaN	NaN	NaN	NaN	NaN	NaN	NaN	23.1629	NaN	NaN	NaN	NaN	NaN	NaN	NaN	NaN	22.8155	NaN	2	2	8.6	8.6	8.6	23.735	0.00046956	4.1006	66435000	2	0	0	0	0	0	0	0	2	0	0	0	0	0	0	0	0	2	0	0	0	0	0
NaN	NaN	NaN	NaN	NaN	NaN	NaN	22.9563	NaN	NaN	NaN	NaN	15.9247	NaN	NaN	NaN	19.7742	NaN	5	2	5.1	5.1	2.1	114.35	0.000329	4.9498	53697000	4	0	0	0	1	0	0	0	4	0	0	0	0	0	0	0	0	2	0	0	0	0	0.9
26.4568	NaN	NaN	NaN	NaN	NaN	NaN	NaN	NaN	20.5651	NaN	NaN	NaN	NaN	NaN	NaN	NaN	NaN	8	8	5.3	5.3	5.3	163	0.00019275	8.2392	107040000	12	8	0	0	0	0	0	0	0	0	8	0	0	0	0	0	0	0	0	5.3	0	0	0
NaN	NaN	NaN	NaN	NaN	NaN	NaN	21.969	NaN	NaN	NaN	NaN	NaN	NaN	NaN	NaN	18.8811	NaN	2	2	2.6	2.6	2.6	120.73	0.0014537	3.034	25106000	2	0	0	0	0	0	0	0	2	0	0	0	0	0	0	0	0	2	0	0	0	0	0
24.1555	NaN	NaN	NaN	NaN	NaN	NaN	26.1767	NaN	20.6775	NaN	NaN	NaN	NaN	NaN	NaN	25.207	NaN	5	5	21.5	21.5	21.5	28.96	0	12.862	444500000	33	2	0	0	0	0	1	0	5	0	2	0	0	0	0	1	0	5	0	13.1	0	0	0
NaN	NaN	NaN	NaN	NaN	NaN	NaN	22.7652	NaN	NaN	NaN	NaN	NaN	NaN	NaN	NaN	21.5003	NaN	2	2	7.3	7.3	7.3	42.748	0.00046125	3.811	50430000	3	0	0	0	0	0	0	0	2	0	0	0	0	0	0	0	0	2	0	0	0	0	0
23.7128	NaN	NaN	28.1372	NaN	23.5353	NaN	23.6479	NaN	22.9861	NaN	NaN	25.9362	17.8742	21.3867	NaN	22.0803	NaN	8	8	36.9	36.9	36.9	14.955	0	15.97	639440000	26	4	0	0	6	1	2	0	3	0	4	0	0	6	1	2	0	3	0	19.1	0	0	34
24.4167	NaN	NaN	NaN	NaN	NaN	NaN	NaN	NaN	22.3374	NaN	NaN	NaN	NaN	NaN	NaN	NaN	NaN	2	2	13.8	13.8	13.8	29.287	0.00032701	4.8475	47695000	4	2	0	0	0	0	0	0	0	0	2	0	0	0	0	0	0	0	0	13.8	0	0	0
NaN	NaN	NaN	NaN	NaN	NaN	NaN	23.7453	NaN	NaN	NaN	NaN	NaN	NaN	NaN	NaN	21.4878	NaN	2	2	3.2	3.2	3.2	69.225	0.0081074	1.9699	94108000	2	0	0	0	0	0	0	0	2	0	0	0	0	0	0	0	0	2	0	0	0	0	0
24.2244	25.2511	NaN	29.6581	32.254	33.3441	NaN	26.8716	25.7543	17.6845	20.3926	NaN	26.6538	27.2446	29.0434	19.3201	22.1701	19.8904	109	109	70.2	70.2	70.2	164.48	0	323.31	62759000000	1367	4	9	0	54	95	98	1	15	8	4	9	0	54	95	98	1	15	8	4.6	8.7	0	43.8
NaN	NaN	NaN	NaN	21.7016	NaN	NaN	NaN	NaN	NaN	18.5029	NaN	19.3288	17.521	17.7623	NaN	19.206	NaN	3	3	8.4	8.4	8.4	63.734	0.00017643	6.299	73624000	2	0	1	0	1	2	1	0	2	0	0	1	0	1	2	1	0	2	0	0	2.2	0	2.2
22.5177	NaN	NaN	NaN	NaN	NaN	NaN	NaN	NaN	20.8874	18.3699	NaN	NaN	NaN	NaN	NaN	20.4343	NaN	4	4	24.6	24.6	24.6	22.723	0.00031985	4.4485	29564000	5	2	1	0	0	0	0	0	2	0	2	1	0	0	0	0	0	2	0	10.6	5	0	0
NaN	NaN	NaN	23.7964	27.2086	22.718	NaN	NaN	NaN	NaN	NaN	NaN	23.0042	23.4645	19.9426	NaN	NaN	NaN	13	12	21	21	19.8	71.905	0	36.445	587890000	30	0	0	0	5	12	4	0	0	0	0	0	0	4	12	4	0	0	0	0	0	0	8.8
22.8902	NaN	NaN	23.1437	22.4197	NaN	NaN	NaN	NaN	19.2066	NaN	NaN	22.1192	18.8457	NaN	NaN	20.432	NaN	3	3	6.4	6.4	6.4	64.045	0.00047664	4.3573	155020000	8	2	0	0	2	2	0	0	2	0	2	0	0	2	2	0	0	2	0	4.1	0	0	4.1
NaN	NaN	NaN	NaN	25.4329	NaN	NaN	NaN	NaN	NaN	17.1035	NaN	17.2106	20.8657	NaN	NaN	16.877	NaN	13	13	8.4	8.4	8.4	219.29	0	20.648	243990000	19	0	1	0	1	13	0	0	1	0	0	1	0	1	13	0	0	1	0	0	0.8	0	0.5
NaN	NaN	NaN	NaN	NaN	NaN	22.5236	24.5841	NaN	NaN	NaN	NaN	NaN	NaN	NaN	21.6413	22.7292	NaN	5	5	12.1	12.1	12.1	61.358	0	19.071	276040000	8	0	0	0	0	0	0	3	4	0	0	0	0	0	0	0	3	4	0	0	0	0	0
23.7538	NaN	NaN	24.4498	NaN	NaN	NaN	NaN	NaN	20.4556	NaN	NaN	20.5155	NaN	18.9245	NaN	NaN	NaN	5	5	18.6	18.6	18.6	22.94	0.00047521	4.2996	51517000	8	2	0	0	4	0	2	0	0	0	2	0	0	4	0	2	0	0	0	8.5	0	0	18.6
NaN	NaN	NaN	22.0877	NaN	NaN	NaN	NaN	NaN	NaN	NaN	NaN	20.479	NaN	NaN	NaN	NaN	NaN	1	1	41.8	5	5	79.312	0	12.424	51151000	1	0	0	0	1	0	0	0	0	0	0	0	0	1	0	0	0	0	0	30.5	5.4	29.6	30.7
NaN	NaN	NaN	23.9474	NaN	NaN	NaN	NaN	NaN	NaN	NaN	NaN	23.5163	NaN	NaN	NaN	NaN	NaN	4	4	9.5	9.5	9.5	44.792	0.00033852	5.4953	335950000	5	0	0	0	4	0	0	0	0	0	0	0	0	4	0	0	0	0	0	0	0	0	9.5
NaN	NaN	NaN	NaN	NaN	NaN	NaN	22.5521	NaN	NaN	NaN	NaN	NaN	NaN	NaN	NaN	22.6334	NaN	1	1	7.4	7.4	7.4	30.428	0.00018553	7.4549	39037000	1	0	0	0	0	0	0	0	1	0	0	0	0	0	0	0	0	1	0	0	0	0	0
24.6496	NaN	NaN	25.0015	NaN	NaN	NaN	NaN	NaN	21.1134	NaN	NaN	24.423	NaN	NaN	NaN	21.7858	NaN	6	6	15.6	15.6	15.6	74.301	0	49.865	624330000	9	1	0	0	5	0	0	0	1	0	1	0	0	5	0	0	0	1	0	2.3	0	0	12.7
NaN	NaN	NaN	NaN	22.1985	NaN	NaN	NaN	NaN	NaN	NaN	NaN	NaN	16.3732	NaN	NaN	NaN	NaN	2	2	2.6	2.6	2.6	144.9	0.0097164	1.8687	4244200	2	0	0	0	0	2	0	0	0	0	0	0	0	0	2	0	0	0	0	0	0	0	0
NaN	19.1254	NaN	NaN	NaN	NaN	NaN	NaN	NaN	NaN	17.02	NaN	20.625	NaN	NaN	NaN	NaN	NaN	2	2	5.3	5.3	5.3	45.743	0.0054311	2.1883	36750000	2	0	1	0	1	0	0	0	0	0	0	1	0	1	0	0	0	0	0	0	2.7	0	2.7
24.7717	NaN	NaN	NaN	NaN	NaN	NaN	NaN	NaN	20.7574	NaN	NaN	NaN	NaN	18.0367	NaN	NaN	NaN	5	5	10.2	7.3	7.3	112.98	0.00019264	8.2285	97988000	6	4	0	0	0	0	1	0	0	0	4	0	0	0	0	1	0	0	0	8.3	0	0	0
NaN	NaN	NaN	NaN	NaN	NaN	NaN	21.1679	NaN	NaN	NaN	NaN	NaN	NaN	NaN	NaN	20.0836	NaN	1	1	5.8	5.8	5.8	29.309	0.0058202	2.1597	16667000	1	0	0	0	0	0	0	0	1	0	0	0	0	0	0	0	0	1	0	0	0	0	0
23.6083	NaN	NaN	NaN	NaN	NaN	NaN	NaN	NaN	20.7636	NaN	NaN	NaN	NaN	NaN	NaN	NaN	NaN	3	3	11.9	11.9	11.9	36.236	0.0010474	3.424	26703000	3	3	0	0	0	0	0	0	0	0	3	0	0	0	0	0	0	0	0	11.9	0	0	0
NaN	23.8356	NaN	NaN	NaN	NaN	NaN	NaN	NaN	NaN	20.6402	NaN	NaN	NaN	17.3834	NaN	20.828	NaN	2	2	9.7	9.7	9.7	23.062	0	10.563	40334000	4	0	2	0	0	0	1	0	1	0	0	2	0	0	0	1	0	1	0	0	9.7	0	0
NaN	NaN	NaN	NaN	NaN	NaN	NaN	23.5237	NaN	19.2343	NaN	NaN	NaN	NaN	NaN	NaN	22.6023	NaN	2	2	17.6	17.6	17.6	25.875	0.00046397	3.9059	34922000	3	1	0	0	0	0	0	0	2	0	1	0	0	0	0	0	0	2	0	4.4	0	0	0
NaN	NaN	NaN	NaN	NaN	21.5113	NaN	NaN	NaN	NaN	NaN	NaN	NaN	16.5236	19.5646	NaN	NaN	NaN	4	4	12.6	12.6	12.6	51.588	0.00032884	4.9441	20001000	4	0	0	0	1	1	3	0	0	0	0	0	0	1	1	3	0	0	0	0	0	0	2.4
NaN	NaN	NaN	NaN	NaN	NaN	NaN	24.5295	NaN	NaN	NaN	NaN	NaN	NaN	NaN	NaN	22.5616	NaN	4	4	8.4	8.4	8.4	62.468	0	38.557	160950000	7	0	0	0	0	0	0	0	4	0	0	0	0	0	0	0	0	4	0	0	0	0	0
NaN	NaN	NaN	NaN	25.7959	NaN	NaN	NaN	NaN	NaN	NaN	NaN	NaN	22.2964	NaN	NaN	NaN	NaN	7	7	17.9	17.9	17.9	66.07	0	23.845	139080000	16	0	0	0	0	7	0	0	0	0	0	0	0	0	7	0	0	0	0	0	0	0	0
NaN	23.6409	NaN	23.7303	NaN	NaN	NaN	NaN	NaN	NaN	20.9634	NaN	21.8738	NaN	NaN	NaN	22.4314	NaN	3	3	20	20	20	19.842	0.00017753	6.4536	80805000	9	1	3	0	2	0	0	0	2	0	1	3	0	2	0	0	0	2	0	6.7	20	0	13.3
NaN	NaN	NaN	NaN	25.0232	NaN	NaN	NaN	NaN	NaN	NaN	NaN	NaN	21.7408	NaN	NaN	NaN	NaN	4	4	23.9	23.9	23.9	20.013	0.00018882	7.8341	45559000	6	0	0	0	0	4	0	0	0	0	0	0	0	0	4	0	0	0	0	0	0	0	0
NaN	24.475	NaN	NaN	NaN	NaN	NaN	23.1906	NaN	NaN	22.1561	NaN	24.3397	NaN	NaN	NaN	23.8253	NaN	3	3	32.5	32.5	32.5	15.559	0	12.143	203840000	9	0	2	0	1	0	0	0	3	0	0	2	0	1	0	0	0	3	0	0	23.8	0	17.2
NaN	25.8114	NaN	25.957	27.5307	NaN	NaN	NaN	NaN	NaN	21.3121	NaN	23.7167	23.5409	NaN	NaN	18.7965	17.3588	16	16	36.8	36.8	36.8	75.301	0	79.529	1197900000	44	0	7	0	12	15	0	0	1	2	0	7	0	12	15	0	0	1	2	0	14.6	0	26.5
NaN	NaN	NaN	25.2262	NaN	31.7384	NaN	27.9522	NaN	21.1395	NaN	NaN	22.6249	20.5845	30.7122	NaN	26.8724	NaN	6	6	27.5	18.6	18.6	23.086	0	23.064	7569200000	39	1	0	0	2	1	6	0	2	0	1	0	0	2	1	6	0	2	0	5.9	8.8	0	6.4
NaN	23.0478	NaN	NaN	NaN	NaN	NaN	22.235	NaN	NaN	18.8892	NaN	NaN	NaN	NaN	NaN	19.371	NaN	4	4	5.3	3.4	3.4	147.86	0.00033956	5.5494	77960000	5	0	2	0	0	0	0	0	4	0	0	2	0	0	0	0	0	4	0	0	1.6	0	1.3
NaN	NaN	NaN	24.2947	NaN	NaN	NaN	24.0534	NaN	20.3275	17.8072	NaN	23.9977	NaN	19.1796	NaN	22.4643	NaN	4	4	14.5	14.5	14.5	40.904	0.00019168	8.1531	493530000	14	1	1	0	3	0	1	0	3	0	1	1	0	3	0	1	0	3	0	4.5	4.5	0	10.6
25.0466	NaN	NaN	NaN	NaN	NaN	NaN	NaN	NaN	20.8791	NaN	NaN	NaN	NaN	NaN	NaN	16.6702	NaN	7	7	6.5	6.5	6.5	105.09	0.00019463	8.4481	93512000	10	7	0	0	0	0	0	0	2	0	7	0	0	0	0	0	0	2	0	6.5	0	0	0
NaN	NaN	NaN	NaN	NaN	NaN	NaN	20.6065	NaN	17.4659	NaN	NaN	NaN	15.8592	NaN	NaN	17.9585	NaN	5	5	8.1	8.1	8.1	96.282	0.00061153	3.7311	20303000	6	2	0	0	0	1	0	0	2	0	2	0	0	0	1	0	0	2	0	2.3	0	0	0
NaN	NaN	NaN	NaN	22.8663	NaN	NaN	NaN	NaN	NaN	18.8173	NaN	22.5204	19.8797	NaN	NaN	NaN	19.0862	4	4	11.1	11.1	11.1	51.2	0.00034849	6.0657	175990000	9	0	1	0	2	2	0	0	0	1	0	1	0	2	2	0	0	0	1	0	2.6	0	6.3
NaN	NaN	NaN	NaN	NaN	NaN	NaN	27.1699	NaN	16.7109	NaN	NaN	NaN	14.7338	NaN	NaN	22.1437	NaN	7	7	1.9	1.9	1.9	464.86	0.00032263	4.6093	1015600000	7	3	0	0	0	3	0	0	4	0	3	0	0	0	3	0	0	4	0	0.8	0	0	0
NaN	NaN	NaN	22.468	NaN	NaN	NaN	NaN	NaN	NaN	17.5111	NaN	22.1402	NaN	19.0744	NaN	NaN	NaN	3	3	7.6	7.6	7.6	49.586	0.0010476	3.4255	117950000	3	0	1	0	2	0	1	0	0	0	0	1	0	2	0	1	0	0	0	0	3	0	4.6
NaN	NaN	NaN	NaN	NaN	NaN	NaN	20.8609	NaN	NaN	NaN	NaN	NaN	NaN	NaN	NaN	19.7471	NaN	1	1	8	8	8	27.514	0.0054318	2.1893	7919900	1	0	0	0	0	0	0	0	1	0	0	0	0	0	0	0	0	1	0	0	0	0	0
NaN	NaN	NaN	25.2325	NaN	25.9078	NaN	NaN	NaN	21.281	NaN	NaN	24.3396	16.0892	22.9989	NaN	NaN	17.2493	9	9	19.6	19.6	19.6	75.803	0	29.064	874420000	29	2	0	0	5	1	6	0	0	1	2	0	0	5	1	6	0	0	1	3.4	0	0	11.3
NaN	31.9921	NaN	27.6082	28.5605	29.8674	26.475	23.8636	30.2155	NaN	29.3267	NaN	25.7153	24.956	27.7684	22.4289	23.0149	26.7391	7	7	38.8	38.8	38.8	23.351	0	61.755	6694100000	99	0	7	0	5	4	5	3	2	6	0	7	0	5	4	5	3	2	6	0	38.8	0	22.4
22.7345	NaN	NaN	NaN	NaN	NaN	NaN	NaN	NaN	19.6838	17.2748	NaN	22.2572	NaN	NaN	NaN	18.9394	NaN	4	4	14.4	14.4	14.4	46.426	0.00032852	4.9318	136840000	4	1	1	0	1	0	0	0	1	0	1	1	0	1	0	0	0	1	0	3.6	5	0	2.6
29.2344	NaN	NaN	NaN	NaN	NaN	NaN	NaN	NaN	26.5923	NaN	NaN	21.767	NaN	NaN	NaN	21.3911	NaN	9	9	59.7	59.7	59.7	13.275	0	69.833	859990000	16	8	0	0	1	0	0	0	2	0	8	0	0	1	0	0	0	2	0	58.8	0	0	9.2
NaN	NaN	NaN	23.6296	NaN	NaN	NaN	NaN	NaN	18.8365	NaN	NaN	21.1715	NaN	NaN	NaN	NaN	NaN	1	1	9.2	9.2	9.2	16.105	0.0021512	2.8412	33960000	2	1	0	0	1	0	0	0	0	0	1	0	0	1	0	0	0	0	0	9.2	0	0	9.2
NaN	NaN	NaN	NaN	23.0242	NaN	NaN	NaN	NaN	NaN	NaN	NaN	17.8118	17.2756	NaN	NaN	NaN	NaN	6	6	4.7	4.7	4.7	192.26	0.00032232	4.5874	34986000	7	0	0	0	1	5	0	0	0	0	0	0	0	1	5	0	0	0	0	0	0	0	0.8
NaN	NaN	NaN	NaN	NaN	24.5624	NaN	NaN	NaN	NaN	NaN	NaN	19.7899	NaN	22.0204	NaN	NaN	NaN	8	8	19.8	19.8	19.8	51.903	0.00018815	7.7337	118690000	8	0	0	0	2	0	7	0	0	0	0	0	0	2	0	7	0	0	0	0	0	0	4.4
NaN	NaN	NaN	NaN	NaN	NaN	NaN	NaN	22.5013	NaN	20.5009	NaN	NaN	19.449	NaN	NaN	NaN	18.11	1	1	12.2	12.2	12.2	23.391	0.00020367	9.5878	24824000	3	0	1	0	0	1	0	0	0	1	0	1	0	0	1	0	0	0	1	0	12.2	0	0
NaN	NaN	NaN	NaN	NaN	NaN	NaN	24.6633	NaN	NaN	NaN	NaN	NaN	NaN	NaN	NaN	23.1032	NaN	4	4	7.6	7.6	7.6	53.69	0.00032862	4.9371	189230000	5	0	0	0	0	0	0	0	4	0	0	0	0	0	0	0	0	4	0	0	0	0	0
NaN	NaN	NaN	NaN	20.3082	NaN	NaN	NaN	NaN	20.0856	17.451	NaN	21.1557	16.5015	NaN	NaN	NaN	NaN	3	3	15.5	15.5	15.5	30.785	0.0040396	2.4718	55811000	4	1	1	0	1	1	0	0	0	0	1	1	0	1	1	0	0	0	0	5.6	4.9	0	4.9
NaN	NaN	NaN	NaN	NaN	NaN	NaN	21.6889	NaN	NaN	NaN	NaN	NaN	17.0573	NaN	NaN	18.7468	NaN	3	3	4.6	4.6	4.6	109.34	0.00047386	4.2455	27086000	2	0	0	0	0	1	0	0	2	0	0	0	0	0	1	0	0	2	0	0	0	0	0
25.5547	NaN	NaN	27.0456	26.1717	NaN	NaN	NaN	NaN	19.7278	NaN	NaN	23.8494	21.0123	20.1084	NaN	20.8669	NaN	5	5	12.8	6.5	6.5	101.5	0	16.277	972430000	26	3	0	0	5	3	1	0	1	0	3	0	0	5	3	1	0	1	0	5.3	0	4.7	8.6
NaN	NaN	NaN	24.1546	NaN	NaN	NaN	NaN	NaN	NaN	NaN	NaN	23.7012	NaN	NaN	NaN	19.0693	NaN	3	3	5.6	5.6	5.6	62.511	0.00033835	5.4856	340530000	6	0	0	0	3	0	1	0	1	0	0	0	0	3	0	1	0	1	0	0	0	0	5.6
NaN	NaN	NaN	NaN	21.6206	NaN	NaN	NaN	NaN	NaN	NaN	NaN	NaN	18.5509	NaN	NaN	NaN	NaN	1	1	16.6	16.6	16.6	15.861	0.001597	3.0162	3456400	1	0	0	0	0	1	0	0	0	0	0	0	0	0	1	0	0	0	0	0	0	0	0
NaN	NaN	NaN	25.2973	NaN	NaN	NaN	NaN	NaN	NaN	16.9508	NaN	22.39	17.4862	NaN	NaN	NaN	NaN	6	6	9.7	7.9	7.9	104.38	0	11.268	296130000	11	0	1	0	6	1	0	0	0	0	0	1	0	6	1	0	0	0	0	0	0.8	0	9.7
NaN	NaN	NaN	22.7632	NaN	NaN	NaN	NaN	NaN	17.9826	NaN	NaN	21.6595	17.3313	NaN	NaN	NaN	NaN	4	4	10.5	10.5	10.5	63.882	0.00046758	4.02	93409000	5	1	0	0	3	1	0	0	0	0	1	0	0	3	1	0	0	0	0	2.3	0	0	8.2
NaN	NaN	NaN	23.6228	NaN	NaN	NaN	25.3242	NaN	NaN	NaN	NaN	20.0574	NaN	NaN	NaN	22.5416	NaN	9	9	8.9	8.9	8.9	120.6	0	10.995	345420000	10	0	0	0	3	0	0	0	8	0	0	0	0	3	0	0	0	8	0	0	0	0	3.1
NaN	NaN	NaN	23.1254	NaN	NaN	NaN	NaN	NaN	16.6918	NaN	NaN	22.672	NaN	19.3005	NaN	NaN	NaN	3	3	6.9	6.9	6.9	51.943	0	17.334	178420000	3	1	0	0	3	0	1	0	0	0	1	0	0	3	0	1	0	0	0	3.2	0	0	6.9
NaN	NaN	NaN	NaN	NaN	22.3446	NaN	NaN	NaN	NaN	NaN	NaN	21.0122	NaN	21.4359	NaN	NaN	NaN	1	1	5.2	5.2	5.2	26.468	0.006207	2.128	39615000	3	0	0	0	1	0	1	0	0	0	0	0	0	1	0	1	0	0	0	0	0	0	5.2
NaN	NaN	NaN	NaN	NaN	NaN	NaN	22.8182	NaN	NaN	NaN	NaN	19.7524	NaN	NaN	NaN	21.2894	NaN	4	4	26.2	26.2	26.2	22.923	0.0003471	5.9867	41355000	6	0	0	0	1	0	0	0	4	0	0	0	0	1	0	0	0	4	0	0	0	0	6.9
NaN	NaN	NaN	NaN	NaN	NaN	28.2553	NaN	NaN	17.9806	18.4195	NaN	NaN	NaN	NaN	23.9778	NaN	NaN	12	12	34.9	34.9	34.9	42.097	0	33.447	359730000	17	1	1	0	0	0	0	12	0	0	1	1	0	0	0	0	12	0	0	3.8	3.8	0	0
NaN	NaN	NaN	NaN	NaN	NaN	NaN	23.3518	NaN	NaN	NaN	NaN	NaN	18.7921	NaN	NaN	22.4304	NaN	3	3	23.8	23.8	23.8	14.511	0.006586	2.0911	30531000	2	0	0	0	0	1	0	0	3	0	0	0	0	0	1	0	0	3	0	0	0	0	0
NaN	22.8847	NaN	NaN	NaN	NaN	NaN	NaN	NaN	NaN	20.3232	NaN	22.603	19.3402	19.8014	NaN	NaN	NaN	6	6	29.6	29.6	29.6	38.089	0	15.59	185200000	7	0	3	0	2	2	1	0	0	0	0	3	0	2	2	1	0	0	0	0	14.5	0	9.7
25.039	25.3356	NaN	23.6359	NaN	24.7899	NaN	23.9358	NaN	22.9617	21.4764	NaN	20.3388	18.0074	18.7604	NaN	21.8486	19.3543	6	6	24.1	24.1	24.1	25.622	0.00018054	6.796	281070000	26	3	4	0	4	1	2	0	4	1	3	4	0	4	1	2	0	4	1	14.7	15.2	0	20.5
27.1547	27.9742	NaN	30.3264	31.5624	29.3126	NaN	25.569	27.3053	22.3077	24.3917	NaN	29.0465	27.163	25.4524	NaN	22.285	22.1942	40	1	55.5	55.5	4.6	84.001	0	323.31	29935000000	377	5	13	0	29	36	18	0	4	7	0	0	0	0	1	0	0	0	0	6.4	19.9	0	42.6
29.1269	NaN	NaN	NaN	NaN	NaN	NaN	NaN	NaN	25.5731	NaN	NaN	NaN	NaN	NaN	NaN	NaN	NaN	14	13	26.9	26.9	25.5	72.693	0	47.569	1497600000	46	14	0	0	0	0	0	0	0	0	13	0	0	0	0	0	0	0	0	26.9	0	0	0
28.3262	NaN	NaN	NaN	NaN	NaN	NaN	NaN	NaN	24.8515	NaN	NaN	NaN	NaN	NaN	NaN	NaN	NaN	9	9	17.5	17.5	17.5	69.517	0	18.965	999000000	24	9	0	0	0	0	0	0	0	0	9	0	0	0	0	0	0	0	0	17.5	0	0	0
NaN	NaN	NaN	NaN	NaN	NaN	NaN	21.7159	NaN	NaN	NaN	NaN	NaN	NaN	NaN	NaN	21.0889	NaN	2	2	8.6	8.6	8.6	28.887	0.00046868	4.0631	26766000	3	0	0	1	0	0	0	0	2	0	0	0	1	0	0	0	0	2	0	0	0	3.5	0
23.8294	NaN	NaN	NaN	NaN	NaN	NaN	NaN	NaN	18.6751	NaN	NaN	23.0166	NaN	NaN	NaN	NaN	NaN	4	3	3.5	3.5	2.8	186.68	0.0044017	2.3413	872620000	8	3	0	0	1	0	0	0	0	0	2	0	0	1	0	0	0	0	0	1.9	0	0	1.6
NaN	NaN	NaN	25.7101	NaN	28.8294	NaN	NaN	NaN	NaN	NaN	NaN	25.4259	NaN	27.9052	NaN	22.2766	NaN	9	9	59.7	59.7	59.7	13.484	0	29.393	2110600000	65	0	0	0	2	0	9	0	1	0	0	0	0	2	0	9	0	1	0	0	0	0	19.4
25.742	NaN	NaN	NaN	24.9173	NaN	NaN	NaN	NaN	21.1323	NaN	NaN	NaN	22.1777	NaN	NaN	NaN	NaN	9	8	35.2	25.1	21.6	51.352	0	18.85	204240000	22	6	0	0	0	8	0	0	0	0	5	0	0	0	7	0	0	0	0	23.3	3.5	3.5	6.4
25.0836	NaN	NaN	NaN	NaN	NaN	NaN	NaN	NaN	23.0875	NaN	NaN	21.0301	NaN	NaN	NaN	21.8474	NaN	4	4	24	24	24	13.845	0.0003465	5.9537	88967000	5	2	0	0	1	0	0	0	2	0	2	0	0	1	0	0	0	2	0	15.5	0	0	9.3
24.75	NaN	NaN	NaN	24.2853	NaN	NaN	NaN	NaN	20.5701	NaN	NaN	NaN	20.3897	NaN	NaN	NaN	NaN	7	7	14.2	12	12	83.159	0.00020198	9.4125	123080000	11	6	0	0	0	4	0	0	0	0	6	0	0	0	4	0	0	0	0	12	0	0	0
NaN	NaN	NaN	NaN	NaN	NaN	NaN	21.53	NaN	NaN	NaN	NaN	NaN	NaN	NaN	NaN	21.0012	NaN	1	1	14.4	14.4	14.4	20.616	0.00034807	6.0468	12593000	1	0	0	0	0	0	0	0	1	0	0	0	0	0	0	0	0	1	0	0	0	0	0
NaN	NaN	NaN	NaN	NaN	NaN	NaN	23.2014	NaN	NaN	NaN	NaN	NaN	20.9416	NaN	NaN	22.0041	NaN	3	3	13.5	13.5	13.5	42.941	0.00046196	3.8379	93302000	3	0	0	0	0	1	0	0	2	0	0	0	0	0	1	0	0	2	0	0	0	0	0
NaN	NaN	NaN	NaN	26.2027	NaN	NaN	NaN	NaN	NaN	NaN	NaN	NaN	21.3522	NaN	NaN	NaN	NaN	12	12	15.3	15.3	15.3	107.61	0	22.761	125830000	15	0	0	0	0	12	0	0	0	0	0	0	0	0	12	0	0	0	0	0	0	0	0
NaN	NaN	NaN	NaN	NaN	NaN	NaN	22.5812	NaN	NaN	NaN	NaN	NaN	NaN	NaN	NaN	20.6799	NaN	2	2	6.2	6.2	6.2	56.933	0.001867	2.8582	41995000	2	0	0	0	0	1	0	0	2	0	0	0	0	0	1	0	0	2	0	0	0	0	0
NaN	NaN	NaN	NaN	NaN	NaN	NaN	20.8835	NaN	NaN	NaN	NaN	NaN	NaN	NaN	NaN	20.4232	NaN	1	1	4.7	4.7	4.7	39.233	0.00019547	8.5383	12654000	1	0	0	0	0	0	0	0	1	0	0	0	0	0	0	0	0	1	0	0	0	0	0
NaN	23.1801	NaN	NaN	NaN	NaN	NaN	NaN	NaN	NaN	21.1333	NaN	21.9712	NaN	21.1065	NaN	NaN	NaN	3	3	11.4	11.4	11.4	49.206	0.00019771	8.8724	121370000	6	0	2	0	1	0	2	0	0	0	0	2	0	1	0	2	0	0	0	0	9.6	0	1.8
28.7548	NaN	NaN	NaN	25.9079	34.7024	NaN	31.8429	NaN	19.1964	NaN	NaN	NaN	17.0959	29.3401	NaN	26.1583	NaN	301	287	78.3	78	77	312.3	0	323.31	125370000000	2069	14	0	0	0	8	300	0	130	0	14	0	0	0	8	286	0	127	0	7.3	0	0	0
24.4869	NaN	NaN	NaN	NaN	NaN	NaN	NaN	NaN	21.4517	NaN	NaN	NaN	NaN	NaN	NaN	NaN	NaN	1	1	2.9	2.9	2.9	58.409	0.0073628	2.0449	45889000	5	1	0	0	0	0	0	0	0	0	1	0	0	0	0	0	0	0	0	2.9	0	0	0
NaN	NaN	NaN	NaN	23.4361	NaN	NaN	NaN	NaN	NaN	NaN	NaN	20.3267	18.6114	NaN	NaN	19.7416	NaN	6	6	6.3	6.3	6.3	165.88	0	15.719	186640000	11	0	0	0	3	2	0	0	2	0	0	0	0	3	2	0	0	2	0	0	0	0	2.6
NaN	NaN	NaN	NaN	NaN	NaN	NaN	24.3537	NaN	NaN	NaN	NaN	NaN	NaN	NaN	NaN	23.5048	NaN	2	2	6.3	6.3	6.3	29.315	0.00019357	8.3334	142840000	5	0	0	0	0	0	0	0	2	0	0	0	0	0	0	0	0	2	0	0	0	0	0
NaN	NaN	NaN	NaN	NaN	NaN	NaN	22.8995	NaN	NaN	NaN	NaN	NaN	NaN	NaN	NaN	21.1531	NaN	2	2	7	7	7	40.025	0.0022864	2.7948	48971000	3	0	0	0	0	0	0	0	2	0	0	0	0	0	0	0	0	2	0	0	0	0	0
26.2807	NaN	NaN	NaN	NaN	NaN	NaN	NaN	NaN	24.3329	NaN	NaN	NaN	NaN	NaN	NaN	NaN	NaN	5	5	29.5	29.5	29.5	30.413	0	22.787	253570000	13	5	0	0	0	0	0	0	0	0	5	0	0	0	0	0	0	0	0	29.5	0	0	0
NaN	NaN	NaN	NaN	NaN	NaN	NaN	22.6916	NaN	NaN	NaN	NaN	NaN	NaN	NaN	NaN	19.46	NaN	2	2	2	2	2	154.36	0.0054459	2.2216	42550000	1	0	0	0	0	0	0	0	2	0	0	0	0	0	0	0	0	2	0	0	0	0	0
22.307	NaN	NaN	NaN	NaN	NaN	NaN	NaN	NaN	18.0412	NaN	NaN	NaN	NaN	NaN	NaN	NaN	NaN	1	1	3	3	3	77.133	0.0017296	2.909	9710800	1	1	0	0	0	0	0	0	0	0	1	0	0	0	0	0	0	0	0	3	0	0	0
NaN	NaN	NaN	24.7096	23.2429	23.9451	NaN	NaN	NaN	19.1408	NaN	NaN	23.5589	19.5408	21.0601	NaN	19.4139	NaN	8	8	17.4	17.4	17.4	59.509	0	21.221	414590000	18	1	0	0	7	3	5	0	1	0	1	0	0	7	3	5	0	1	0	2.3	0	0	14.7
26.6803	NaN	NaN	NaN	NaN	NaN	NaN	NaN	NaN	22.6963	NaN	NaN	NaN	NaN	NaN	NaN	NaN	NaN	11	8	11.9	11.9	9.4	125.04	0	25.808	333020000	25	11	0	0	0	0	0	0	0	0	8	0	0	0	0	0	0	0	0	11.9	0	0	0
NaN	NaN	NaN	NaN	NaN	NaN	NaN	22.1808	NaN	NaN	NaN	NaN	NaN	NaN	NaN	NaN	19.9947	NaN	1	0	65.6	3.9	0	55.477	0.0044004	2.3357	37609000	2	0	0	0	0	0	0	0	1	0	0	0	0	0	0	0	0	0	0	0	45.2	57.4	11.2
NaN	NaN	NaN	NaN	NaN	NaN	NaN	25.6743	NaN	NaN	NaN	NaN	NaN	NaN	NaN	NaN	23.4117	NaN	1	0	65	3.5	0	54.828	0.00047498	4.2863	390570000	8	0	0	0	0	0	0	0	1	0	0	0	0	0	0	0	0	0	0	0	49.4	53.7	11.3
NaN	NaN	NaN	NaN	NaN	NaN	NaN	25.663	NaN	NaN	NaN	NaN	NaN	NaN	NaN	NaN	25.0446	NaN	4	4	32.2	32.2	32.2	23.127	0	25.308	346090000	6	0	0	0	0	0	0	0	4	0	0	0	0	0	0	0	0	4	0	0	0	0	0
NaN	27.9919	NaN	25.5781	NaN	25.5619	NaN	NaN	28.3794	NaN	28.2021	NaN	22.6984	17.6777	23.6464	17.613	NaN	27.2047	5	5	24	24	24	16.616	0	56.56	2419100000	62	0	5	0	1	1	2	1	0	4	0	5	0	1	1	2	1	0	4	0	24	0	10
NaN	NaN	NaN	NaN	NaN	NaN	NaN	26.3504	NaN	NaN	NaN	NaN	NaN	NaN	NaN	NaN	24.5854	NaN	2	2	17.8	17.8	17.8	24.278	0.00018322	7.1408	201390000	7	0	0	0	0	0	0	0	2	0	0	0	0	0	0	0	0	2	0	0	0	0	0
NaN	NaN	NaN	NaN	NaN	NaN	NaN	23.48	NaN	19.5022	18.7876	NaN	NaN	17.2311	NaN	NaN	22.7176	18.3083	5	5	20.8	20.8	20.8	37.98	0.00018727	7.6414	102850000	9	2	1	0	0	1	0	0	4	1	2	1	0	0	1	0	0	4	1	6.6	3.3	0	0
22.3047	NaN	NaN	NaN	NaN	NaN	NaN	NaN	NaN	20.8671	NaN	NaN	26.0512	NaN	NaN	NaN	NaN	NaN	3	3	18.5	18.5	18.5	20.142	0.0065984	2.1078	500110000	3	2	0	0	1	0	0	0	0	0	2	0	0	1	0	0	0	0	0	13.6	0	0	4.9
NaN	NaN	NaN	NaN	NaN	NaN	NaN	23.2758	NaN	NaN	20.2601	NaN	22.2517	NaN	NaN	NaN	22.7327	NaN	3	3	15.5	15.5	15.5	25.532	0.00033256	5.1556	185070000	7	0	1	0	2	0	0	0	2	0	0	1	0	2	0	0	0	2	0	0	4.1	0	11.4
22.6459	NaN	NaN	NaN	NaN	NaN	NaN	NaN	NaN	21.4661	NaN	NaN	NaN	NaN	NaN	NaN	NaN	NaN	2	2	25.4	25.4	25.4	13.753	0.0098155	1.8407	17381000	2	2	0	0	0	0	0	0	0	0	2	0	0	0	0	0	0	0	0	25.4	0	0	0
NaN	25.1981	NaN	24.4116	NaN	23.9242	NaN	NaN	24.3092	NaN	22.9492	NaN	20.6317	18.8322	20.2404	NaN	NaN	18.9226	6	6	39	39	39	16.97	0.00019327	8.2888	95403000	14	0	5	0	2	2	2	0	0	2	0	5	0	2	2	2	0	0	2	0	39	0	13.6
NaN	NaN	NaN	NaN	23.831	NaN	NaN	NaN	NaN	18.9782	NaN	NaN	21.9788	19.8476	17.8421	NaN	18.8418	NaN	5	5	11.2	11.2	11.2	81.097	0	21.582	201530000	11	2	0	0	3	3	1	0	1	0	2	0	0	3	3	1	0	1	0	6.9	0	0	4.4
NaN	NaN	NaN	NaN	NaN	NaN	NaN	23.0973	23.2572	NaN	19.3903	NaN	21.6882	16.9476	NaN	NaN	22.3413	18.9644	2	2	8.2	8.2	8.2	39.542	0	35.97	120220000	7	0	1	0	1	1	0	0	2	2	0	1	0	1	1	0	0	2	2	0	4.8	0	3.4
28.3294	26.3734	NaN	27.7575	26.9828	26.6709	NaN	27.4582	NaN	25.5122	20.8392	NaN	23.9076	23.0824	22.0277	NaN	24.9058	NaN	7	7	23.6	23.6	23.6	39.054	0	27.645	2091100000	34	6	3	0	6	5	3	0	7	0	6	3	0	6	5	3	0	7	0	23.3	8.6	0	23.3
23.2815	NaN	NaN	NaN	NaN	NaN	NaN	NaN	NaN	19.3669	NaN	NaN	NaN	NaN	NaN	NaN	NaN	NaN	2	2	13.4	13.4	13.4	23.925	0.00090758	3.559	8789500	2	2	0	0	0	0	0	0	0	0	2	0	0	0	0	0	0	0	0	13.4	0	0	0
26.8927	NaN	NaN	NaN	NaN	NaN	NaN	NaN	NaN	23.8441	NaN	NaN	NaN	NaN	NaN	NaN	NaN	NaN	14	14	17.4	17.4	17.4	87.834	0	27.681	572250000	19	14	0	0	0	0	0	0	0	0	14	0	0	0	0	0	0	0	0	17.4	0	0	0
NaN	21.0954	NaN	NaN	NaN	NaN	NaN	NaN	NaN	NaN	18.5036	NaN	NaN	NaN	NaN	NaN	NaN	NaN	1	1	8.2	8.2	8.2	21.622	0.0026886	2.6789	4459800	1	0	1	0	0	0	0	0	0	0	0	1	0	0	0	0	0	0	0	0	8.2	0	0
NaN	NaN	NaN	NaN	NaN	NaN	NaN	23.8676	NaN	NaN	NaN	NaN	NaN	14.8922	NaN	NaN	19.5502	NaN	5	5	2.1	2.1	2.1	311.05	0.00017743	6.4489	102960000	3	0	0	0	0	1	0	0	5	0	0	0	0	0	1	0	0	5	0	0	0	0	0
NaN	NaN	NaN	20.9623	NaN	NaN	NaN	NaN	NaN	18.1544	18.0355	NaN	20.0057	NaN	17.2111	NaN	NaN	NaN	2	2	4.5	4.5	4.5	74.337	0.00061134	3.7252	52947000	4	1	1	0	1	0	1	0	0	0	1	1	0	1	0	1	0	0	0	2.2	2.2	0	2.2
NaN	NaN	NaN	21.6414	NaN	NaN	NaN	NaN	NaN	NaN	NaN	NaN	21.9656	NaN	NaN	NaN	18.9726	NaN	2	2	9.2	9.2	9.2	29.121	0.0010412	3.338	64539000	2	0	0	0	2	0	0	0	1	0	0	0	0	2	0	0	0	1	0	0	0	0	9.2
NaN	21.9568	NaN	NaN	NaN	NaN	NaN	NaN	NaN	NaN	18.95	NaN	NaN	NaN	NaN	NaN	18.442	NaN	2	2	9.4	9.4	9.4	35.71	0.0022877	2.8015	13801000	3	0	2	0	0	0	0	0	1	0	0	2	0	0	0	0	0	1	0	0	9.4	0	0
29.5984	NaN	NaN	23.7537	25.4735	NaN	NaN	26.5711	NaN	27.1262	19.8075	NaN	19.9117	20.8919	19.7517	NaN	23.959	NaN	12	12	49.6	49.6	49.6	28.423	0	49.035	2177900000	44	12	1	0	3	4	1	0	6	0	12	1	0	3	4	1	0	6	0	49.6	4.8	0	8.5
NaN	NaN	NaN	NaN	NaN	NaN	NaN	23.1666	NaN	15.48	NaN	NaN	19.2444	14.8824	NaN	NaN	18.7373	NaN	3	3	1.2	1.2	1.2	319.7	0.0051863	2.2398	156490000	7	1	0	0	1	1	0	0	2	0	1	0	0	1	1	0	0	2	0	0.4	0	0	0.3
28.3493	NaN	NaN	NaN	NaN	NaN	NaN	NaN	NaN	24.7639	NaN	NaN	NaN	18.709	NaN	NaN	NaN	NaN	9	7	24.4	24.4	19.4	43.481	0	14.147	665100000	14	9	0	0	0	1	0	0	0	0	7	0	0	0	1	0	0	0	0	24.4	0	0	0
22.8498	NaN	NaN	NaN	NaN	NaN	NaN	NaN	NaN	20.7951	NaN	NaN	NaN	NaN	NaN	NaN	NaN	NaN	1	1	17.2	6.2	6.2	27.748	0.00032857	4.9354	18195000	2	1	0	0	0	0	0	0	0	0	1	0	0	0	0	0	0	0	0	17.2	0	0	0
NaN	NaN	NaN	NaN	NaN	NaN	NaN	25.1916	NaN	NaN	NaN	NaN	17.3195	NaN	NaN	NaN	20.3674	NaN	2	2	1.5	1.5	1.5	115.23	0.0081139	1.9806	86427000	3	0	0	0	1	0	0	0	1	0	0	0	0	1	0	0	0	1	0	0	0	0	0.9
22.5124	NaN	NaN	NaN	NaN	NaN	NaN	NaN	NaN	19.7808	NaN	NaN	NaN	NaN	NaN	NaN	NaN	NaN	2	2	4.6	4.6	4.6	80.167	0.0039183	2.5201	30625000	2	2	0	0	0	0	0	0	0	0	2	0	0	0	0	0	0	0	0	4.6	0	0	0
NaN	22.1906	NaN	NaN	NaN	NaN	NaN	NaN	NaN	NaN	18.8697	NaN	NaN	NaN	NaN	NaN	NaN	NaN	2	2	15.5	15.5	15.5	21.437	0.002559	2.7323	5748300	2	0	2	0	0	0	0	0	0	0	0	2	0	0	0	0	0	0	0	0	15.5	0	0
NaN	NaN	NaN	26.0108	NaN	NaN	NaN	23.6048	NaN	20.0485	NaN	NaN	23.6571	NaN	20.4832	NaN	22.3281	NaN	4	4	12.3	12.3	12.3	20.198	0.00046504	3.9324	126260000	11	1	0	0	4	0	1	0	2	0	1	0	0	4	0	1	0	2	0	6.4	0	0	12.3
26.5805	NaN	NaN	27.9581	NaN	NaN	NaN	26.2064	NaN	23.734	NaN	NaN	25.2551	17.1934	NaN	NaN	23.2424	NaN	12	12	45.5	45.5	45.5	27.835	0	21.508	1025100000	38	5	0	0	11	1	0	0	4	0	5	0	0	11	1	0	0	4	0	24	0	0	45.5
30.3448	NaN	NaN	NaN	24.4628	NaN	NaN	NaN	NaN	27.1154	NaN	NaN	19.8767	19.2934	NaN	NaN	18.6728	NaN	27	27	56.8	56.8	56.8	60.421	0	66.208	4275000000	109	27	0	0	1	3	0	0	1	0	27	0	0	1	3	0	0	1	0	56.8	0	0	2.2
NaN	NaN	NaN	NaN	NaN	NaN	NaN	25.3478	NaN	18.5419	19.4362	NaN	NaN	NaN	17.7562	NaN	24.1462	NaN	1	1	5.3	5.3	5.3	25.428	0.0011777	3.1867	178900000	7	1	1	0	0	0	1	0	1	0	1	1	0	0	0	1	0	1	0	5.3	5.3	0	0
NaN	21.9506	NaN	NaN	NaN	NaN	NaN	NaN	NaN	NaN	19.7111	NaN	20.0953	NaN	NaN	NaN	18.4981	NaN	3	3	10.4	10.4	10.4	40.042	0.0017291	2.9023	37580000	4	0	2	0	1	0	0	0	1	0	0	2	0	1	0	0	0	1	0	0	8	0	2.4
NaN	24.3372	NaN	24.398	NaN	NaN	NaN	NaN	24.1771	17.2473	20.7067	NaN	22.0812	NaN	NaN	NaN	20.497	19.1094	5	5	28.8	28.8	28.8	20.708	0.00018225	7.0238	91844000	14	1	2	1	3	0	0	0	2	3	1	2	1	3	0	0	0	2	3	7.3	14.1	4.2	19.4
NaN	NaN	NaN	NaN	24.309	NaN	NaN	31.4383	NaN	NaN	NaN	NaN	19.5891	20.6985	NaN	NaN	29.7679	NaN	18	18	46.3	23.8	23.8	57.23	0	108.37	20166000000	104	0	0	0	1	2	0	0	18	0	0	0	0	1	2	0	0	18	0	10.3	0	0	16.6
27.5815	NaN	NaN	29.1872	35.2987	25.8662	NaN	32.4058	NaN	24.1993	NaN	NaN	28.4564	32.1263	23.493	NaN	31.1004	NaN	47	28	62.4	62.4	42.3	56.798	0	323.31	140400000000	724	5	0	0	18	46	6	0	28	0	1	0	0	9	28	2	0	14	0	12.7	0	0	32.2
24.5881	NaN	NaN	NaN	NaN	NaN	NaN	NaN	NaN	21.187	NaN	NaN	NaN	NaN	NaN	NaN	NaN	NaN	7	7	18.7	18.7	18.7	57.922	0.00018783	7.6994	57299000	5	7	0	0	0	0	0	0	0	0	7	0	0	0	0	0	0	0	0	18.7	0	0	0
22.7586	NaN	NaN	NaN	NaN	NaN	NaN	NaN	NaN	20.1332	NaN	NaN	NaN	NaN	NaN	NaN	NaN	NaN	1	1	8.1	8.1	8.1	28.227	0.0074856	2.0303	17251000	1	1	0	0	0	0	0	0	0	0	1	0	0	0	0	0	0	0	0	8.1	0	0	0
NaN	NaN	NaN	NaN	22.4023	NaN	NaN	NaN	NaN	NaN	NaN	NaN	NaN	18.34	NaN	NaN	NaN	NaN	2	2	3.8	3.8	3.8	91.471	0.0021459	2.8158	11282000	2	0	0	0	0	2	0	0	0	0	0	0	0	0	2	0	0	0	0	0	0	0	0
NaN	NaN	NaN	NaN	NaN	NaN	20.8498	NaN	NaN	NaN	NaN	NaN	NaN	NaN	NaN	22.7228	NaN	NaN	2	2	7.8	7.8	7.8	32.149	0.0014524	3.022	83064000	2	0	0	0	0	0	0	2	0	0	0	0	0	0	0	0	2	0	0	0	0	0	0
NaN	NaN	NaN	NaN	NaN	NaN	NaN	22.2913	NaN	NaN	19.9174	NaN	NaN	NaN	NaN	NaN	20.8113	NaN	2	2	14.7	14.7	14.7	24.298	0.00033495	5.2879	28302000	4	0	1	0	0	0	0	0	2	0	0	1	0	0	0	0	0	2	0	0	7.4	0	0
25.915	NaN	NaN	NaN	NaN	NaN	NaN	NaN	NaN	22.0772	NaN	NaN	NaN	NaN	NaN	NaN	NaN	NaN	3	3	4.8	4.8	4.8	74.501	0.00019249	8.2211	110620000	12	3	0	0	0	0	0	0	0	0	3	0	0	0	0	0	0	0	0	4.8	0	0	0
NaN	28.0456	NaN	29.8456	29.3703	25.5049	NaN	NaN	27.6849	NaN	23.1089	NaN	28.2372	24.7858	20.7297	NaN	NaN	21.5364	40	38	48.9	48.9	46.2	104.39	0	323.31	17240000000	268	0	17	0	35	26	3	0	0	10	0	17	0	34	25	3	0	0	9	0	24.4	0	43.7
NaN	22.7924	NaN	22.8211	NaN	NaN	NaN	NaN	NaN	NaN	20.7111	NaN	21.9254	NaN	NaN	NaN	NaN	NaN	2	2	6.8	6.8	6.8	43.508	0.001312	3.065	119690000	4	0	2	0	2	0	0	0	0	0	0	2	0	2	0	0	0	0	0	0	6.8	0	6.8
23.7174	NaN	NaN	NaN	NaN	NaN	NaN	NaN	NaN	21.1325	NaN	NaN	NaN	NaN	NaN	NaN	NaN	NaN	1	1	23.6	23.6	23.6	11.999	0	10.257	13793000	1	1	0	0	0	0	0	0	0	0	1	0	0	0	0	0	0	0	0	23.6	0	0	0
NaN	NaN	NaN	NaN	NaN	NaN	NaN	24.3316	NaN	NaN	NaN	NaN	NaN	NaN	NaN	NaN	22.4102	NaN	3	3	15.5	15.5	15.5	36.207	0	9.8183	55737000	4	0	0	0	0	0	0	0	3	0	0	0	0	0	0	0	0	3	0	0	0	0	0
NaN	NaN	NaN	NaN	27.536	NaN	NaN	NaN	NaN	NaN	NaN	NaN	NaN	26.6106	NaN	NaN	NaN	NaN	4	4	21.2	21.2	21.2	20.605	0.00020317	9.54	409870000	19	0	0	0	1	4	0	0	0	0	0	0	0	1	4	0	0	0	0	0	0	0	5.6
24.9964	NaN	NaN	24.6325	NaN	NaN	NaN	NaN	NaN	23.216	19.9233	NaN	23.4067	19.3785	NaN	NaN	20.9107	NaN	2	2	22.3	15.1	15.1	19.83	0.00076336	3.7006	220600000	10	2	1	0	2	1	0	0	1	0	2	1	0	2	1	0	0	1	0	15.1	15.1	0	15.1
NaN	NaN	NaN	NaN	NaN	NaN	NaN	28.9488	NaN	NaN	NaN	NaN	NaN	NaN	NaN	NaN	26.991	NaN	11	11	55.7	55.7	55.7	21.792	0	60.569	1467200000	24	0	0	0	0	0	0	0	11	0	0	0	0	0	0	0	0	11	0	0	0	0	0
NaN	28.6956	NaN	NaN	NaN	22.7949	22.5453	NaN	29.3651	NaN	25.0012	NaN	24.7726	NaN	16.21	21.2434	NaN	24.8167	30	30	24.3	24.3	24.3	152.32	0	106.84	7453800000	184	0	21	0	2	0	2	3	0	27	0	21	0	2	0	2	3	0	27	0	16.9	0	1.5
NaN	NaN	NaN	25.3558	NaN	25.5001	NaN	NaN	NaN	NaN	NaN	NaN	23.5614	NaN	21.62	NaN	NaN	NaN	12	6	17.8	17.8	7.6	90.293	0	16.376	670900000	25	0	0	0	6	0	10	0	0	0	0	0	0	1	0	6	0	0	0	0	0	0	9.6
24.6158	23.9869	NaN	26.2499	24.5919	NaN	22.8591	NaN	NaN	20.3968	20.1915	NaN	25.0663	20.8455	16.6744	21.1821	NaN	17.7121	6	5	13.5	13.5	12.2	60.302	0	21.253	1226500000	38	3	2	0	6	3	1	3	0	1	3	2	0	5	3	1	3	0	1	8.6	5.8	0	13.5
NaN	24.733	NaN	NaN	NaN	NaN	NaN	26.6502	NaN	NaN	21.304	NaN	NaN	NaN	NaN	NaN	25.0701	16.1391	7	7	19.1	19.1	19.1	45.608	0	16.519	833470000	22	0	2	0	0	0	0	0	7	1	0	2	0	0	0	0	0	7	1	0	7.1	0	0
NaN	NaN	NaN	NaN	NaN	NaN	NaN	20.6787	NaN	19.7248	18.528	NaN	NaN	NaN	NaN	NaN	19.2754	NaN	2	2	16.9	16.9	16.9	14.573	0.0094712	1.8792	20669000	2	1	1	0	0	0	0	0	1	0	1	1	0	0	0	0	0	1	0	8.5	8.5	0	0
24.5393	NaN	NaN	NaN	NaN	NaN	NaN	NaN	NaN	22.1083	NaN	NaN	NaN	NaN	NaN	NaN	NaN	NaN	2	2	9.4	9.4	9.4	31.419	0.00076023	3.6456	58776000	4	2	0	0	0	0	1	0	0	0	2	0	0	0	0	1	0	0	0	9.4	0	0	0
NaN	NaN	NaN	NaN	23.6167	NaN	NaN	21.775	NaN	NaN	NaN	NaN	17.8064	19.3101	NaN	NaN	17.1372	16.0923	8	8	4.9	4.9	4.9	212.43	0	12.969	113700000	12	0	0	0	1	8	0	0	2	1	0	0	0	1	8	0	0	2	1	0	0	0	0.5
26.5266	NaN	NaN	NaN	NaN	NaN	NaN	25.7137	NaN	23.0412	NaN	NaN	21.0035	NaN	NaN	NaN	23.1147	NaN	6	6	17.2	17.2	17.2	67.634	0	17.926	495420000	21	5	0	0	2	0	0	0	2	0	5	0	0	2	0	0	0	2	0	14.2	0	0	6.8
NaN	NaN	NaN	NaN	NaN	28.2211	NaN	NaN	NaN	NaN	NaN	NaN	27.0012	NaN	23.5663	NaN	16.0984	NaN	2	2	1.2	1.2	1.2	165.67	0.0094774	1.8874	12774000000	11	0	0	0	1	0	1	0	1	0	0	0	0	1	0	1	0	1	0	0	0	0	0.5
26.1976	NaN	NaN	NaN	NaN	NaN	NaN	NaN	NaN	22.5711	NaN	NaN	NaN	NaN	NaN	NaN	NaN	NaN	7	7	8.7	8.7	8.7	91.3	0.00019932	9.049	205640000	17	7	0	0	0	0	0	0	0	0	7	0	0	0	0	0	0	0	0	8.7	0	0	0
NaN	NaN	NaN	NaN	NaN	NaN	NaN	20.7752	NaN	NaN	NaN	NaN	NaN	NaN	NaN	NaN	20.5977	NaN	1	1	12.6	12.6	12.6	18.434	0.0010401	3.3297	12694000	1	0	0	0	0	0	0	0	1	0	0	0	0	0	0	0	0	1	0	0	0	0	0
23.1017	NaN	NaN	NaN	NaN	NaN	NaN	NaN	NaN	19.6608	17.496	NaN	NaN	NaN	NaN	NaN	22.9851	NaN	1	1	3.1	3.1	3.1	44.865	0.003903	2.4802	149060000	6	1	1	0	0	0	0	0	1	0	1	1	0	0	0	0	0	1	0	3.1	3.1	0	0
NaN	NaN	NaN	NaN	NaN	NaN	NaN	24.3135	NaN	NaN	17.0908	NaN	NaN	NaN	NaN	NaN	21.6061	NaN	4	4	4.9	4.9	4.9	115.52	0.00035088	6.2	139930000	5	0	1	0	0	0	0	0	4	0	0	1	0	0	0	0	0	4	0	0	0.9	0	0
NaN	NaN	NaN	NaN	NaN	NaN	NaN	25.26	NaN	NaN	NaN	NaN	NaN	NaN	NaN	NaN	21.6125	NaN	7	7	6.7	6.7	6.7	120.17	0.00018169	6.9495	173150000	7	0	0	0	0	0	0	0	7	0	0	0	0	0	0	0	0	7	0	0	0	0	0
NaN	24.0796	NaN	NaN	NaN	NaN	NaN	23.7855	NaN	19.7888	20.7565	NaN	21.6626	NaN	19.8576	NaN	22.6141	NaN	6	6	17.1	17.1	17.1	43.075	0.00020056	9.1957	307430000	15	1	2	0	3	0	2	0	4	0	1	2	0	3	0	2	0	4	0	3.2	7.1	0	9.5
NaN	25.3172	NaN	23.6529	26.5885	25.4117	NaN	NaN	26.1299	NaN	22.1242	NaN	19.2148	22.488	22.682	NaN	NaN	20.7146	11	11	47.7	47.7	47.7	27.737	0	22.526	312200000	33	0	5	0	3	8	8	0	0	4	0	5	0	3	8	8	0	0	4	0	22.6	0	17.7
NaN	NaN	NaN	22.1017	NaN	NaN	NaN	NaN	NaN	NaN	NaN	NaN	22.1362	NaN	NaN	NaN	NaN	NaN	2	2	8.1	8.1	8.1	37.208	0.0013129	3.0698	82972000	2	0	0	0	2	0	0	0	0	0	0	0	0	2	0	0	0	0	0	0	0	0	8.1
NaN	NaN	NaN	24.1457	NaN	NaN	NaN	23.4046	NaN	18.4244	18.5118	NaN	24.532	NaN	NaN	NaN	21.7765	NaN	7	7	20.9	20.9	20.9	40.992	0	44.131	628690000	15	1	1	0	4	0	0	0	6	0	1	1	0	4	0	0	0	6	0	3.9	3.3	0	13.9
NaN	NaN	NaN	23.9809	24.8857	NaN	NaN	NaN	NaN	NaN	19.7319	NaN	22.2265	21.232	NaN	26.7378	18.6234	NaN	10	10	17.9	17.9	17.9	79.336	0	22.248	3496000000	20	0	3	0	3	7	0	1	1	0	0	3	0	3	7	0	1	1	0	0	4.1	0	5.4
24.8585	26.3255	NaN	NaN	NaN	25.227	NaN	29.405	25.1612	20.601	23.5465	NaN	NaN	NaN	22.7686	NaN	28.0234	19.5331	21	21	59.3	59.3	59.3	34.793	0	100.56	5302400000	115	4	10	0	0	0	6	0	18	4	4	10	0	0	0	6	0	18	4	20.2	44.2	0	0
24.5738	NaN	NaN	23.3852	NaN	NaN	NaN	22.9903	NaN	22.1798	NaN	NaN	20.7991	NaN	NaN	NaN	20.6011	NaN	3	3	10.5	10.5	10.5	31.426	0.00019501	8.483	114320000	10	3	0	0	2	0	0	0	2	0	3	0	0	2	0	0	0	2	0	10.5	0	0	10.1
NaN	NaN	NaN	NaN	NaN	NaN	NaN	22.1068	NaN	NaN	NaN	NaN	NaN	NaN	NaN	NaN	20.357	NaN	2	2	8.3	8.3	8.3	49.746	0.0001795	6.6705	29545000	1	0	0	0	0	0	0	0	2	0	0	0	0	0	0	0	0	2	0	0	0	0	0
NaN	NaN	NaN	NaN	NaN	NaN	NaN	21.8711	NaN	NaN	NaN	NaN	NaN	18.976	NaN	NaN	20.7574	NaN	5	5	43.3	43.3	43.3	17.129	0.00034542	5.9142	20593000	5	0	0	0	0	1	0	0	4	0	0	0	0	0	1	0	0	4	0	0	0	0	0
24.0136	NaN	NaN	NaN	NaN	NaN	NaN	NaN	NaN	21.8378	NaN	NaN	NaN	NaN	NaN	NaN	NaN	NaN	5	5	36.2	36.2	36.2	15.149	0.00091019	3.607	33736000	5	5	0	0	0	0	0	0	0	0	5	0	0	0	0	0	0	0	0	36.2	0	0	0
NaN	NaN	NaN	23.553	NaN	NaN	NaN	NaN	NaN	NaN	NaN	NaN	20.924	NaN	NaN	NaN	19.8445	NaN	2	2	13.1	13.1	13.1	18.702	0.00018295	7.1133	32241000	4	0	0	0	2	0	0	0	1	0	0	0	0	2	0	0	0	1	0	0	0	0	13.1
NaN	NaN	NaN	NaN	NaN	NaN	NaN	26.3528	NaN	NaN	NaN	NaN	NaN	NaN	NaN	NaN	26.3906	NaN	2	2	9.2	9.2	9.2	15.925	0.00018198	6.9875	527840000	15	0	0	0	0	0	0	0	2	0	0	0	0	0	0	0	0	2	0	0	0	0	0
NaN	NaN	NaN	24.49	NaN	NaN	NaN	24.5344	NaN	NaN	18.5719	NaN	21.3861	NaN	17.5049	NaN	21.2393	NaN	8	8	39.1	39.1	39.1	32.749	0	12.359	104250000	15	0	1	0	8	0	1	0	4	0	0	1	0	8	0	1	0	4	0	0	3.2	0	39.1
NaN	NaN	NaN	24.5183	26.9686	NaN	NaN	NaN	NaN	NaN	NaN	NaN	21.572	22.4932	NaN	NaN	NaN	NaN	18	18	25.6	25.6	25.6	103.86	0	38.941	396940000	37	0	0	0	4	17	0	0	0	0	0	0	0	4	17	0	0	0	0	0	0	0	5.5
25.6765	NaN	NaN	NaN	NaN	NaN	NaN	NaN	NaN	24.1629	NaN	NaN	NaN	NaN	NaN	NaN	NaN	NaN	6	6	16	16	16	32.113	0	25.519	244180000	9	6	0	0	0	0	0	0	0	0	6	0	0	0	0	0	0	0	0	16	0	0	0
22.6212	NaN	NaN	NaN	NaN	NaN	NaN	NaN	NaN	20.9498	NaN	NaN	NaN	NaN	NaN	NaN	NaN	NaN	2	2	13.7	13.7	13.7	17.385	0.0017281	2.8926	18228000	4	2	0	0	0	0	0	0	0	0	2	0	0	0	0	0	0	0	0	13.7	0	0	0
NaN	NaN	NaN	NaN	NaN	NaN	NaN	26.9416	NaN	NaN	18.3757	NaN	NaN	NaN	NaN	NaN	25.4591	NaN	13	13	32.4	32.4	32.4	39.672	0	30.582	882890000	23	0	1	0	0	0	0	0	13	0	0	1	0	0	0	0	0	13	0	0	4	0	0
25.2069	NaN	NaN	NaN	NaN	NaN	NaN	NaN	NaN	22.2069	NaN	NaN	20.3841	NaN	NaN	NaN	NaN	NaN	5	5	43.3	43.3	43.3	15.037	0	10.23	49675000	6	5	0	0	1	0	0	0	0	0	5	0	0	1	0	0	0	0	0	43.3	0	0	8.2
NaN	NaN	NaN	21.943	21.5474	NaN	NaN	NaN	NaN	NaN	NaN	NaN	23.086	19.5807	NaN	NaN	NaN	NaN	2	2	14.4	14.4	14.4	16.931	0.00032113	4.5313	67816000	3	0	0	0	2	2	0	0	0	0	0	0	0	2	2	0	0	0	0	0	0	0	14.4
29.9167	NaN	NaN	NaN	NaN	NaN	NaN	NaN	NaN	26.9428	NaN	NaN	NaN	NaN	NaN	NaN	NaN	NaN	8	8	39.2	39.2	39.2	19.714	0	16.181	1290000000	43	8	0	0	0	0	0	0	0	0	8	0	0	0	0	0	0	0	0	39.2	0	0	0
NaN	NaN	NaN	NaN	NaN	NaN	NaN	22.5378	NaN	NaN	NaN	NaN	22.2218	NaN	NaN	NaN	20.4322	NaN	1	1	24.8	24.8	24.8	11.063	0	11.462	50449000	2	0	0	0	1	0	0	0	1	0	0	0	0	1	0	0	0	1	0	0	0	0	24.8
NaN	NaN	NaN	27.3307	NaN	28.0753	NaN	26.3347	NaN	NaN	NaN	NaN	28.3612	19.1566	28.8025	NaN	25.7257	NaN	2	2	10.9	10.9	10.9	12.758	0.0015949	2.9965	3476300000	32	0	0	0	1	1	2	0	2	0	0	0	0	1	1	2	0	2	0	0	0	0	10.9
NaN	NaN	NaN	NaN	21.7475	NaN	NaN	NaN	NaN	NaN	NaN	NaN	21.2755	18.2627	NaN	NaN	NaN	NaN	1	1	9.5	9.5	9.5	22.101	0.00032077	4.5015	34236000	2	0	0	0	1	1	0	0	0	0	0	0	0	1	1	0	0	0	0	0	0	0	9.5
26.6869	NaN	NaN	NaN	NaN	NaN	NaN	NaN	NaN	24.4061	NaN	NaN	NaN	NaN	NaN	NaN	NaN	NaN	5	5	31	31	31	23.043	0	14.538	177860000	13	5	0	0	0	0	0	0	0	0	5	0	0	0	0	0	0	0	0	31	0	0	0
NaN	NaN	NaN	NaN	NaN	NaN	NaN	20.8249	NaN	NaN	17.3556	NaN	18.2541	NaN	NaN	NaN	19.9471	17.9641	2	2	11.9	11.9	11.9	31.878	0.00047649	4.3545	22709000	3	0	1	0	1	0	0	0	1	1	0	1	0	1	0	0	0	1	1	0	6.3	0	5.6
23.1102	NaN	NaN	NaN	NaN	NaN	NaN	NaN	NaN	20.6059	NaN	NaN	NaN	NaN	NaN	NaN	NaN	NaN	2	2	4.1	4.1	4.1	54.552	0.0011718	3.1248	41492000	3	2	0	0	0	0	0	0	0	0	2	0	0	0	0	0	0	0	0	4.1	0	0	0
23.67	NaN	NaN	NaN	NaN	NaN	NaN	24.9073	NaN	20.1314	NaN	NaN	22.1807	NaN	NaN	NaN	23.1948	NaN	5	5	40.8	40.8	40.8	14.585	0.00019802	8.8916	124030000	10	2	0	0	2	0	0	0	4	0	2	0	0	2	0	0	0	4	0	20.8	0	0	18.4
NaN	28.096	NaN	NaN	22.278	23.4477	21.3086	NaN	26.1199	17.6637	25.4708	NaN	NaN	18.0025	21.0795	21.5178	NaN	22.6283	10	10	22.3	22.3	22.3	48.652	0	27.612	1349500000	57	1	10	0	0	3	4	2	0	6	1	10	0	0	3	4	2	0	6	2.1	22.3	0	0
NaN	22.7247	NaN	NaN	NaN	NaN	NaN	NaN	NaN	NaN	20.0559	NaN	17.3185	NaN	NaN	17.3964	NaN	NaN	3	3	15.8	15.8	15.8	37.397	0.00034524	5.9044	22816000	5	0	2	0	1	0	0	1	0	0	0	2	0	1	0	0	1	0	0	0	10.2	0	5.6
NaN	NaN	NaN	22.5536	NaN	NaN	NaN	NaN	NaN	NaN	NaN	NaN	21.9729	NaN	NaN	NaN	NaN	NaN	2	2	4.3	4.3	4.3	39.048	0.0041574	2.4138	82325000	2	0	0	0	2	0	0	0	0	0	0	0	0	2	0	0	0	0	0	0	0	0	4.3
23.9061	NaN	NaN	NaN	NaN	NaN	NaN	NaN	NaN	21.9418	NaN	NaN	NaN	NaN	NaN	NaN	NaN	NaN	3	3	26.7	26.7	26.7	19.868	0.00019015	7.9885	40284000	4	3	0	0	0	0	0	0	0	0	3	0	0	0	0	0	0	0	0	26.7	0	0	0
26.4886	NaN	NaN	NaN	NaN	NaN	NaN	NaN	NaN	25.0752	NaN	NaN	NaN	NaN	NaN	NaN	NaN	NaN	5	5	42.8	42.8	42.8	16.812	0.00019183	8.1711	318160000	10	5	0	0	0	0	0	0	0	0	5	0	0	0	0	0	0	0	0	42.8	0	0	0
NaN	NaN	NaN	NaN	NaN	NaN	NaN	19.8958	NaN	NaN	17.1914	NaN	NaN	NaN	NaN	NaN	18.9341	NaN	2	2	11.2	11.2	11.2	21.505	0.0074846	2.029	8457300	3	0	1	0	0	0	0	0	1	0	0	1	0	0	0	0	0	1	0	0	4.3	0	0
23.8122	NaN	NaN	NaN	NaN	NaN	NaN	NaN	NaN	21.4489	NaN	NaN	NaN	NaN	NaN	NaN	NaN	NaN	2	2	26.5	26.5	26.5	13.81	0.00032648	4.8228	25764000	3	2	0	0	0	0	0	0	0	0	2	0	0	0	0	0	0	0	0	26.5	0	0	0
NaN	NaN	NaN	NaN	NaN	21.5135	NaN	NaN	NaN	NaN	NaN	NaN	NaN	NaN	20.0427	NaN	NaN	NaN	1	1	3.4	3.4	3.4	32.298	0.0062103	2.132	15121000	1	0	0	0	0	0	1	0	0	0	0	0	0	0	0	1	0	0	0	0	0	0	0
26.5926	NaN	NaN	28.1357	NaN	25.269	NaN	NaN	NaN	22.9185	NaN	NaN	28.2001	NaN	21.993	NaN	NaN	NaN	15	15	47.6	47.6	47.6	39.631	0	51.15	7050300000	65	7	0	0	15	0	5	0	0	0	7	0	0	15	0	5	0	0	0	27	0	0	47.6
NaN	23.7975	NaN	NaN	NaN	NaN	NaN	24.3631	NaN	19.6592	20.3584	NaN	16.4051	NaN	NaN	NaN	22.4888	15.8243	5	5	16.8	16.8	16.8	34.626	0	16.362	164050000	11	1	2	0	1	0	0	0	4	1	1	2	0	1	0	0	0	4	1	6.3	9.8	0	5.7
NaN	NaN	NaN	28.7736	NaN	29.0822	NaN	NaN	NaN	NaN	18.8212	NaN	25.1111	NaN	24.7209	NaN	NaN	NaN	71	71	42.2	42.2	42.2	203.97	0	161.75	6178400000	212	0	1	0	49	0	54	0	0	0	0	1	0	49	0	54	0	0	0	0	0.7	0	29
29.2736	24.6415	NaN	NaN	24.9775	NaN	NaN	NaN	25.5652	26.2661	21.3427	NaN	NaN	20.6386	NaN	NaN	20.2496	20.2586	11	11	19.1	19.1	19.1	30.635	0	23.869	1224900000	35	11	3	0	0	3	1	0	1	2	11	3	0	0	3	1	0	1	2	19.1	7.8	0	0
29.1368	NaN	NaN	NaN	NaN	NaN	NaN	NaN	NaN	27.0651	NaN	NaN	NaN	NaN	NaN	NaN	NaN	NaN	8	8	38.8	38.8	38.8	27.115	0	92.344	1684900000	41	8	0	0	0	0	0	0	0	0	8	0	0	0	0	0	0	0	0	38.8	0	0	0
NaN	NaN	NaN	23.6561	NaN	NaN	NaN	NaN	NaN	NaN	NaN	NaN	20.3803	NaN	NaN	NaN	NaN	NaN	5	5	6.1	6.1	6.1	116.04	0.00019778	8.8736	80521000	4	0	0	0	5	0	0	0	0	0	0	0	0	5	0	0	0	0	0	0	0	0	6.1
24.0311	NaN	NaN	NaN	NaN	NaN	NaN	NaN	NaN	21.5595	21.2828	NaN	NaN	NaN	NaN	NaN	NaN	NaN	5	5	28.5	28.5	28.5	28.132	0.00034983	6.1493	78988000	7	2	4	0	0	0	0	0	0	0	2	4	0	0	0	0	0	0	0	10.4	23.1	0	0
NaN	NaN	NaN	NaN	NaN	NaN	NaN	23.4126	NaN	NaN	18.8583	NaN	NaN	NaN	NaN	NaN	21.7684	NaN	3	3	14	14	14	27.122	0.00032706	4.8514	52618000	5	0	1	0	0	0	0	0	3	0	0	1	0	0	0	0	0	3	0	0	4.4	0	0
NaN	NaN	NaN	NaN	NaN	NaN	NaN	22.8994	NaN	NaN	NaN	NaN	NaN	NaN	NaN	NaN	20.998	NaN	3	3	9.1	9.1	9.1	63.419	0	9.9721	52358000	3	0	0	0	0	0	0	0	3	0	0	0	0	0	0	0	0	3	0	0	0	0	0
NaN	NaN	NaN	28.0754	28.4185	NaN	NaN	NaN	NaN	24.2814	22.2521	NaN	27.398	27.5619	24.1665	23.0218	25.4727	22.7893	1	1	17.9	17.9	17.9	12.481	0.00034429	5.8572	963070000	43	1	1	0	1	1	1	1	1	1	1	1	0	1	1	1	1	1	1	17.9	17.9	0	17.9
NaN	NaN	NaN	21.84	NaN	21.535	NaN	NaN	NaN	17.9269	17.6553	NaN	21.2798	18.4535	19.0179	NaN	18.5394	NaN	3	3	5	5	5	65.873	0.0039095	2.4976	123900000	9	1	1	0	2	2	1	0	1	0	1	1	0	2	2	1	0	1	0	2.3	2.3	0	3.6
NaN	NaN	NaN	NaN	NaN	NaN	NaN	20.7414	NaN	NaN	NaN	NaN	NaN	NaN	NaN	NaN	17.9353	NaN	1	1	8.6	8.6	8.6	18.562	0.0029695	2.6687	3258500	1	0	0	0	0	0	0	0	1	0	0	0	0	0	0	0	0	1	0	0	0	0	0
NaN	NaN	NaN	23.8978	NaN	NaN	NaN	22.8387	NaN	NaN	NaN	NaN	21.9312	NaN	NaN	NaN	20.3027	NaN	5	5	7.6	7.6	7.6	82.557	0	11.935	179940000	9	0	0	0	4	0	0	0	3	0	0	0	0	4	0	0	0	3	0	0	0	0	5.7
23.6096	NaN	NaN	NaN	NaN	NaN	NaN	NaN	NaN	21.3945	NaN	NaN	NaN	NaN	NaN	NaN	NaN	NaN	1	1	7.3	7.3	7.3	22.891	0.00046232	3.8542	33079000	1	1	0	0	0	0	0	0	0	0	1	0	0	0	0	0	0	0	0	7.3	0	0	0
26.0028	NaN	NaN	28.3671	NaN	NaN	NaN	25.7757	NaN	23.1854	17.9597	NaN	26.6711	20.5451	21.6621	NaN	24.0301	18.3045	8	8	62	62	62	11.054	0	30.267	1111600000	41	3	1	0	8	1	1	0	3	1	3	1	0	8	1	1	0	3	1	52	14	0	62
NaN	NaN	NaN	NaN	23.8054	NaN	NaN	NaN	NaN	NaN	18.8588	NaN	NaN	19.3641	NaN	NaN	NaN	18.8529	3	3	4	4	4	77.304	0.0009047	3.5308	61700000	6	0	1	0	0	3	0	0	0	1	0	1	0	0	3	0	0	0	1	0	1.4	0	0
24.54	NaN	NaN	NaN	NaN	NaN	NaN	NaN	NaN	20.2276	NaN	NaN	NaN	NaN	NaN	NaN	NaN	NaN	3	3	14.6	14.6	14.6	38.832	0.00017953	6.6721	30695000	3	3	0	0	0	0	0	0	0	0	3	0	0	0	0	0	0	0	0	14.6	0	0	0
NaN	NaN	NaN	NaN	NaN	NaN	26.2952	NaN	NaN	NaN	NaN	NaN	NaN	NaN	NaN	24.7502	NaN	NaN	1	1	19.5	19.5	19.5	12.26	0.00034299	5.7661	169320000	2	0	0	0	0	0	0	1	0	0	0	0	0	0	0	0	1	0	0	0	0	0	0
NaN	24.7337	NaN	NaN	NaN	NaN	29.3539	NaN	NaN	NaN	22.3383	NaN	NaN	19.2278	NaN	28.7634	NaN	19.6071	4	4	28.4	28.4	28.4	14.368	0	135.13	2312000000	16	0	2	0	0	1	0	4	0	1	0	2	0	0	1	0	4	0	1	0	28.4	0	0
NaN	NaN	NaN	NaN	NaN	NaN	28.7977	NaN	NaN	21.5022	22.616	NaN	21.5173	21.3897	21.9215	28.51	22.7517	21.3365	3	3	17	17	17	15.644	0	24.673	1644400000	14	1	1	0	1	1	1	3	1	1	1	1	0	1	1	1	3	1	1	15.6	15.6	0	15.6
NaN	NaN	NaN	NaN	NaN	NaN	26.9779	NaN	NaN	NaN	NaN	NaN	NaN	NaN	NaN	26.4032	NaN	NaN	2	2	26.7	26.7	26.7	14.177	0	88.849	443720000	3	0	0	0	0	0	0	2	0	0	0	0	0	0	0	0	2	0	0	0	0	0	0
NaN	NaN	NaN	NaN	NaN	NaN	23.7764	NaN	NaN	NaN	NaN	NaN	NaN	NaN	NaN	25.4611	NaN	NaN	3	3	17.1	17.1	17.1	15.219	0	17.883	277150000	9	0	0	0	0	0	0	3	0	0	0	0	0	0	0	0	3	0	0	0	0	0	0
NaN	NaN	NaN	NaN	NaN	NaN	21.8385	NaN	NaN	NaN	NaN	NaN	NaN	NaN	NaN	22.5856	NaN	NaN	1	1	11.2	11.2	11.2	13.091	0.0077468	2.016	12589000	1	0	0	0	0	0	0	1	0	0	0	0	0	0	0	0	1	0	0	0	0	0	0
NaN	NaN	NaN	NaN	NaN	NaN	21.5177	NaN	NaN	NaN	NaN	NaN	NaN	NaN	NaN	25.2484	NaN	NaN	1	1	19.8	19.8	19.8	14.368	0	13.065	199300000	1	0	0	0	0	0	0	1	0	0	0	0	0	0	0	0	1	0	0	0	0	0	0
NaN	NaN	NaN	NaN	NaN	NaN	22.2908	NaN	NaN	NaN	NaN	NaN	NaN	NaN	NaN	25.4268	NaN	NaN	1	1	16	16	16	14.351	0	14.972	225530000	2	0	0	0	0	0	0	1	0	0	0	0	0	0	0	0	1	0	0	0	0	0	0
NaN	NaN	NaN	NaN	NaN	NaN	20.6966	NaN	NaN	NaN	NaN	NaN	NaN	NaN	NaN	23.1928	NaN	NaN	1	1	18	8.3	8.3	14.859	0.00034734	5.9961	47940000	1	0	0	0	0	0	0	1	0	0	0	0	0	0	0	0	1	0	0	0	9.8	9.8	0
NaN	NaN	NaN	NaN	NaN	NaN	22.4323	NaN	NaN	NaN	NaN	NaN	NaN	NaN	NaN	23.1795	NaN	NaN	1	1	12.3	12.3	12.3	11.505	0.0033798	2.5988	19000000	2	0	0	0	0	0	0	1	0	0	0	0	0	0	0	0	1	0	0	0	0	0	0
NaN	NaN	NaN	NaN	NaN	NaN	28.5479	NaN	NaN	NaN	NaN	NaN	NaN	NaN	NaN	27.4877	NaN	NaN	1	0	38.9	18.3	0	19.055	0	102.57	1317400000	2	0	0	0	0	0	0	1	0	0	0	0	0	0	0	0	0	0	0	0	8.6	0	0
NaN	NaN	NaN	NaN	NaN	NaN	30.6752	NaN	NaN	21.7341	21.7071	NaN	21.8571	20.7915	NaN	30.8477	24.9562	NaN	4	4	27	13.8	13.8	16.178	0.00019558	8.5507	5932500000	19	1	1	0	1	1	0	4	1	0	1	1	0	1	1	0	4	1	0	7.9	7.9	0	7.9
NaN	NaN	NaN	NaN	NaN	NaN	NaN	23.7094	NaN	NaN	NaN	NaN	NaN	17.6684	19.4005	NaN	21.94	NaN	3	3	20.9	20.9	20.9	24.794	0.0003456	5.9231	44315000	5	0	0	0	0	1	1	0	3	0	0	0	0	0	1	1	0	3	0	0	0	0	0
NaN	26.2022	NaN	NaN	NaN	NaN	NaN	NaN	NaN	18.2032	24.1623	NaN	NaN	NaN	NaN	24.2998	NaN	20.2939	3	3	6.2	6.2	6.2	57.592	0.0018662	2.8561	902310000	18	1	1	0	0	0	0	1	0	1	1	1	0	0	0	0	1	0	1	1.9	1.9	0	0
NaN	NaN	NaN	NaN	NaN	NaN	24.4978	NaN	NaN	NaN	NaN	NaN	NaN	19.6504	NaN	26.288	NaN	NaN	3	3	26.6	21.1	21.1	14.517	0	16.779	496560000	11	0	0	0	0	1	0	2	0	0	0	0	0	0	1	0	2	0	0	0	0	0	5.5
NaN	NaN	NaN	NaN	NaN	NaN	NaN	23.8013	NaN	NaN	NaN	NaN	19.6497	NaN	NaN	NaN	22.0308	20.0823	5	5	58.9	58.9	58.9	13.145	0.00017934	6.6474	43523000	7	0	0	0	1	0	0	0	3	2	0	0	0	1	0	0	0	3	2	0	0	0	17.9
NaN	19.7645	NaN	NaN	NaN	NaN	NaN	NaN	NaN	NaN	17.007	NaN	NaN	NaN	NaN	NaN	18.7718	NaN	2	2	3.3	3.3	3.3	82.52	0.0013177	3.1122	19116000	2	0	1	0	0	0	0	0	1	0	0	1	0	0	0	0	0	1	0	0	2.2	0	0
22.1115	NaN	NaN	NaN	NaN	NaN	NaN	NaN	NaN	18.863	NaN	NaN	NaN	NaN	NaN	NaN	NaN	NaN	2	2	6	6	6	54.39	0.0084757	1.9412	11443000	2	2	0	0	0	0	0	0	0	0	2	0	0	0	0	0	0	0	0	6	0	0	0
25.709	NaN	NaN	NaN	23.7229	NaN	NaN	NaN	NaN	20.7876	NaN	NaN	20.1988	19.0173	NaN	NaN	NaN	NaN	3	3	6.9	6.9	6.9	63.076	0.0017374	2.9766	109870000	9	3	0	0	1	2	0	0	0	0	3	0	0	1	2	0	0	0	0	6.9	0	0	2
22.9433	NaN	NaN	NaN	NaN	NaN	NaN	NaN	NaN	18.6382	NaN	NaN	20.7154	16.061	NaN	NaN	NaN	NaN	5	5	6.3	6.3	6.3	101.37	0.00046526	3.9358	112100000	7	3	0	0	2	1	0	0	0	0	3	0	0	2	1	0	0	0	0	3.6	0	0	2.7
NaN	26.0549	NaN	NaN	NaN	24.8052	NaN	NaN	27.2778	NaN	22.3441	NaN	NaN	NaN	21.623	NaN	19.3389	22.562	5	5	37.5	37.5	37.5	23.823	0	13.719	200320000	16	0	4	0	0	0	5	0	1	5	0	4	0	0	0	5	0	1	5	0	33	0	0
NaN	NaN	NaN	NaN	NaN	NaN	27.4228	NaN	NaN	NaN	NaN	NaN	NaN	NaN	NaN	27.4371	23.4961	NaN	5	5	27.3	27.3	27.3	14.866	0	280.68	580620000	8	0	0	0	0	0	0	5	1	0	0	0	0	0	0	0	5	1	0	0	0	0	0
NaN	NaN	NaN	NaN	NaN	NaN	NaN	22.9767	NaN	NaN	18.7559	NaN	NaN	NaN	19.3514	NaN	21.3686	NaN	3	3	17.6	17.6	17.6	19.693	0.0011819	3.2351	34373000	5	0	1	0	0	0	2	0	2	0	0	1	0	0	0	2	0	2	0	0	4.8	0	0
24.5019	NaN	NaN	NaN	NaN	NaN	NaN	NaN	NaN	20.4792	NaN	NaN	21.7998	19.7672	NaN	NaN	NaN	NaN	6	6	14.8	11.3	11.3	87.417	0	11.918	240200000	9	2	0	0	4	2	0	0	0	0	2	0	0	4	2	0	0	0	0	4.5	0	0	9.8
NaN	NaN	NaN	NaN	NaN	NaN	20.6523	NaN	NaN	NaN	NaN	NaN	NaN	NaN	NaN	23.7884	NaN	NaN	1	1	19.8	19.8	19.8	13.26	0.0017326	2.936	72439000	1	0	0	0	0	0	0	1	0	0	0	0	0	0	0	0	1	0	0	0	0	0	0
24.6387	NaN	NaN	NaN	23.3367	33.1618	NaN	29.1278	NaN	20.6207	NaN	NaN	NaN	20.3187	31.0489	NaN	26.2924	NaN	37	37	83.8	83.8	83.8	37.19	0	323.31	50745000000	603	3	0	0	0	5	37	0	16	0	3	0	0	0	5	37	0	16	0	13.5	0	0	0
NaN	NaN	NaN	NaN	NaN	NaN	28.2882	NaN	NaN	NaN	NaN	NaN	NaN	20.2122	20.7276	27.6403	22.6117	NaN	2	2	47.6	39	39	11.19	0.00017756	6.4554	1092800000	7	0	0	0	0	1	1	2	1	0	0	0	0	0	1	1	2	1	0	0	0	0	8.6
NaN	26.567	NaN	NaN	NaN	NaN	NaN	NaN	26.8148	NaN	24.3737	NaN	NaN	22.273	23.093	26.7128	NaN	23.5285	3	2	43.5	43.5	43.5	12.254	0.00019117	8.1146	789230000	10	0	2	0	0	1	1	1	0	3	0	1	0	0	0	0	0	0	2	15.7	23.5	0	15.7
NaN	NaN	NaN	34.1608	26.9463	32.3112	NaN	NaN	NaN	24.2069	NaN	NaN	32.2032	23.4789	30.0405	NaN	23.9927	NaN	4	4	78.1	26.3	26.3	12.863	0	101.48	54869000000	62	1	0	0	4	2	3	0	1	0	1	0	0	4	2	3	0	1	0	47.4	7	25.4	69.3
25.6868	NaN	NaN	26.2136	26.9642	26.826	NaN	25.8315	24.8426	23.8034	19.4276	NaN	26.1501	23.5403	23.6872	20.7346	25.3618	21.0428	4	4	18.8	18.8	18.8	15.864	0	10.906	650170000	46	3	1	0	3	2	3	1	3	2	3	1	0	3	2	3	1	3	2	18.8	8.1	0	17.4
NaN	NaN	NaN	30.2255	29.2556	31.8368	NaN	26.3145	NaN	17.6289	NaN	NaN	28.7496	24.0067	28.1283	NaN	22.7011	NaN	53	53	47.4	47.4	47.4	121.19	0	323.31	38431000000	502	1	0	0	49	26	29	0	7	0	1	0	0	49	26	29	0	7	0	1.6	0	0	44.5
26.0741	25.2264	NaN	NaN	NaN	NaN	NaN	23.4626	25.1003	23.911	23.1938	NaN	NaN	17.8046	19.8129	NaN	23.3243	21.0935	5	5	25.3	25.3	25.3	32.38	0	15.188	431840000	27	4	3	0	0	1	1	0	3	3	4	3	0	0	1	1	0	3	3	20.9	11.4	0	0
27.0067	25.9758	NaN	27.2978	25.1711	26.1681	NaN	24.1667	24.9239	24.4496	22.4729	NaN	25.0004	20.5082	22.85	NaN	23.0895	19.2932	15	15	39	39	39	35.18	0	31.492	1456500000	69	9	5	0	11	3	5	0	3	1	9	5	0	11	3	5	0	3	1	28.2	16.9	0	31.5
NaN	NaN	NaN	22.8516	NaN	NaN	NaN	NaN	NaN	NaN	NaN	NaN	23.4397	NaN	NaN	NaN	NaN	NaN	3	3	13.7	13.7	13.7	26.576	0	32.058	136540000	4	0	0	0	3	0	0	0	0	0	0	0	0	3	0	0	0	0	0	0	0	0	13.7
NaN	24.3496	NaN	NaN	NaN	NaN	NaN	31.7291	NaN	NaN	21.2038	NaN	NaN	NaN	NaN	NaN	30.2027	NaN	36	36	73.9	73.9	73.9	41.514	0	323.31	24762000000	146	0	6	0	0	0	0	0	36	0	0	6	0	0	0	0	0	36	0	0	15.8	0	0
NaN	30.1344	NaN	NaN	NaN	NaN	29.2401	NaN	30.8361	NaN	26.4116	NaN	NaN	18.1581	NaN	26.6451	20.0164	26.6182	16	16	57.7	57.7	57.7	27.513	0	259.16	3881500000	60	0	10	0	0	1	0	10	1	15	0	10	0	0	1	0	10	1	15	0	45.5	0	0
NaN	NaN	NaN	NaN	NaN	NaN	NaN	25.6105	NaN	NaN	NaN	NaN	NaN	NaN	NaN	NaN	25.6874	NaN	5	4	43.6	43.6	32.7	12.316	0.00018372	7.2092	324210000	9	0	0	0	0	0	0	0	5	0	0	0	0	0	0	0	0	4	0	0	0	0	0
29.0504	NaN	NaN	25.9841	NaN	NaN	NaN	27.5852	NaN	27.9063	NaN	NaN	28.1743	18.3943	NaN	NaN	28.0366	NaN	7	7	79.4	79.4	79.4	13.583	0	86.365	6641200000	48	4	0	0	2	1	0	0	5	0	4	0	0	2	1	0	0	5	0	53.2	0	0	25.4
25.7052	NaN	NaN	NaN	NaN	NaN	NaN	NaN	NaN	23.2812	NaN	NaN	NaN	NaN	NaN	NaN	NaN	NaN	3	2	10.7	10.7	7.8	42.81	0.00018939	7.9089	193690000	9	3	0	0	0	0	0	0	0	0	2	0	0	0	0	0	0	0	0	10.7	0	0	0
NaN	NaN	NaN	NaN	NaN	NaN	NaN	24.3148	NaN	NaN	NaN	NaN	NaN	NaN	NaN	NaN	23.1556	NaN	4	4	25.1	25.1	25.1	31.529	0	20.865	130820000	8	0	0	0	0	0	0	0	4	0	0	0	0	0	0	0	0	4	0	0	0	0	0
28.8737	NaN	NaN	NaN	NaN	NaN	NaN	NaN	NaN	26.3152	NaN	NaN	21.9531	NaN	NaN	NaN	20.6583	NaN	8	7	54.1	54.1	54.1	14.055	0	16.912	535270000	13	8	0	0	1	0	0	0	1	0	7	0	0	1	0	0	0	1	0	54.1	0	0	10.5
28.7369	NaN	NaN	NaN	NaN	NaN	NaN	NaN	NaN	25.1005	NaN	NaN	NaN	NaN	NaN	NaN	NaN	NaN	7	7	17.7	17.7	17.7	61.618	0	37.646	1115200000	19	7	0	0	0	0	0	0	0	0	7	0	0	0	0	0	0	0	0	17.7	0	0	0
NaN	26.6531	NaN	27.9123	NaN	22.8607	NaN	NaN	NaN	NaN	23.1487	NaN	27.1985	17.3647	19.7066	NaN	NaN	16.4853	20	20	35.1	35.1	35.1	58.238	0	284.69	5097600000	47	0	11	0	20	1	2	0	0	1	0	11	0	20	1	2	0	0	1	0	22.2	0	35.1
NaN	NaN	NaN	NaN	NaN	NaN	23.8756	NaN	NaN	NaN	NaN	NaN	NaN	NaN	NaN	24.097	NaN	NaN	3	3	8.7	8.7	8.7	40.933	0	11.806	233270000	6	0	0	0	0	0	0	3	0	0	0	0	0	0	0	0	3	0	0	0	0	0	0
NaN	NaN	NaN	NaN	NaN	NaN	NaN	21.5797	NaN	NaN	NaN	NaN	NaN	NaN	NaN	NaN	20.2416	NaN	2	2	7.6	7.6	7.6	40.946	0.00047748	4.3825	24795000	2	0	0	0	0	0	0	0	2	0	0	0	0	0	0	0	0	2	0	0	0	0	0
24.6475	NaN	NaN	26.9839	25.082	24.9278	NaN	25.2438	25.9589	20.8691	NaN	NaN	24.5221	21.3664	21.4994	NaN	23.5009	21.6117	4	4	38.9	38.9	38.9	16.31	0.00020404	9.6281	420760000	29	2	0	0	3	2	2	0	3	3	2	0	0	3	2	2	0	3	3	20.1	0	0	25.7
NaN	23.9129	NaN	NaN	NaN	NaN	NaN	24.3072	NaN	NaN	20.6898	NaN	19.4405	20.9534	17.8683	NaN	22.6919	19.3244	6	5	35.8	35.8	31.4	25.677	0	15.118	121050000	16	0	4	0	1	2	1	0	6	1	0	3	0	1	2	1	0	5	1	0	22.6	0	10.2
28.732	29.6377	NaN	27.9557	30.2616	26.8959	24.6884	29.0575	30.0812	26.6002	26.0308	NaN	25.7099	26.475	23.9076	21.9246	27.0158	25.3104	10	10	74.5	74.5	74.5	22.864	0	124	6185800000	153	6	6	0	6	8	6	2	8	8	6	6	0	6	8	6	2	8	8	59	48.5	0	57
26.2067	NaN	NaN	NaN	NaN	NaN	NaN	NaN	NaN	23.5247	NaN	NaN	NaN	NaN	NaN	NaN	NaN	NaN	6	6	15.9	15.9	15.9	37.153	0.00034507	5.8958	241350000	15	6	0	0	0	0	0	0	0	0	6	0	0	0	0	0	0	0	0	15.9	0	0	0
NaN	NaN	NaN	NaN	NaN	NaN	NaN	22.7987	NaN	NaN	NaN	NaN	NaN	NaN	19.9966	NaN	22.2993	NaN	2	2	6.2	6.2	6.2	46.958	0.00047222	4.2062	62073000	3	0	0	0	0	0	1	0	2	0	0	0	0	0	0	1	0	2	0	0	0	0	0
25.4131	NaN	NaN	NaN	NaN	NaN	NaN	NaN	NaN	23.9635	NaN	NaN	NaN	NaN	NaN	NaN	NaN	NaN	5	5	29.9	29.9	29.9	19.285	0.00033361	5.2407	98146000	13	5	0	0	0	0	0	0	0	0	5	0	0	0	0	0	0	0	0	29.9	0	0	0
21.875	NaN	NaN	NaN	NaN	NaN	NaN	NaN	NaN	18.5954	19.787	NaN	22.6556	18.5077	NaN	NaN	18.7664	16.999	5	5	19	19	19	36.079	0.00019861	8.9816	141720000	9	1	1	0	3	1	0	0	1	1	1	1	0	3	1	0	0	1	1	4	4	0	9
25.1952	NaN	NaN	NaN	NaN	NaN	NaN	NaN	NaN	21.5198	NaN	NaN	NaN	NaN	NaN	NaN	NaN	NaN	3	3	7.2	7.2	7.2	47.998	0.00017662	6.3228	72164000	7	3	0	0	0	0	0	0	0	0	3	0	0	0	0	0	0	0	0	7.2	0	0	0
20.4352	NaN	NaN	NaN	NaN	NaN	NaN	NaN	NaN	16.2212	NaN	NaN	NaN	NaN	18.9555	NaN	NaN	NaN	2	2	1	1	1	218.73	0.0025601	2.7362	55553000	2	1	0	0	0	0	1	0	0	0	1	0	0	0	0	1	0	0	0	0.6	0	0	0
24.5785	NaN	NaN	NaN	NaN	NaN	NaN	NaN	NaN	22.8345	NaN	NaN	NaN	NaN	NaN	NaN	NaN	NaN	4	4	12.4	12.4	12.4	32.683	0.00035217	6.2565	119670000	4	4	0	0	0	0	0	0	0	0	4	0	0	0	0	0	0	0	0	12.4	0	0	0
NaN	NaN	NaN	NaN	26.9098	NaN	NaN	28.3734	NaN	NaN	NaN	NaN	NaN	25.0263	NaN	NaN	27.2282	NaN	6	6	17	17	17	41.15	0	31.641	2296700000	51	0	0	0	0	4	0	0	6	0	0	0	0	0	4	0	0	6	0	0	0	0	0
24.8629	NaN	NaN	NaN	NaN	NaN	NaN	NaN	NaN	23.7049	NaN	NaN	NaN	NaN	NaN	NaN	NaN	NaN	5	3	24.9	24.9	16.4	32.231	0	11.098	177760000	6	5	0	0	0	0	0	0	0	0	3	0	0	0	0	0	0	0	0	24.9	0	0	0
28.9461	NaN	NaN	NaN	NaN	NaN	NaN	NaN	NaN	24.9694	NaN	NaN	NaN	NaN	NaN	NaN	NaN	NaN	7	6	43.7	30.6	26.9	28.309	0	16.237	558470000	31	7	0	0	0	0	0	0	0	0	6	0	0	0	0	0	0	0	0	43.7	0	0	0
22.2361	NaN	NaN	NaN	NaN	NaN	NaN	NaN	NaN	18.9246	NaN	NaN	NaN	NaN	NaN	NaN	NaN	NaN	2	2	6.8	6.8	6.8	46.797	0.00415	2.3962	8956800	2	2	0	0	0	0	0	0	0	0	2	0	0	0	0	0	0	0	0	6.8	0	0	0
NaN	NaN	NaN	NaN	NaN	25.4366	NaN	NaN	NaN	NaN	NaN	NaN	NaN	NaN	23.6854	NaN	NaN	NaN	3	3	14.8	14.8	14.8	32.757	0.00017724	6.4196	134900000	4	0	0	0	0	0	3	0	0	0	0	0	0	0	0	3	0	0	0	0	0	0	0
NaN	NaN	NaN	NaN	NaN	NaN	NaN	23.364	NaN	NaN	NaN	NaN	21.5058	NaN	NaN	NaN	21.9596	NaN	2	2	7	7	7	46.603	0.00034417	5.8482	141120000	4	0	0	0	1	0	0	0	2	0	0	0	0	1	0	0	0	2	0	0	0	0	3.4
NaN	NaN	NaN	29.4485	NaN	26.6988	NaN	NaN	NaN	NaN	NaN	NaN	29.3219	NaN	23.64	NaN	23.563	NaN	20	20	60.6	60.6	60.6	36.417	0	272.79	10448000000	131	0	0	0	19	0	10	0	1	0	0	0	0	19	0	10	0	1	0	0	0	0	60.6
NaN	NaN	NaN	NaN	NaN	NaN	NaN	21.2511	NaN	NaN	NaN	NaN	NaN	NaN	NaN	NaN	20.6517	NaN	1	1	9.3	9.3	9.3	18.379	0.0051842	2.2348	6589200	1	0	0	0	0	0	0	0	1	0	0	0	0	0	0	0	0	1	0	0	0	0	0
NaN	26.7103	NaN	23.9395	27.1279	25.8015	25.6602	NaN	25.9286	NaN	23.8314	NaN	23.1455	23.3458	22.5458	20.85	NaN	19.896	6	6	19.9	19.9	19.9	50.251	0	16.962	833250000	32	0	5	0	2	4	2	3	0	3	0	5	0	2	4	2	3	0	3	0	16	0	6.5
25.6025	NaN	NaN	NaN	NaN	NaN	NaN	NaN	NaN	22.0657	NaN	NaN	NaN	NaN	NaN	NaN	NaN	NaN	3	3	16.9	16.9	16.9	35.894	0.00019673	8.7057	57067000	5	3	0	0	0	0	0	0	0	0	3	0	0	0	0	0	0	0	0	16.9	0	0	0
26.4266	NaN	NaN	NaN	NaN	NaN	NaN	NaN	NaN	21.7218	NaN	NaN	NaN	NaN	NaN	NaN	NaN	NaN	7	7	11.5	11.5	11.5	72.095	0.00019436	8.4207	117600000	11	7	0	0	0	0	0	0	0	0	7	0	0	0	0	0	0	0	0	11.5	0	0	0
27.6186	NaN	NaN	NaN	NaN	NaN	NaN	NaN	NaN	26.2584	NaN	NaN	NaN	NaN	NaN	NaN	NaN	NaN	2	2	38.1	29.1	29.1	15.352	0	15.053	401360000	6	2	0	0	0	0	0	0	0	0	2	0	0	0	0	0	0	0	0	38.1	0	0	0
21.311	NaN	NaN	NaN	NaN	NaN	NaN	NaN	NaN	18.4328	NaN	NaN	NaN	NaN	NaN	NaN	19.6016	NaN	3	3	12.6	12.6	12.6	39.366	0.00090854	3.5701	21839000	2	1	0	0	0	0	0	0	2	0	1	0	0	0	0	0	0	2	0	5.6	0	0	0
NaN	NaN	NaN	NaN	NaN	NaN	NaN	28.3834	NaN	NaN	NaN	NaN	NaN	24.705	NaN	NaN	27.456	NaN	2	2	21.4	21.4	21.4	17.947	0	57.384	845850000	8	0	0	0	0	1	0	0	2	0	0	0	0	0	1	0	0	2	0	0	0	0	0
28.8068	24.1947	NaN	30.1834	27.1538	22.0498	NaN	NaN	24.7643	24.1047	20.8668	NaN	28.0415	22.5843	18.5251	NaN	NaN	21.3966	37	36	57.7	56	53.5	83.572	0	323.31	14365000000	204	22	5	0	34	16	4	0	0	6	22	5	0	33	16	4	0	0	6	41.4	13.6	1.7	56
NaN	19.5766	NaN	NaN	NaN	NaN	NaN	NaN	NaN	NaN	16.6367	NaN	NaN	NaN	NaN	NaN	NaN	NaN	1	1	2.4	2.4	2.4	52.295	0.0068401	2.0696	2649000	2	0	1	1	0	0	0	0	0	0	0	1	1	0	0	0	0	0	0	0	2.4	2.4	0
NaN	NaN	NaN	NaN	NaN	NaN	NaN	21.8291	NaN	NaN	20.6785	NaN	NaN	NaN	NaN	NaN	21.3297	NaN	1	1	13.1	7.4	7.4	19.933	0.0097189	1.8701	43138000	2	0	1	0	0	0	0	0	1	0	0	1	0	0	0	0	0	1	0	0	13.1	0	0
22.5972	NaN	NaN	NaN	NaN	NaN	NaN	NaN	NaN	20.5568	NaN	NaN	NaN	NaN	NaN	NaN	NaN	NaN	1	1	8.2	8.2	8.2	25.905	0.0022828	2.7748	15425000	1	1	0	0	0	0	0	0	0	0	1	0	0	0	0	0	0	0	0	8.2	0	0	0
28.7855	24.5259	NaN	28.2022	26.0905	25.24	NaN	NaN	24.3144	25.7892	21.1499	NaN	27.9298	23.0395	22.2078	NaN	NaN	20.4594	24	23	49	43.7	42.2	65.048	0	142.81	7941700000	161	18	2	0	19	9	6	0	0	4	18	2	0	18	9	5	0	0	4	30.5	5.9	0	40
NaN	NaN	NaN	NaN	23.2317	NaN	NaN	NaN	NaN	NaN	21.7183	NaN	NaN	20.0301	NaN	NaN	NaN	20.0201	3	3	9.5	9.5	9.5	56.888	0	19.275	156360000	6	0	1	0	0	2	0	0	0	1	0	1	0	0	2	0	0	0	1	0	1.8	0	0
NaN	NaN	NaN	30.3648	NaN	28.4987	NaN	NaN	NaN	NaN	NaN	NaN	29.3587	NaN	24.5043	NaN	NaN	NaN	38	37	55.7	55.7	54.5	79.043	0	323.31	22079000000	168	0	0	0	38	0	17	0	0	0	0	0	0	37	0	16	0	0	0	0	0	0	55.7
NaN	NaN	NaN	NaN	28.2159	NaN	NaN	NaN	NaN	NaN	16.6701	NaN	NaN	22.8533	NaN	NaN	NaN	NaN	9	9	26.4	26.4	26.4	51.009	0	15.561	215080000	26	0	1	0	0	9	0	0	0	0	0	1	0	0	9	0	0	0	0	0	3.3	0	0
NaN	26.6549	NaN	27.4184	30.2049	24.1465	NaN	NaN	23.5499	22.5952	23.8553	NaN	27.2406	25.8808	23.4104	NaN	NaN	18.4922	20	17	45.2	45.2	41.5	44.625	0	69.084	4814600000	80	1	7	0	8	19	3	0	0	2	1	5	0	6	16	2	0	0	2	4.8	16.8	0	23.6
23.0872	NaN	NaN	NaN	NaN	NaN	NaN	NaN	NaN	20.2799	NaN	NaN	NaN	NaN	NaN	NaN	NaN	NaN	1	1	6	6	6	59.943	0.00018208	6.9959	8911500	1	1	0	0	0	0	0	0	0	0	1	0	0	0	0	0	0	0	0	6	0	0	0
25.235	NaN	NaN	NaN	NaN	NaN	NaN	NaN	NaN	23.7974	NaN	NaN	NaN	NaN	NaN	NaN	NaN	NaN	1	1	11.4	11.4	11.4	27.679	0	18.083	102050000	1	1	0	0	0	0	0	0	0	0	1	0	0	0	0	0	0	0	0	11.4	0	0	0
NaN	NaN	NaN	NaN	NaN	28.2036	NaN	NaN	NaN	NaN	NaN	NaN	NaN	NaN	24.693	NaN	19.2956	NaN	21	21	43.6	43.6	43.6	74.328	0	78.479	1082900000	41	0	0	0	0	0	21	0	1	0	0	0	0	0	0	21	0	1	0	0	0	0	0
NaN	NaN	NaN	NaN	NaN	NaN	NaN	24.4085	NaN	NaN	NaN	NaN	21.8811	NaN	NaN	NaN	23.3054	NaN	1	1	24.6	6.4	6.4	20.995	0.0060794	2.1374	99599000	4	0	0	0	1	0	0	0	1	0	0	0	0	1	0	0	0	1	0	18.7	9.6	5.9	11.8
NaN	NaN	NaN	NaN	NaN	25.2813	NaN	NaN	NaN	NaN	NaN	NaN	NaN	NaN	22.0579	NaN	NaN	NaN	7	7	18.6	17.5	17.5	70.256	0	25.47	144080000	12	0	0	0	0	0	7	0	0	0	0	0	0	0	0	7	0	0	0	0	0	0	0
NaN	NaN	NaN	24.7266	NaN	24.5341	NaN	NaN	NaN	NaN	NaN	NaN	24.1666	NaN	22.0979	NaN	NaN	NaN	10	10	47	37.1	37.1	26.693	0	36.097	419750000	17	0	0	0	7	0	7	0	0	0	0	0	0	7	0	7	0	0	0	0	3.9	0	38.4
26.9953	NaN	NaN	NaN	NaN	NaN	NaN	NaN	NaN	23.4957	NaN	NaN	NaN	NaN	NaN	NaN	NaN	NaN	8	8	17.9	17.9	17.9	47.77	0	13.878	272050000	31	8	0	0	0	0	0	0	0	0	8	0	0	0	0	0	0	0	0	17.9	0	0	0
NaN	NaN	NaN	23.2469	NaN	NaN	NaN	NaN	NaN	NaN	NaN	NaN	19.8994	NaN	NaN	NaN	17.6049	NaN	2	2	3.9	3.1	3.1	117.44	0.00104	3.329	72995000	4	0	0	0	2	0	0	0	1	0	0	0	0	2	0	0	0	1	0	0	0	0.8	3.1
28.2779	22.0652	NaN	23.2037	NaN	NaN	NaN	NaN	NaN	25.9521	19.2167	NaN	20.9225	NaN	NaN	NaN	NaN	NaN	11	10	39.5	39.5	37.4	30.746	0	19.431	810190000	30	10	2	0	4	0	0	0	0	0	9	1	0	4	0	0	0	0	0	30.8	7.7	0	24.5
25.8185	NaN	NaN	NaN	NaN	NaN	NaN	NaN	NaN	23.0529	NaN	NaN	NaN	NaN	NaN	NaN	NaN	NaN	5	5	14.8	14.8	14.8	45.673	0	18.469	165340000	9	5	0	0	0	0	0	0	0	0	5	0	0	0	0	0	0	0	0	14.8	0	0	0
24.7303	NaN	NaN	24.395	NaN	24.8216	NaN	NaN	NaN	22.7815	NaN	NaN	24.4488	17.1089	21.8804	NaN	NaN	NaN	8	7	25.3	25.3	23.3	43.16	0	19.539	716320000	17	4	0	0	6	1	4	0	0	0	4	0	0	5	1	4	0	0	0	18.3	0	0	16.3
NaN	NaN	NaN	NaN	NaN	NaN	NaN	22.7537	NaN	NaN	NaN	NaN	22.603	NaN	NaN	NaN	20.4781	NaN	1	1	13.5	13.5	13.5	12.969	0.00046664	3.9762	70480000	2	0	0	0	1	0	0	0	1	0	0	0	0	1	0	0	0	1	0	0	0	0	13.5
31.0872	NaN	NaN	23.259	NaN	NaN	NaN	NaN	NaN	28.0878	NaN	NaN	21.9979	18.8268	NaN	NaN	NaN	NaN	11	11	42.4	36.3	36.3	33.285	0	124.87	4928900000	82	11	0	0	2	1	0	0	0	0	11	0	0	2	1	0	0	0	0	42.4	0	0	6.8
NaN	23.6506	NaN	NaN	NaN	23.6102	NaN	NaN	NaN	NaN	20.1087	NaN	18.0102	NaN	20.1858	NaN	18.3518	18.6835	3	3	10.9	10.9	10.9	38.156	0.00090484	3.5314	66856000	10	0	2	0	1	0	2	0	1	2	0	2	0	1	0	2	0	1	2	0	5.3	0	2.9
27.8134	NaN	NaN	NaN	NaN	NaN	NaN	NaN	NaN	25.3131	NaN	NaN	NaN	18.324	NaN	NaN	NaN	NaN	3	3	34.7	22.9	22.9	13.561	0	47.892	252090000	10	3	0	0	0	1	0	0	0	0	3	0	0	0	1	0	0	0	0	22.9	0	0	9.3
25.9651	NaN	NaN	NaN	NaN	NaN	NaN	23.5287	NaN	21.8846	NaN	NaN	NaN	17.4793	NaN	NaN	19.6655	NaN	8	8	13.8	13.8	13.8	97.009	0	13.503	175900000	16	8	0	0	0	1	0	0	2	0	8	0	0	0	1	0	0	2	0	13.8	0	0	0
26.5114	NaN	NaN	NaN	NaN	NaN	NaN	NaN	NaN	23.8228	NaN	NaN	20.5453	NaN	20.1626	NaN	20.456	NaN	8	8	18.9	18.9	18.9	63.147	0	17.898	626350000	11	8	0	0	1	0	2	0	1	0	8	0	0	1	0	2	0	1	0	18.9	0	0	2.5
NaN	NaN	NaN	24.3608	24.7593	NaN	NaN	NaN	NaN	NaN	NaN	NaN	23.9117	21.3195	NaN	NaN	21.9749	NaN	2	2	22.3	22.3	22.3	20.721	0	25.672	90081000	3	0	0	0	2	2	0	0	1	0	0	0	0	2	2	0	0	1	0	0	0	0	22.3
NaN	NaN	NaN	NaN	23.1235	NaN	NaN	NaN	NaN	NaN	16.2065	NaN	18.207	18.5717	18.1171	NaN	19.2068	18.8145	8	8	9.1	9.1	9.1	107.48	0.00047252	4.2143	88967000	11	0	1	0	1	3	1	0	1	3	0	1	0	1	3	1	0	1	3	0	1.1	0	1.4
NaN	NaN	NaN	23.0634	NaN	NaN	NaN	NaN	NaN	19.5692	NaN	NaN	23.195	NaN	NaN	NaN	NaN	NaN	3	3	22.7	16.5	16.5	27.347	0.00018464	7.3785	166090000	3	1	0	0	3	0	0	0	0	0	1	0	0	3	0	0	0	0	0	4.5	0	6.2	16.5
NaN	NaN	NaN	NaN	NaN	21.3992	NaN	NaN	NaN	NaN	NaN	NaN	NaN	NaN	18.8571	NaN	NaN	NaN	1	1	50.2	5.3	5.3	55.677	0.00017957	6.6744	10922000	1	0	0	0	0	0	1	0	0	0	0	0	0	0	0	1	0	0	0	7.8	2.3	13.6	22.4
NaN	28.4795	NaN	NaN	NaN	NaN	28.5146	NaN	28.5548	NaN	25.8068	NaN	NaN	NaN	NaN	25.0745	18.9023	24.334	16	16	51.1	51.1	51.1	25.782	0	63.91	1503700000	64	0	12	0	0	0	0	14	1	12	0	12	0	0	0	0	14	1	12	0	49.8	0	0
NaN	NaN	NaN	25.6135	NaN	25.7305	NaN	25.6595	NaN	NaN	NaN	NaN	21.62	16.629	19.8507	NaN	24.1693	NaN	6	6	9.6	9.6	9.6	74.045	0.00017668	6.3283	740360000	11	0	0	0	4	1	3	0	3	0	0	0	0	4	1	3	0	3	0	0	0	0	6
22.1713	NaN	NaN	NaN	NaN	NaN	NaN	NaN	NaN	19.3628	19.8555	NaN	22.8894	NaN	21.1385	NaN	19.7276	NaN	3	3	9.6	9.6	9.6	46.776	0.0003261	4.8016	276520000	10	2	1	0	1	0	2	0	1	0	2	1	0	1	0	2	0	1	0	6.2	3	0	3
NaN	24.1161	NaN	NaN	NaN	NaN	NaN	NaN	NaN	NaN	20.6288	NaN	NaN	NaN	NaN	NaN	NaN	18.8881	5	5	9.1	9.1	9.1	85.929	0	11.449	82156000	5	0	4	0	0	0	0	0	0	2	0	4	0	0	0	0	0	0	2	0	6.7	0	0
NaN	NaN	NaN	NaN	NaN	NaN	26.1728	NaN	NaN	NaN	NaN	NaN	NaN	NaN	NaN	22.4782	NaN	NaN	4	4	18.9	18.9	18.9	18.656	0.00017928	6.6392	29214000	5	0	0	0	0	0	0	4	0	0	0	0	0	0	0	0	4	0	0	0	0	0	0
26.5366	NaN	NaN	NaN	NaN	NaN	NaN	NaN	NaN	23.7487	NaN	NaN	25.9819	NaN	NaN	NaN	NaN	NaN	8	8	55	55	55	17.671	0	15.578	803680000	16	7	0	0	1	0	0	0	0	0	7	0	0	1	0	0	0	0	0	49.4	0	0	10.6
NaN	NaN	NaN	NaN	NaN	25.2746	NaN	NaN	NaN	NaN	NaN	NaN	NaN	NaN	23.5957	NaN	NaN	NaN	4	4	7.9	7.9	7.9	40.257	0.0001899	7.9611	177480000	7	0	0	0	0	0	4	0	0	0	0	0	0	0	0	4	0	0	0	0	0	0	0
NaN	26.8042	NaN	NaN	NaN	NaN	NaN	NaN	NaN	NaN	25.9222	NaN	NaN	NaN	NaN	NaN	NaN	NaN	2	2	6	6	6	63.167	0	25.405	1081000000	12	0	2	0	0	0	0	0	0	0	0	2	0	0	0	0	0	0	0	0	6	0	0
NaN	NaN	NaN	NaN	NaN	NaN	NaN	27.2298	NaN	NaN	NaN	NaN	NaN	NaN	NaN	NaN	26.7483	NaN	1	1	9.3	9.3	9.3	16.631	0.00034118	5.6415	338200000	3	0	0	0	0	0	0	0	1	0	0	0	0	0	0	0	0	1	0	0	0	0	0
25.415	26.9736	NaN	24.7937	25.9717	24.3657	23.358	NaN	NaN	22.4408	23.6727	NaN	22.9786	21.2657	20.5221	19.1771	NaN	17.2973	16	16	29	29	29	67.552	0	43.117	738560000	50	6	15	0	5	6	4	3	0	1	6	15	0	5	6	4	3	0	1	14.4	25.1	0	11.8
NaN	26.1691	NaN	NaN	24.0958	NaN	24.2383	NaN	26.0075	NaN	24.0084	NaN	NaN	18.6876	NaN	20.4782	NaN	20.966	8	8	29.1	29.1	29.1	36.162	0	18.367	416120000	23	0	7	0	0	2	0	5	0	5	0	7	0	0	2	0	5	0	5	0	25.3	0	0
23.4681	NaN	NaN	NaN	NaN	NaN	NaN	NaN	NaN	19.6779	NaN	NaN	NaN	NaN	NaN	NaN	NaN	NaN	4	4	7.7	7.7	7.7	66.064	0.00033801	5.4658	21808000	5	4	0	0	0	0	0	0	0	0	4	0	0	0	0	0	0	0	0	7.7	0	0	0
NaN	NaN	NaN	NaN	24.2893	NaN	NaN	23.3111	NaN	NaN	NaN	NaN	22.3975	21.1351	19.6344	NaN	21.66	NaN	6	5	21.5	21.5	16.9	44.507	0.00020084	9.2371	227150000	8	0	0	0	3	3	2	0	3	0	0	0	0	3	2	2	0	2	0	0	0	0	10.2
NaN	NaN	NaN	NaN	NaN	NaN	27.3242	NaN	NaN	NaN	NaN	NaN	NaN	NaN	NaN	27.5774	19.548	NaN	17	17	60.7	60.7	60.7	35.06	0	126.76	3819800000	39	0	0	0	0	0	0	17	1	0	0	0	0	0	0	0	17	1	0	0	0	0	0
NaN	NaN	NaN	22.7134	NaN	NaN	NaN	NaN	NaN	NaN	NaN	NaN	20.8077	18.8638	NaN	NaN	NaN	NaN	4	4	8.4	8.4	8.4	85.132	0.00018057	6.8074	99437000	3	0	0	0	1	3	0	0	0	0	0	0	0	1	3	0	0	0	0	0	0	0	2
NaN	NaN	NaN	24.2814	NaN	NaN	NaN	25.8634	NaN	19.5522	NaN	NaN	20.9787	NaN	18.839	NaN	23.6444	NaN	9	9	38	38	38	28.661	0	11.554	213400000	13	1	0	0	3	0	1	0	8	0	1	0	0	3	0	1	0	8	0	6.8	0	0	14.4
29.9287	35.7823	NaN	29.7981	31.5791	31.3753	27.2866	28.9778	35.7196	27.7487	33.5754	NaN	30.0874	28.5086	29.8735	22.2343	27.721	30.7892	29	29	54.9	54.9	54.9	35.019	0	221.48	281820000000	1253	13	29	1	15	17	18	7	13	21	13	29	1	15	17	18	7	13	21	29.5	54.9	3.2	34.7
24.1486	NaN	NaN	NaN	NaN	31.4062	NaN	25.0392	NaN	21.6121	NaN	NaN	NaN	19.5837	28.5224	NaN	22.7215	NaN	26	26	35.5	35.5	35.5	75.841	0	207.3	11101000000	157	5	0	0	0	1	26	0	4	0	5	0	0	0	1	26	0	4	0	9	0	0	0
NaN	23.3153	NaN	NaN	25.4711	NaN	NaN	NaN	NaN	NaN	19.1768	NaN	NaN	21.4045	NaN	NaN	NaN	17.9642	8	7	18	18	16.2	57.09	0	9.7885	112350000	12	0	2	0	0	8	0	0	0	1	0	2	0	0	7	0	0	0	1	0	6.4	0	0
24.34	NaN	NaN	NaN	NaN	NaN	NaN	NaN	NaN	21.098	NaN	NaN	NaN	NaN	NaN	NaN	NaN	NaN	4	4	27.8	14.8	14.8	37.956	0.0041436	2.374	42647000	4	4	0	0	0	0	0	0	0	0	4	0	0	0	0	0	0	0	0	21.6	5.9	10.5	9.9
NaN	NaN	NaN	NaN	NaN	NaN	NaN	24.6565	NaN	NaN	NaN	NaN	NaN	NaN	NaN	NaN	22.5535	17.9552	4	4	6.7	6.7	6.7	65.366	0.000351	6.2048	173070000	6	0	0	0	0	0	0	0	4	1	0	0	0	0	0	0	0	4	1	0	0	0	0
NaN	22.355	NaN	NaN	NaN	NaN	NaN	NaN	NaN	NaN	19.4716	NaN	20.2405	NaN	NaN	NaN	17.7183	NaN	2	2	8.4	8.4	8.4	45.514	0.00020235	9.4486	54537000	4	0	2	0	1	0	0	0	1	0	0	2	0	1	0	0	0	1	0	0	8.4	0	3.2
24.304	NaN	NaN	NaN	NaN	NaN	NaN	NaN	NaN	21.719	NaN	NaN	NaN	NaN	NaN	NaN	NaN	NaN	2	2	9.8	9.8	9.8	15.741	0.0010423	3.3492	20712000	3	2	0	0	0	0	0	0	0	0	2	0	0	0	0	0	0	0	0	9.8	0	0	0
NaN	NaN	NaN	NaN	NaN	NaN	NaN	22.7176	NaN	NaN	NaN	NaN	19.4236	16.1535	NaN	NaN	21.1926	NaN	5	5	11.4	11.4	11.4	55.68	0.0022808	2.7627	69802000	4	0	0	0	1	1	0	0	3	0	0	0	0	1	1	0	0	3	0	0	0	0	2.2
26.3316	23.3596	NaN	29.7227	26.4495	31.292	NaN	26.3183	NaN	23.9256	20.0335	NaN	27.3773	22.0294	28.7382	NaN	23.9939	NaN	18	18	49.8	49.8	49.8	34.919	0	161.82	9241600000	108	6	3	0	12	4	18	0	5	0	6	3	0	12	4	18	0	5	0	19.7	15.2	0	34.9
26.1692	NaN	NaN	NaN	NaN	NaN	NaN	NaN	NaN	24.6747	NaN	NaN	NaN	NaN	NaN	NaN	NaN	NaN	4	4	25.1	25.1	25.1	20.943	0.00018345	7.1696	187470000	7	4	0	0	0	0	0	0	0	0	4	0	0	0	0	0	0	0	0	25.1	0	0	0
26.171	27.2604	NaN	26.8231	25.8838	NaN	NaN	NaN	26.3248	23.7929	24.6034	NaN	23.2397	21.7148	18.6916	NaN	NaN	21.6957	11	11	53.8	53.8	53.8	30.951	0	75.565	857860000	53	5	9	0	5	5	1	0	0	5	5	9	0	5	5	1	0	0	5	27.3	46.2	0	26.2
23.5883	NaN	NaN	NaN	24.6486	NaN	27.3523	NaN	NaN	19.8651	20.3095	NaN	21.2914	20.7297	18.1943	27.0258	NaN	18.4101	23	23	30.7	30.7	30.7	76.943	0	101.96	5034600000	66	3	1	0	2	5	1	22	0	1	3	1	0	2	5	1	22	0	1	5	1.9	0	3.1
27.9697	NaN	NaN	NaN	NaN	NaN	NaN	NaN	NaN	25.1865	NaN	NaN	NaN	NaN	NaN	NaN	NaN	NaN	8	8	30.3	30.3	30.3	42.209	0	25.782	725530000	36	8	0	0	0	0	0	0	0	0	8	0	0	0	0	0	0	0	0	30.3	0	0	0
NaN	NaN	NaN	27.0782	NaN	22.859	NaN	NaN	NaN	18.8391	NaN	NaN	26.9061	NaN	20.0886	NaN	NaN	NaN	12	12	26.5	26.5	26.5	48.549	0	49.54	2928900000	37	1	0	0	12	0	3	0	0	0	1	0	0	12	0	3	0	0	0	2.2	0	0	26.5
NaN	NaN	NaN	NaN	NaN	NaN	NaN	21.7999	NaN	NaN	NaN	NaN	NaN	NaN	NaN	23.4546	18.6192	NaN	4	4	3.3	3.3	3.3	151.65	0.00019767	8.8631	678220000	6	0	0	0	0	0	0	1	3	0	0	0	0	0	0	0	1	3	0	0	0	0	0
NaN	NaN	NaN	NaN	NaN	NaN	NaN	23.0842	NaN	NaN	NaN	NaN	NaN	NaN	NaN	NaN	19.6474	NaN	3	3	2.1	1.8	1.8	197.81	0.0033817	2.6198	57483000	4	0	0	0	0	0	0	0	3	0	0	0	0	0	0	0	0	3	0	0.4	0.4	0.4	0.4
21.9822	NaN	NaN	NaN	NaN	NaN	NaN	NaN	NaN	20.03	NaN	NaN	NaN	NaN	NaN	NaN	19.5217	NaN	2	2	16	16	16	21.265	0.0011746	3.1563	18233000	3	2	0	0	0	0	0	0	1	0	2	0	0	0	0	0	0	1	0	16	0	0	0
NaN	NaN	NaN	25.1381	NaN	NaN	NaN	NaN	NaN	21.7282	NaN	NaN	24.7917	20.1378	NaN	NaN	NaN	NaN	3	3	43.4	43.4	43.4	14.47	0	10.406	202030000	8	1	0	0	3	1	0	0	0	0	1	0	0	3	1	0	0	0	0	14.7	0	0	43.4
NaN	NaN	NaN	21.1092	NaN	NaN	NaN	NaN	NaN	NaN	18.5857	NaN	18.0798	NaN	NaN	NaN	NaN	NaN	2	2	10.7	10.7	10.7	30.437	0.00131	3.0448	8716000	2	0	1	0	1	0	0	0	0	0	0	1	0	1	0	0	0	0	0	0	5.9	0	4.8
NaN	NaN	NaN	NaN	NaN	NaN	23.3738	NaN	NaN	16.0776	NaN	NaN	NaN	NaN	NaN	22.6861	NaN	NaN	5	5	6.8	6.8	6.8	102.98	0	19.834	306790000	9	1	0	0	0	0	0	5	0	0	1	0	0	0	0	0	5	0	0	1.5	0	0	0
NaN	NaN	NaN	24.1781	NaN	NaN	NaN	NaN	NaN	NaN	NaN	NaN	24.1777	21.3084	NaN	NaN	NaN	NaN	2	2	8.6	8.6	8.6	34.311	0.00061312	3.7682	258880000	7	0	0	0	2	1	0	0	0	0	0	0	0	2	1	0	0	0	0	0	0	0	8.6
NaN	NaN	NaN	NaN	NaN	NaN	NaN	22.8686	NaN	NaN	NaN	NaN	NaN	NaN	19.8645	NaN	21.2988	NaN	3	3	14.1	14.1	14.1	48.271	0.00019253	8.2223	74222000	3	0	0	0	0	0	1	0	2	0	0	0	0	0	0	1	0	2	0	0	0	0	0
NaN	NaN	NaN	NaN	NaN	NaN	NaN	NaN	23.8512	NaN	NaN	NaN	NaN	16.5088	NaN	NaN	NaN	20.0037	5	5	11.2	11.2	11.2	101.48	0	25.603	53792000	6	0	0	0	0	1	0	0	0	5	0	0	0	0	1	0	0	0	5	0	0	0	0
NaN	NaN	NaN	23.5496	NaN	NaN	NaN	NaN	NaN	NaN	NaN	NaN	21.5605	NaN	NaN	NaN	NaN	NaN	1	1	53.5	1.4	1.4	132.8	0.0082217	1.9586	182470000	2	0	0	0	1	0	0	0	0	0	0	0	0	1	0	0	0	0	0	1.5	0	0	52.2
22.7978	21.9456	NaN	32.0333	31.0636	28.7677	NaN	NaN	NaN	19.4075	17.6089	NaN	29.6409	25.783	24.1893	NaN	NaN	NaN	74	9	55.8	54.8	4.2	134.53	0	323.31	53978000000	585	3	2	0	70	35	23	0	0	0	2	2	0	8	7	8	0	0	0	3.6	2.1	0	54.4
24.693	NaN	NaN	NaN	NaN	NaN	NaN	NaN	NaN	21.8305	NaN	NaN	20.3008	NaN	NaN	NaN	21.3466	NaN	5	5	16.9	16.9	16.9	35.187	0.00046693	4.0019	130690000	6	3	0	0	1	0	0	0	1	0	3	0	0	1	0	0	0	1	0	9.8	0	0	3.4
NaN	NaN	NaN	19.1628	NaN	NaN	NaN	NaN	NaN	NaN	NaN	NaN	18.4476	NaN	NaN	NaN	21.2783	NaN	2	2	5	5	5	54.573	0.001049	3.442	29009000	2	0	0	0	1	0	0	0	1	0	0	0	0	1	0	0	0	1	0	0	0	0	3.5
NaN	26.1982	NaN	NaN	25.4559	NaN	NaN	NaN	NaN	NaN	21.2601	NaN	NaN	20.6934	NaN	NaN	NaN	NaN	14	14	15.7	15.7	15.7	128.57	0	25.464	281870000	34	0	7	0	0	12	0	0	0	0	0	7	0	0	12	0	0	0	0	0	7.4	0	0
NaN	NaN	NaN	22.447	NaN	NaN	NaN	NaN	NaN	NaN	NaN	NaN	19.7665	NaN	NaN	NaN	NaN	NaN	2	2	12.3	12.3	12.3	24.901	0.00032051	4.4848	12487000	2	0	0	0	2	0	0	0	0	0	0	0	0	2	0	0	0	0	0	0	0	0	12.3
NaN	NaN	NaN	NaN	NaN	NaN	NaN	22.242	NaN	NaN	NaN	NaN	NaN	20.0383	18.7143	NaN	20.2296	NaN	5	5	8.6	8.6	8.6	65.238	0.0003399	5.5665	73884000	6	0	0	0	0	2	1	0	3	0	0	0	0	0	2	1	0	3	0	0	0	0	0
27.3743	NaN	NaN	NaN	NaN	NaN	NaN	NaN	NaN	25.8604	NaN	NaN	NaN	NaN	NaN	NaN	NaN	NaN	7	7	60.4	60.4	60.4	12.714	0	36.697	426440000	12	7	0	0	0	0	0	0	0	0	7	0	0	0	0	0	0	0	0	60.4	0	0	0
NaN	NaN	NaN	22.0972	NaN	NaN	NaN	NaN	NaN	NaN	NaN	NaN	21.3947	NaN	NaN	NaN	NaN	NaN	3	3	6.9	6.9	6.9	56.681	0.0041534	2.4025	82709000	3	0	0	0	3	0	0	0	0	0	0	0	0	3	0	0	0	0	0	0	0	0	6.9
NaN	NaN	NaN	19.9441	NaN	NaN	NaN	NaN	NaN	NaN	18.5537	NaN	19.9058	NaN	NaN	NaN	19.9689	16.3445	3	3	12.5	12.5	12.5	45.597	0.00046941	4.0945	44578000	4	0	1	0	1	0	0	0	1	1	0	1	0	1	0	0	0	1	1	0	4.3	0	4.3
23.3196	NaN	NaN	NaN	NaN	25.083	NaN	NaN	NaN	18.691	NaN	NaN	21.132	NaN	22.8565	NaN	NaN	NaN	6	6	13.2	13.2	13.2	62.962	0	10.073	309470000	11	1	0	0	1	0	6	0	0	0	1	0	0	1	0	6	0	0	0	2.1	0	0	2.1
23.949	NaN	NaN	NaN	NaN	NaN	NaN	NaN	NaN	21.9222	NaN	NaN	NaN	NaN	NaN	NaN	NaN	NaN	3	3	29.5	22.9	22.9	19.579	0.00047015	4.1194	35768000	4	3	0	0	0	0	0	0	0	0	3	0	0	0	0	0	0	0	0	29.5	0	6.6	0
28.1037	NaN	NaN	NaN	NaN	NaN	NaN	NaN	NaN	24.385	NaN	NaN	19.8451	NaN	NaN	NaN	19.5602	NaN	17	3	30.7	30.7	5.6	59.341	0	34.049	637820000	42	16	0	0	1	0	0	0	1	0	3	0	0	0	0	0	0	0	0	30.7	0	0	1.6
22.0516	NaN	NaN	NaN	NaN	NaN	NaN	NaN	NaN	18.4301	NaN	NaN	NaN	NaN	NaN	NaN	NaN	NaN	2	2	2	2	2	134.18	0.0017301	2.9094	22251000	3	2	0	0	0	0	0	0	0	0	2	0	0	0	0	0	0	0	0	2	0	0	0
NaN	NaN	NaN	NaN	NaN	NaN	NaN	24.8347	NaN	20.3636	NaN	NaN	NaN	NaN	NaN	NaN	22.9133	NaN	4	4	14.1	14.1	14.1	30.725	0.00032347	4.6584	92484000	5	2	0	0	0	0	0	0	3	0	2	0	0	0	0	0	0	3	0	7.2	0	0	0
27.3901	NaN	NaN	NaN	NaN	NaN	NaN	NaN	NaN	23.7937	NaN	NaN	NaN	16.2661	NaN	NaN	NaN	NaN	8	8	17.6	17.6	17.6	50.787	0	12.169	350900000	19	8	0	0	0	1	0	0	0	0	8	0	0	0	1	0	0	0	0	17.6	0	0	0
28.589	NaN	NaN	NaN	NaN	NaN	NaN	NaN	NaN	22.6369	21.5254	NaN	NaN	NaN	23.7661	NaN	19.2795	19.6277	26	26	11.3	10.6	10.6	326.8	0	62.255	3787900000	74	25	1	0	0	0	1	0	1	1	25	1	0	0	0	1	0	1	1	10.6	0.4	0.4	0
NaN	NaN	NaN	24.0816	24.6861	NaN	NaN	24.2758	NaN	NaN	NaN	NaN	20.626	20.365	18.7808	NaN	22.5583	NaN	3	2	28.7	21.7	15.9	18.615	0.00019539	8.5243	95951000	10	0	0	0	2	2	1	0	3	0	0	0	0	1	1	0	0	2	0	0	0	0	15.9
NaN	NaN	NaN	NaN	NaN	NaN	NaN	22.5565	NaN	NaN	NaN	NaN	NaN	NaN	NaN	NaN	21.2907	NaN	2	2	26.8	13.7	13.7	18.391	0.0033831	2.628	25653000	2	0	0	0	0	0	0	0	2	0	0	0	0	0	0	0	0	2	0	0	0	0	5.9
NaN	25.2191	NaN	24.865	25.9346	NaN	NaN	NaN	26.4023	NaN	23.3838	NaN	22.2031	22.7185	20.7471	NaN	NaN	22.2549	6	3	53.8	34.6	12.8	17.139	0	11.255	235520000	26	0	5	0	2	5	1	0	0	4	0	2	0	0	3	0	0	0	1	0	53.8	0	16
25.1132	NaN	NaN	24.6728	24.5365	NaN	NaN	NaN	NaN	22.8167	18.8421	NaN	25.3604	19.3427	NaN	NaN	NaN	NaN	7	7	35.1	35.1	35.1	31.621	0	27.645	722380000	19	4	1	0	6	2	0	0	0	0	4	1	0	6	2	0	0	0	0	18.3	4.3	0	29
24.7473	NaN	NaN	NaN	NaN	NaN	NaN	NaN	NaN	20.671	NaN	NaN	NaN	NaN	NaN	NaN	NaN	NaN	1	1	4.2	2.3	2.3	71.682	0.00089982	3.4562	58433000	5	1	0	0	0	0	0	0	0	0	1	0	0	0	0	0	0	0	0	4.2	0	0	0
24.9246	NaN	NaN	NaN	NaN	NaN	NaN	NaN	NaN	21.2195	NaN	NaN	NaN	NaN	NaN	NaN	NaN	NaN	6	4	7.5	6.8	5.3	116.44	0.00018152	6.9207	136740000	6	6	0	0	0	0	0	0	0	0	4	0	0	0	0	0	0	0	0	7.5	0	0	0
NaN	26.4619	NaN	NaN	26.9874	NaN	NaN	30.0026	27.7148	NaN	22.2574	NaN	NaN	21.7215	NaN	NaN	26.9454	22.8593	41	41	45.2	45.2	45.2	118.43	0	291.1	8428300000	168	0	10	0	0	11	0	0	38	18	0	10	0	0	11	0	0	38	18	0	15.2	0	0
NaN	28.4292	NaN	NaN	NaN	NaN	NaN	26.6907	NaN	NaN	26.9118	NaN	NaN	NaN	NaN	NaN	27.9666	NaN	2	2	3.8	3.8	3.8	31.426	0	12.855	1554200000	27	0	2	0	0	0	0	0	2	0	0	2	0	0	0	0	0	2	0	0	3.8	0	0
NaN	NaN	NaN	22.2399	24.9131	NaN	NaN	NaN	NaN	NaN	NaN	NaN	19.2346	21.6054	NaN	NaN	NaN	NaN	3	3	17.7	17.7	17.7	14.019	0.00018879	7.8255	30461000	4	0	0	0	2	3	0	0	0	0	0	0	0	2	3	0	0	0	0	0	0	0	17.7
NaN	NaN	NaN	22.9727	NaN	NaN	NaN	NaN	NaN	NaN	NaN	NaN	22.1215	16.7091	16.98	NaN	NaN	NaN	5	5	16.5	16.5	16.5	45.143	0	12.825	105580000	7	0	0	0	4	1	1	0	0	0	0	0	0	4	1	1	0	0	0	0	0	0	12.6
NaN	NaN	NaN	NaN	NaN	NaN	NaN	NaN	22.111	NaN	NaN	NaN	18.6855	NaN	NaN	NaN	NaN	18.4962	3	3	4.8	4.8	4.8	82.858	0.0010414	3.339	31654000	4	0	0	0	1	0	0	0	0	3	0	0	0	1	0	0	0	0	3	0	0	0	1.6
NaN	NaN	NaN	NaN	NaN	NaN	24.2351	NaN	NaN	NaN	NaN	NaN	NaN	NaN	NaN	25.9847	NaN	NaN	3	3	28.8	28.8	28.8	16.475	0	17.404	531210000	6	0	0	0	0	0	0	3	0	0	0	0	0	0	0	0	3	0	0	0	0	0	0
NaN	25.3976	NaN	NaN	NaN	NaN	NaN	NaN	25.6943	NaN	21.795	NaN	NaN	NaN	NaN	NaN	NaN	21.185	9	9	15.6	15.6	15.6	80.148	0	13.433	240910000	13	0	4	0	0	0	0	0	0	7	0	4	0	0	0	0	0	0	7	0	5.3	0	0
23.7422	NaN	NaN	NaN	NaN	NaN	NaN	NaN	NaN	20.3667	NaN	NaN	NaN	NaN	NaN	NaN	NaN	NaN	4	4	8.5	8.5	8.5	60.446	0.00047702	4.3673	33799000	3	4	0	0	0	0	0	0	0	0	4	0	0	0	0	0	0	0	0	8.5	0	0	0
NaN	NaN	NaN	24.713	NaN	NaN	NaN	NaN	NaN	18.766	NaN	NaN	24.0469	16.5251	NaN	NaN	NaN	NaN	4	4	16.2	16.2	16.2	49.859	0	15.289	446810000	15	1	0	0	4	1	0	0	0	0	1	0	0	4	1	0	0	0	0	2	0	0	16.2
NaN	NaN	NaN	NaN	NaN	NaN	NaN	23.9243	NaN	16.3168	NaN	NaN	NaN	16.2552	NaN	NaN	19.9519	NaN	6	6	5	5	5	212.28	0.00019425	8.4085	112710000	6	3	0	0	0	1	0	0	3	0	3	0	0	0	1	0	0	3	0	2.6	0	0	0
26.721	NaN	NaN	NaN	NaN	NaN	NaN	NaN	NaN	24.6128	NaN	NaN	NaN	NaN	NaN	NaN	20.2895	17.4237	2	2	4.9	4.9	4.9	39.853	0.0013093	3.0411	298250000	10	2	0	0	0	0	0	0	1	1	2	0	0	0	0	0	0	1	1	4.9	0	0	0
NaN	24.9108	NaN	NaN	NaN	NaN	NaN	24.1439	NaN	NaN	21.0742	NaN	19.8394	16.0765	NaN	22.2407	23.2341	17.4414	7	7	24.3	24.3	24.3	38.577	0	28.143	364310000	14	0	4	0	1	1	0	1	5	1	0	4	0	1	1	0	1	5	1	0	17.5	0	3
23.8065	NaN	NaN	NaN	NaN	NaN	NaN	NaN	NaN	19.985	NaN	NaN	NaN	NaN	NaN	NaN	NaN	NaN	3	3	5.4	5.4	5.4	73.646	0.0015965	3.0106	34245000	4	3	0	0	0	0	0	0	0	0	3	0	0	0	0	0	0	0	0	5.4	0	0	0
21.9546	23.6069	NaN	27.3663	22.8369	NaN	NaN	NaN	NaN	18.208	19.6786	NaN	25.6806	18.8032	NaN	NaN	NaN	NaN	20	20	25.6	25.6	25.6	104.11	0	69.134	2990700000	41	3	2	0	18	6	0	0	0	0	3	2	0	18	6	0	0	0	0	3.8	3.1	0	24.5
NaN	NaN	NaN	NaN	24.7125	NaN	NaN	27.2109	NaN	NaN	21.8596	NaN	23.2967	24.2857	23.0965	NaN	28.141	19.9116	1	1	5.4	5.4	5.4	19.409	0	13.364	681040000	18	0	1	0	1	1	1	0	1	1	0	1	0	1	1	1	0	1	1	0	5.4	0	5.4
NaN	NaN	NaN	NaN	NaN	NaN	NaN	24.5029	24.3589	NaN	NaN	NaN	20.2814	22.2095	NaN	NaN	22.6359	18.1472	17	3	29.6	29.6	4.5	55.321	0	19.393	362090000	29	0	0	0	1	15	0	0	2	2	0	0	0	0	3	0	0	0	0	0	0	0	1.9
28.271	29.517	NaN	27.5349	29.9835	29.3144	NaN	NaN	28.7438	18.7385	24.7403	NaN	21.9903	24.7955	24.2749	NaN	18.6901	22.8649	109	109	54.9	54.9	54.9	217.92	0	298.65	11264000000	630	7	57	0	22	100	56	0	2	43	7	57	0	22	100	56	0	2	43	4.4	33.2	0	14.6
NaN	NaN	NaN	26.2544	NaN	26.343	NaN	NaN	NaN	19.1243	15.7399	NaN	23.0599	17.2341	22.174	NaN	NaN	NaN	16	16	24.4	24.4	24.4	93.122	0	35.973	641560000	31	2	1	0	5	2	10	0	0	0	2	1	0	5	2	10	0	0	0	3.7	2.2	0	8.8
NaN	NaN	NaN	23.8376	NaN	NaN	NaN	NaN	NaN	NaN	NaN	NaN	23.8818	NaN	18.6271	NaN	NaN	NaN	3	3	12.9	12.9	12.9	37.246	0.00047778	4.3965	269650000	2	0	0	0	3	0	1	0	0	0	0	0	0	3	0	1	0	0	0	0	0	0	12.9
NaN	NaN	NaN	21.9996	NaN	NaN	NaN	NaN	NaN	NaN	NaN	NaN	23.5463	NaN	NaN	NaN	NaN	NaN	1	1	21.2	21.2	21.2	12.854	0	10.215	73498000	1	0	0	0	1	0	0	0	0	0	0	0	0	1	0	0	0	0	0	0	0	0	21.2
NaN	NaN	NaN	20.6326	NaN	NaN	NaN	NaN	NaN	NaN	NaN	NaN	22.2521	NaN	NaN	NaN	NaN	NaN	1	1	12.5	12.5	12.5	13.942	0.0081203	1.9836	29970000	1	0	0	0	1	0	0	0	0	0	0	0	0	1	0	0	0	0	0	0	0	0	12.5
26.7524	NaN	NaN	NaN	NaN	NaN	NaN	23.7269	NaN	21.0347	NaN	NaN	NaN	NaN	NaN	NaN	18.4083	NaN	13	13	5.2	5.2	5.2	345.69	0	18.068	381900000	25	12	0	0	0	0	0	0	4	0	12	0	0	0	0	0	0	4	0	4.8	0	0	0
NaN	NaN	NaN	22.6836	NaN	NaN	NaN	NaN	NaN	16.3462	NaN	NaN	20.3888	NaN	NaN	NaN	NaN	NaN	5	5	5.4	5.4	5.4	112.39	0.00047214	4.2056	87373000	6	2	0	0	4	0	0	0	0	0	2	0	0	4	0	0	0	0	0	2.1	0	0	4.1
NaN	NaN	NaN	22.8361	NaN	NaN	NaN	NaN	NaN	NaN	NaN	NaN	22.383	NaN	NaN	NaN	NaN	NaN	3	3	9.1	9.1	9.1	36.479	0.0053105	2.2224	82046000	3	0	0	0	3	0	0	0	0	0	0	0	0	3	0	0	0	0	0	0	0	0	9.1
NaN	24.8269	NaN	NaN	NaN	NaN	NaN	NaN	NaN	NaN	21.6521	NaN	NaN	NaN	NaN	NaN	NaN	NaN	3	3	9.7	9.7	9.7	46.538	0.00018406	7.281	62617000	5	0	3	0	0	0	0	0	0	0	0	3	0	0	0	0	0	0	0	0	9.7	0	0
NaN	NaN	NaN	NaN	NaN	NaN	NaN	22.6137	NaN	NaN	19.1209	NaN	NaN	NaN	NaN	NaN	21.1221	NaN	3	3	8.5	8.5	8.5	50.364	0.00046912	4.084	62756000	5	0	1	1	0	0	0	0	2	0	0	1	1	0	0	0	0	2	0	0	3.1	2.7	0
NaN	NaN	NaN	NaN	23.924	NaN	22.7161	NaN	24.3294	NaN	17.1432	NaN	NaN	20.1584	NaN	21.5931	19.1439	20.6775	13	13	11.7	11.7	11.7	164.59	0	23.342	383880000	24	0	1	0	0	6	0	10	1	6	0	1	0	0	6	0	10	1	6	0	1.1	0	0
NaN	NaN	NaN	NaN	NaN	NaN	NaN	25.2551	NaN	NaN	NaN	NaN	NaN	NaN	NaN	NaN	23.643	NaN	2	2	8.1	8.1	8.1	67.8	0.00034352	5.7979	288170000	4	0	0	0	0	0	0	0	2	0	0	0	0	0	0	0	0	2	0	0	0	0	0
NaN	23.5314	NaN	NaN	NaN	NaN	NaN	NaN	NaN	NaN	20.7172	NaN	NaN	NaN	NaN	NaN	NaN	NaN	3	3	21.7	13.3	13.3	28.918	0.00018292	7.1008	24134000	3	0	3	0	0	0	0	0	0	0	0	3	0	0	0	0	0	0	0	0	21.7	0	0
NaN	NaN	NaN	NaN	NaN	NaN	NaN	20.8976	NaN	NaN	NaN	NaN	NaN	NaN	13.0786	NaN	19.1265	NaN	2	2	6.8	6.8	6.8	57.932	0.0045286	2.3112	15687000	2	0	0	0	0	0	1	0	1	0	0	0	0	0	0	1	0	1	0	0	0	0	0
27.961	NaN	NaN	NaN	NaN	NaN	NaN	NaN	NaN	25.4005	NaN	NaN	NaN	NaN	NaN	NaN	NaN	NaN	7	7	48.6	48.6	48.6	12.622	0	19.401	221450000	14	7	0	0	0	0	0	0	0	0	7	0	0	0	0	0	0	0	0	48.6	0	0	0
NaN	NaN	NaN	27.507	28.7092	NaN	NaN	NaN	NaN	NaN	18.2747	NaN	25.6448	24.3289	NaN	NaN	NaN	20.4536	11	11	53.4	53.4	53.4	28.662	0	58.244	903450000	25	0	1	0	8	10	1	0	0	1	0	1	0	8	10	1	0	0	1	0	3.6	0	40.9
24.7618	24.3055	NaN	24.0286	NaN	NaN	NaN	23.5424	23.9305	21.9891	21.9363	NaN	21.7792	18.6325	19.9057	NaN	21.3374	17.8886	7	7	27.1	27.1	27.1	32.104	0.00019157	8.142	256890000	20	3	5	0	2	1	2	0	3	2	3	5	0	2	1	2	0	3	2	12.1	21.2	0	6.2
29.9161	NaN	NaN	NaN	NaN	NaN	NaN	NaN	NaN	25.5255	NaN	NaN	NaN	NaN	NaN	NaN	NaN	NaN	24	24	21.5	21.5	21.5	116.2	0	54.834	2463200000	79	24	0	0	0	0	0	0	0	0	24	0	0	0	0	0	0	0	0	21.5	0	0	0
27.3984	NaN	NaN	NaN	NaN	NaN	NaN	NaN	NaN	23.1504	NaN	NaN	NaN	21.2908	NaN	NaN	23.0718	NaN	4	4	18.8	18.8	18.8	35.612	0	17.526	393160000	8	3	0	0	0	2	0	0	1	0	3	0	0	0	2	0	0	1	0	11.5	0	0	0
31.7621	NaN	NaN	28.0756	24.7505	NaN	NaN	NaN	23.3868	26.2157	17.2615	NaN	26.7167	21.5656	19.3402	NaN	NaN	17.3748	45	45	60.6	53.1	53.1	115.21	0	323.31	11539000000	258	43	1	0	26	11	1	0	0	2	43	1	0	26	11	1	0	0	2	57.9	10	8	37.1
NaN	NaN	NaN	20.418	NaN	NaN	NaN	NaN	NaN	18.6683	NaN	NaN	19.7947	NaN	NaN	NaN	NaN	NaN	3	3	6.1	6.1	6.1	55.246	0.0054377	2.2015	35805000	2	1	0	0	2	0	0	0	0	0	1	0	0	2	0	0	0	0	0	2.1	0	0	4
NaN	NaN	NaN	NaN	NaN	NaN	NaN	23.1198	NaN	NaN	20.2541	NaN	NaN	NaN	NaN	NaN	22.4972	NaN	1	1	5.8	5.8	5.8	24.686	0.0013123	3.0675	35852000	3	0	1	0	0	0	0	0	1	0	0	1	0	0	0	0	0	1	0	0	5.8	0	0
NaN	NaN	NaN	22.8571	NaN	NaN	NaN	NaN	NaN	18.9803	NaN	NaN	21.1927	NaN	17.9058	NaN	NaN	17.6303	4	4	5	5	5	111.18	0.00034632	5.9531	164760000	7	1	0	0	3	0	1	0	0	2	1	0	0	3	0	1	0	0	2	1.3	0	0	3.8
22.0686	NaN	NaN	NaN	NaN	NaN	NaN	NaN	NaN	18.6509	NaN	NaN	22.9822	21.5859	NaN	NaN	NaN	NaN	3	3	13.2	13.2	13.2	62.084	0.00046062	3.7916	236900000	3	1	0	0	1	1	0	0	0	0	1	0	0	1	1	0	0	0	0	4.1	0	0	6.8
NaN	25.8623	NaN	NaN	NaN	NaN	NaN	NaN	NaN	NaN	23.8612	NaN	NaN	NaN	NaN	22.9611	19.4182	NaN	3	3	10	10	10	46.302	0.0049288	2.2788	530290000	3	0	1	0	0	0	0	1	1	0	0	1	0	0	0	0	1	1	0	0	3	0	0
24.7958	NaN	NaN	NaN	NaN	NaN	NaN	NaN	NaN	22.201	NaN	NaN	NaN	NaN	NaN	NaN	NaN	NaN	4	4	27.4	21.4	21.4	28.268	0	12.654	77138000	4	4	0	0	0	0	0	0	0	0	4	0	0	0	0	0	0	0	0	27.4	0	0	0
NaN	NaN	NaN	NaN	NaN	NaN	29.2852	23.2575	NaN	NaN	NaN	NaN	NaN	NaN	NaN	26.2122	22.4598	NaN	4	4	13.7	13.7	13.7	36.558	0	16.027	751580000	10	0	0	0	0	0	0	4	2	0	0	0	0	0	0	0	4	2	0	0	0	0	0
24.2045	NaN	NaN	NaN	NaN	NaN	NaN	NaN	NaN	19.1962	NaN	NaN	NaN	NaN	NaN	NaN	NaN	NaN	1	1	2.6	2.6	2.6	88.963	0.00076138	3.6597	27631000	4	1	0	0	0	0	0	0	0	0	1	0	0	0	0	0	0	0	0	2.6	0	0	0
25.3606	NaN	NaN	31.8091	25.3287	28.3185	NaN	26.3049	NaN	23.2259	NaN	NaN	30.1574	21.6017	24.2888	NaN	24.755	NaN	12	12	47.1	47.1	47.1	18.827	0	32.158	12593000000	141	3	0	0	12	2	4	0	4	0	3	0	0	12	2	4	0	4	0	21.8	0	0	47.1
NaN	NaN	NaN	24.265	NaN	23.5905	NaN	NaN	NaN	NaN	NaN	NaN	21.864	NaN	21.074	NaN	NaN	NaN	5	5	6.6	6.6	6.6	99.8	0	10.051	234950000	8	0	0	0	3	0	4	0	0	0	0	0	0	3	0	4	0	0	0	0	0	0	4.8
NaN	23.1814	NaN	NaN	NaN	NaN	NaN	NaN	NaN	19.9002	19.9861	NaN	20.295	NaN	NaN	NaN	18.1059	NaN	3	3	16.7	16.7	16.7	29.204	0.00034548	5.9159	39441000	5	1	2	0	1	0	0	0	1	0	1	2	0	1	0	0	0	1	0	4.7	13.6	0	3.1
25.6196	NaN	NaN	NaN	NaN	NaN	NaN	NaN	NaN	20.5092	NaN	NaN	NaN	NaN	NaN	NaN	20.9417	NaN	5	5	3.8	3.8	3.8	121.84	0.000467	4.0056	185840000	12	3	0	0	0	0	0	0	3	0	3	0	0	0	0	0	0	3	0	2.9	0	0	0
30.1808	NaN	NaN	23.8141	25.3488	25.3413	NaN	23.6455	NaN	27.5544	NaN	NaN	22.7519	20.0973	23.229	NaN	21.3393	NaN	23	23	44.2	44.2	44.2	56.408	0	180.24	5879900000	84	22	0	0	3	2	5	0	3	0	22	0	0	3	2	5	0	3	0	42.6	0	0	7.4
29.1568	NaN	NaN	30.7802	NaN	NaN	NaN	NaN	NaN	25.3123	NaN	NaN	29.2907	19.8242	NaN	NaN	NaN	NaN	31	29	34.1	34.1	34.1	107.53	0	290.11	24476000000	156	14	0	0	26	2	0	0	0	0	13	0	0	24	2	0	0	0	0	22.2	0	0	24.1
27.0704	23.6921	NaN	25.0572	22.3025	23.9849	NaN	NaN	23.089	25.6987	21.0226	NaN	25.9533	20.0757	22.2683	NaN	NaN	18.0478	10	10	68.9	58.8	58.8	20.386	0	41.346	1535900000	42	10	3	0	6	2	3	0	0	2	10	3	0	6	2	3	0	0	2	58.8	24.9	0	53.7
NaN	NaN	NaN	NaN	NaN	24.0361	NaN	NaN	NaN	20.5222	NaN	NaN	NaN	NaN	19.9272	NaN	NaN	NaN	5	5	3.4	3.4	3.4	202.27	0.00032046	4.4829	207740000	6	1	0	0	0	0	4	0	0	0	1	0	0	0	0	4	0	0	0	0.7	0	0	0
24.124	NaN	NaN	NaN	NaN	NaN	NaN	NaN	NaN	19.954	NaN	NaN	NaN	NaN	NaN	NaN	NaN	NaN	2	2	7.2	7.2	7.2	44.431	0.0003518	6.2421	18283000	2	2	0	0	0	0	0	0	0	0	2	0	0	0	0	0	0	0	0	7.2	0	0	0
NaN	NaN	NaN	NaN	NaN	NaN	NaN	24.4018	NaN	NaN	NaN	NaN	NaN	18.5693	NaN	NaN	21.685	NaN	5	5	8.6	8.6	8.6	86.453	0	10.453	165460000	7	0	0	0	0	1	0	0	5	0	0	0	0	0	1	0	0	5	0	0	0	0	0
24.6012	NaN	NaN	NaN	NaN	NaN	NaN	NaN	NaN	21.7663	NaN	NaN	NaN	NaN	19.7735	NaN	20.5707	NaN	6	6	12	12	12	68.797	0.00017832	6.5193	186640000	9	5	0	0	0	0	1	0	1	0	5	0	0	0	0	1	0	1	0	10.1	0	0	0
31.1731	30.5016	NaN	31.3059	30.1494	30.4685	NaN	28.3441	30.2925	28.0649	26.951	NaN	31.1269	24.6176	27.0083	NaN	25.6336	24.4212	44	44	72.7	72.7	72.7	47.14	0	323.31	80750000000	471	36	25	0	41	20	27	0	12	15	36	25	0	41	20	27	0	12	15	68.5	56.8	0	72.7
24.5184	NaN	NaN	NaN	NaN	NaN	NaN	NaN	NaN	22.7012	NaN	NaN	NaN	18.5094	NaN	NaN	NaN	NaN	1	1	6.2	6.2	6.2	19.412	0	14.763	57541000	5	1	0	0	0	1	0	0	0	0	1	0	0	0	1	0	0	0	0	6.2	0	0	0
27.292	NaN	NaN	NaN	NaN	NaN	NaN	NaN	NaN	24.3578	NaN	NaN	NaN	NaN	NaN	NaN	NaN	NaN	8	8	32.1	32.1	32.1	26.591	0	27.46	236500000	20	8	0	0	0	0	0	0	0	0	8	0	0	0	0	0	0	0	0	32.1	0	0	0
NaN	NaN	NaN	NaN	NaN	NaN	25.7936	NaN	NaN	NaN	NaN	NaN	NaN	NaN	NaN	21.6401	NaN	NaN	2	2	51.3	9.7	9.7	37.898	0	32.061	62096000	3	0	0	0	0	0	0	2	0	0	0	0	0	0	0	0	2	0	0	11.1	22.6	29	11.1
25.6849	NaN	NaN	NaN	NaN	NaN	NaN	NaN	NaN	20.3385	NaN	NaN	NaN	NaN	NaN	NaN	NaN	NaN	2	2	6.8	3.8	3.8	88.369	0.00046296	3.8751	63646000	4	2	0	0	0	0	0	0	0	0	2	0	0	0	0	0	0	0	0	6.8	0	0	0
NaN	NaN	NaN	NaN	NaN	NaN	NaN	20.5491	NaN	NaN	NaN	NaN	NaN	NaN	NaN	NaN	20.7067	NaN	1	1	4.1	4.1	4.1	44.445	0.0072338	2.0479	10268000	1	0	0	0	0	0	0	0	1	0	0	0	0	0	0	0	0	1	0	0	0	0	0
NaN	NaN	NaN	26.4375	NaN	27.8928	NaN	25.8425	NaN	NaN	NaN	NaN	27.4525	NaN	26.5114	NaN	24.54	NaN	10	10	55.8	55.8	55.8	15.987	0	21.95	2429700000	40	0	0	0	5	0	10	0	3	0	0	0	0	5	0	10	0	3	0	0	0	0	23.1
NaN	NaN	NaN	NaN	23.2001	NaN	NaN	NaN	NaN	NaN	NaN	NaN	NaN	18.426	NaN	NaN	NaN	NaN	3	3	4.7	4.7	4.7	99.985	0.00091006	3.6048	17257000	3	0	0	0	0	3	0	0	0	0	0	0	0	0	3	0	0	0	0	0	0	0	0
NaN	NaN	NaN	NaN	NaN	NaN	NaN	25.5131	NaN	NaN	NaN	NaN	NaN	NaN	NaN	NaN	24.1257	NaN	3	3	7.4	7.4	7.4	40.532	0	15.784	164730000	4	0	0	0	0	0	0	0	3	0	0	0	0	0	0	0	0	3	0	0	0	0	0
NaN	25.8453	NaN	24.9062	25.8782	NaN	26.0539	NaN	27.1934	NaN	21.9932	NaN	22.009	21.2517	NaN	20.4239	NaN	22.9139	23	23	12	12	12	264.38	0	49.793	1757500000	67	0	9	0	4	11	0	7	0	15	0	9	0	4	11	0	7	0	15	0	4.6	0	1.9
NaN	NaN	NaN	NaN	25.5963	NaN	NaN	NaN	NaN	19.1628	NaN	NaN	21.5161	22.6057	18.4582	NaN	NaN	NaN	6	6	19.2	19.2	19.2	47.983	0	30.821	175590000	12	1	0	0	1	6	1	0	0	0	1	0	0	1	6	1	0	0	0	2.5	0	0	2.5
32.3384	NaN	NaN	NaN	NaN	NaN	NaN	NaN	NaN	27.0696	NaN	NaN	17.8167	NaN	NaN	NaN	17.67	NaN	55	55	42.5	42.5	42.5	163.97	0	278.97	10314000000	325	55	0	0	1	0	0	0	1	0	55	0	0	1	0	0	0	1	0	42.5	0	0	1
NaN	NaN	NaN	23.6723	NaN	NaN	NaN	NaN	NaN	NaN	NaN	NaN	20.1733	NaN	NaN	NaN	NaN	NaN	2	2	10.9	10.9	10.9	35.359	0.00035125	6.2131	21284000	2	0	0	0	2	0	0	0	0	0	0	0	0	2	0	0	0	0	0	0	0	0	10.9
NaN	26.5935	NaN	26.9766	27.0618	25.1615	NaN	NaN	23.7269	16.4643	22.9001	NaN	25.7852	23.8199	21.5318	NaN	20.7767	17.645	18	18	29.6	29.6	29.6	71.22	0	174.44	2482000000	63	1	9	0	13	14	5	0	2	2	1	9	0	13	14	5	0	2	2	3	18.2	0	22.9
25.7269	24.9139	NaN	25.5787	NaN	NaN	NaN	NaN	NaN	23.8961	20.565	NaN	24.0822	NaN	19.6308	NaN	20.5047	NaN	5	5	42.7	42.7	42.7	17.572	0	14.282	297780000	21	4	2	0	4	0	1	0	2	0	4	2	0	4	0	1	0	2	0	35.7	19.7	0	36.9
NaN	NaN	NaN	NaN	NaN	NaN	NaN	25.9337	NaN	NaN	NaN	NaN	NaN	NaN	NaN	NaN	24.0897	NaN	5	5	10.8	10.8	10.8	63.788	0	20.082	464200000	19	0	0	0	0	0	0	0	5	0	0	0	0	0	0	0	0	5	0	0	0	0	0
24.021	24.7736	NaN	26.0648	25.3951	NaN	NaN	NaN	23.794	22.2252	21.815	NaN	27.145	23.5489	NaN	NaN	NaN	22.3824	4	4	38.5	38.5	38.5	14.131	0	16.332	1397900000	23	2	2	0	3	3	0	0	0	3	2	2	0	3	3	0	0	0	3	22.1	17.2	0	32
24.4923	NaN	NaN	NaN	NaN	NaN	NaN	NaN	NaN	19.9128	NaN	NaN	NaN	NaN	NaN	NaN	NaN	NaN	6	6	6.7	6.7	6.7	154.19	0	13.104	75017000	6	6	0	0	0	0	0	0	0	0	6	0	0	0	0	0	0	0	0	6.7	0	0	0
NaN	27.1348	NaN	28.0663	25.4588	23.5387	NaN	NaN	26.2343	19.3639	24.3865	NaN	28.133	21.5194	20.5459	NaN	17.2167	20.5588	15	15	31.4	31.4	31.4	48.787	0	89.008	6464000000	51	1	10	0	13	6	3	0	1	3	1	10	0	13	6	3	0	1	3	2.3	21.5	0	29.1
25.9017	NaN	NaN	NaN	NaN	NaN	NaN	NaN	NaN	22.7868	NaN	NaN	NaN	NaN	NaN	NaN	NaN	NaN	4	4	39.7	17.5	17.5	26.651	0.00017712	6.3995	108540000	13	4	0	0	0	0	0	0	0	0	4	0	0	0	0	0	0	0	0	39.7	0	0	0
22.5301	NaN	NaN	NaN	NaN	NaN	NaN	NaN	NaN	19.8858	NaN	NaN	NaN	NaN	NaN	NaN	NaN	NaN	2	2	4.5	4.5	4.5	75.012	0.0011806	3.2166	31001000	2	2	0	0	0	0	0	0	0	0	2	0	0	0	0	0	0	0	0	4.5	0	0	0
24.9203	NaN	NaN	26.8385	25.4756	28.6256	NaN	25.8056	NaN	21.0727	NaN	NaN	24.085	22.1713	26.7166	NaN	24.3403	NaN	5	5	28.3	28.3	28.3	16.104	0	12.087	1093700000	38	2	0	0	4	3	5	0	3	0	2	0	0	4	3	5	0	3	0	9.7	0	0	28.3
23.4559	NaN	NaN	NaN	NaN	NaN	NaN	NaN	NaN	19.4096	NaN	NaN	NaN	NaN	NaN	NaN	NaN	NaN	2	2	2.3	2.3	2.3	160.4	0.00090648	3.5459	48054000	3	2	0	0	0	0	0	0	0	0	2	0	0	0	0	0	0	0	0	2.3	0	0	0
NaN	NaN	NaN	27.7561	NaN	NaN	NaN	NaN	NaN	NaN	NaN	NaN	27.6946	NaN	NaN	NaN	18.3619	NaN	2	2	59.2	11.7	11.7	22.695	0.00019048	8.0311	2393200000	21	0	0	0	2	0	0	0	1	0	0	0	0	2	0	0	0	1	0	4.7	0	0	59.2
NaN	NaN	NaN	NaN	23.6318	NaN	NaN	25.1096	NaN	19.9678	NaN	NaN	NaN	17.8546	NaN	NaN	23.6783	NaN	4	4	24.5	24.5	24.5	24.459	0	16.338	146860000	7	1	0	0	0	2	0	0	4	0	1	0	0	0	2	0	0	4	0	9.7	0	0	0
24.0056	NaN	NaN	NaN	NaN	NaN	NaN	NaN	NaN	22.1024	NaN	NaN	NaN	NaN	NaN	NaN	NaN	NaN	1	1	20.6	13.1	13.1	12.56	0.00034941	6.1326	31520000	1	1	0	0	0	0	0	0	0	0	1	0	0	0	0	0	0	0	0	20.6	0	0	0
28.8893	NaN	NaN	NaN	NaN	NaN	NaN	NaN	NaN	24.9725	NaN	NaN	NaN	NaN	NaN	NaN	19.2753	NaN	22	21	24.4	24.4	23.4	98.037	0	73.551	939520000	63	21	0	0	0	0	0	0	1	0	20	0	0	0	0	0	0	1	0	23.8	0	0	0
NaN	NaN	NaN	NaN	23.1219	NaN	21.609	NaN	NaN	NaN	NaN	NaN	NaN	19.7784	NaN	17.7783	NaN	NaN	3	3	14.4	14.4	14.4	33.227	0.0013099	3.0447	13489000	6	0	0	0	0	3	0	2	0	0	0	0	0	0	3	0	2	0	0	0	0	0	0
NaN	NaN	NaN	NaN	NaN	NaN	NaN	26.5416	NaN	NaN	NaN	NaN	NaN	NaN	19.0493	NaN	25.1238	NaN	5	5	13.7	13.7	13.7	61.933	0	14.147	593670000	20	0	0	0	0	0	1	0	5	0	0	0	0	0	0	1	0	5	0	0	0	0	0
NaN	NaN	NaN	NaN	NaN	NaN	30.4814	NaN	NaN	NaN	NaN	NaN	NaN	NaN	NaN	27.9078	21.9046	NaN	11	11	61.8	61.8	61.8	27.728	0	53.539	2813200000	39	0	0	0	0	0	0	11	1	0	0	0	0	0	0	0	11	1	0	0	0	0	0
NaN	NaN	NaN	24.8465	NaN	NaN	NaN	NaN	NaN	20.5672	NaN	NaN	24.7339	NaN	19.8955	NaN	17.7589	NaN	5	5	10	10	10	57.387	0	11.422	582420000	8	1	0	0	4	0	2	0	1	0	1	0	0	4	0	2	0	1	0	1.9	0	0	8.6
23.2904	NaN	NaN	NaN	NaN	NaN	NaN	NaN	NaN	22.572	NaN	NaN	NaN	NaN	NaN	NaN	NaN	NaN	3	3	16.5	16.5	16.5	28.382	0.00019822	8.9204	24941000	3	3	0	0	0	0	0	0	0	0	3	0	0	0	0	0	0	0	0	16.5	0	0	0
NaN	NaN	NaN	NaN	NaN	NaN	NaN	23.7893	NaN	NaN	NaN	NaN	NaN	NaN	NaN	NaN	22.5235	NaN	2	2	17.6	17.6	17.6	18.134	0.00034288	5.7629	60292000	3	0	0	0	0	0	0	0	2	0	0	0	0	0	0	0	0	2	0	0	0	0	0
NaN	NaN	NaN	NaN	25.2458	NaN	NaN	NaN	NaN	NaN	NaN	NaN	NaN	21.1735	NaN	NaN	NaN	NaN	2	0	66.4	1.2	0	99.06	0.0047939	2.2849	73318000	9	0	0	0	0	2	0	0	0	0	0	0	0	0	0	0	0	0	0	15.3	43.1	48.5	40.9
NaN	NaN	NaN	27.2168	NaN	24.7067	NaN	NaN	NaN	NaN	NaN	NaN	24.5395	15.2568	21.8898	17.9645	20.4272	NaN	27	27	29.3	29.3	29.3	137.97	0	58.417	1948500000	40	0	0	0	22	1	6	1	2	0	0	0	0	22	1	6	1	2	0	0	0	0	25.2
28.7261	NaN	NaN	NaN	23.0331	NaN	NaN	NaN	NaN	24.172	NaN	NaN	18.7757	17.4554	NaN	NaN	NaN	NaN	23	23	28.9	28.9	28.9	111.6	0	72.254	956920000	63	23	0	0	1	2	0	0	0	0	23	0	0	1	2	0	0	0	0	28.9	0	0	1
30.803	NaN	NaN	NaN	NaN	NaN	NaN	NaN	NaN	25.5662	NaN	NaN	NaN	NaN	NaN	NaN	NaN	NaN	32	31	27.5	27.5	26.7	131.45	0	69.432	3080200000	122	32	0	0	0	0	0	0	0	0	31	0	0	0	0	0	0	0	0	27.5	0	0	0
25.8564	32.2101	NaN	NaN	22.7106	NaN	NaN	NaN	24.6545	18.9533	27.4837	NaN	NaN	17.237	15.7506	NaN	NaN	20.3853	174	173	58.8	58.8	58.3	304.51	0	323.31	31691000000	438	8	173	0	0	3	1	0	0	20	8	172	0	0	3	1	0	0	20	3.3	58.8	0	0
25.7856	NaN	NaN	NaN	NaN	NaN	NaN	NaN	NaN	22.3355	NaN	NaN	NaN	NaN	NaN	NaN	NaN	NaN	2	2	21.9	10.2	10.2	33.859	0.00018103	6.8778	68800000	3	2	0	0	0	0	0	0	0	0	2	0	0	0	0	0	0	0	0	21.9	0	0	0
NaN	NaN	NaN	25.6408	NaN	NaN	NaN	NaN	NaN	19.5365	NaN	NaN	23.2859	NaN	NaN	NaN	21.2589	NaN	5	5	32.7	32.7	32.7	17.568	0.00017937	6.6474	148460000	9	1	0	0	4	0	0	0	2	0	1	0	0	4	0	0	0	2	0	5.7	0	0	26.4
21.8427	NaN	NaN	NaN	NaN	NaN	NaN	NaN	NaN	19.5393	NaN	NaN	NaN	NaN	NaN	NaN	NaN	NaN	2	2	12	12	12	25.758	0.009901	1.808	9143300	2	1	0	0	1	0	0	0	0	0	1	0	0	1	0	0	0	0	0	6.6	0	0	5.4
NaN	NaN	NaN	NaN	NaN	27.8335	NaN	NaN	NaN	17.8895	NaN	NaN	NaN	NaN	25.367	NaN	NaN	NaN	15	11	39.9	39.9	31.7	53.812	0	39.759	1044400000	30	1	0	0	0	0	15	0	0	0	0	0	0	0	0	11	0	0	0	2.1	0	0	0
26.8853	NaN	NaN	NaN	NaN	NaN	NaN	NaN	NaN	24.209	NaN	NaN	NaN	18.4767	NaN	NaN	NaN	NaN	6	6	21.1	16.7	16.7	48.01	0	23.398	316120000	13	6	0	0	0	1	0	0	0	0	6	0	0	0	1	0	0	0	0	21.1	0	2.1	2.1
NaN	NaN	NaN	NaN	NaN	24.7436	NaN	23.6614	NaN	21.2057	NaN	NaN	18.5347	NaN	20.6199	NaN	22.9703	NaN	5	5	30.5	30.5	30.5	19.046	0.00018861	7.8015	126270000	11	2	0	0	1	0	3	0	5	0	2	0	0	1	0	3	0	5	0	16.2	0	0	4.8
NaN	NaN	NaN	NaN	NaN	22.3147	NaN	NaN	NaN	NaN	NaN	NaN	NaN	NaN	21.6514	NaN	NaN	NaN	1	1	12.3	12.3	12.3	14.864	0.0080043	2.0055	26351000	0	0	0	0	0	0	1	0	0	0	0	0	0	0	0	1	0	0	0	0	0	0	0
NaN	NaN	NaN	NaN	NaN	28.5661	NaN	24.142	NaN	17.5582	NaN	NaN	NaN	NaN	26.9606	NaN	22.6018	NaN	9	9	56.1	56.1	56.1	21.489	0	56.355	1371600000	36	1	0	0	0	0	9	0	2	0	1	0	0	0	0	9	0	2	0	8.7	0	0	0
31.2047	NaN	NaN	24.8751	27.4163	25.0752	NaN	23.6539	NaN	28.2821	18.1172	NaN	20.5419	22.951	20.9097	NaN	20.2353	NaN	16	15	44.4	44.4	41.2	32.672	0	173.08	5432400000	164	16	1	0	2	7	2	0	2	0	15	0	0	1	6	1	0	1	0	44.4	3.2	0	8.2
NaN	NaN	NaN	NaN	NaN	23.8794	NaN	NaN	NaN	NaN	NaN	NaN	NaN	NaN	21.8125	NaN	NaN	NaN	4	4	8.9	8.9	8.9	71.303	0.00018034	6.7633	92074000	4	0	0	0	0	0	4	0	0	0	0	0	0	0	0	4	0	0	0	0	0	0	0
28.2975	25.5822	NaN	NaN	26.9697	23.4007	NaN	NaN	24.2966	24.7446	21.9865	NaN	22.1633	22.4169	19.4456	NaN	NaN	18.8891	24	0	29.9	29.9	0	95.247	0	51.816	1575500000	78	19	6	0	1	13	2	0	0	3	0	0	0	0	0	0	0	0	0	24.6	7.8	0	1.6
27.9894	NaN	NaN	NaN	NaN	NaN	NaN	NaN	NaN	24.583	NaN	NaN	NaN	NaN	NaN	NaN	NaN	NaN	4	4	7.7	7.7	7.7	65.581	0	18.173	527750000	34	4	0	0	0	0	0	0	0	0	4	0	0	0	0	0	0	0	0	7.7	0	0	0
NaN	NaN	NaN	NaN	NaN	NaN	NaN	22.3507	NaN	NaN	16.7658	NaN	20.3544	18.3835	NaN	NaN	20.634	NaN	7	7	19.2	19.2	19.2	55.665	0.00032949	4.9666	88954000	5	0	1	0	1	2	0	0	3	0	0	1	0	1	2	0	0	3	0	0	3	0	2.4
NaN	NaN	NaN	NaN	NaN	NaN	NaN	23.0707	NaN	NaN	NaN	NaN	NaN	NaN	NaN	NaN	21.8582	NaN	4	4	14.9	14.9	14.9	41.26	0.00076254	3.6897	64629000	3	0	0	0	0	0	0	0	4	0	0	0	0	0	0	0	0	4	0	0	0	0	0
NaN	NaN	NaN	NaN	NaN	NaN	NaN	23.165	NaN	NaN	NaN	NaN	NaN	NaN	NaN	NaN	22.3407	NaN	3	3	8.2	8.2	8.2	38.869	0.00090389	3.5143	63740000	4	0	0	0	0	0	0	0	3	0	0	0	0	0	0	0	0	3	0	0	0	0	0
NaN	NaN	NaN	20.8196	NaN	NaN	NaN	NaN	NaN	NaN	NaN	NaN	20.1963	NaN	NaN	NaN	19.4914	NaN	2	2	6.6	6.6	6.6	54.97	0.00017718	6.4012	52337000	2	0	0	0	1	0	0	0	1	0	0	0	0	1	0	0	0	1	0	0	0	0	3.4
NaN	NaN	NaN	20.1293	NaN	NaN	NaN	NaN	NaN	NaN	NaN	NaN	19.5202	NaN	NaN	NaN	NaN	NaN	2	2	4.7	4.7	4.7	62.983	0.0081279	1.9928	18797000	1	0	0	0	2	0	0	0	0	0	0	0	0	2	0	0	0	0	0	0	0	0	4.7
NaN	NaN	NaN	NaN	NaN	NaN	NaN	26.1838	NaN	NaN	NaN	NaN	NaN	NaN	NaN	NaN	23.2212	NaN	14	13	19.2	19.2	19.2	80.744	0	19.309	488950000	21	0	0	0	0	0	0	0	14	0	0	0	0	0	0	0	0	13	0	0	0	0	0
NaN	NaN	NaN	NaN	NaN	NaN	NaN	23.1926	NaN	NaN	NaN	NaN	NaN	NaN	NaN	NaN	21.4104	NaN	5	5	15.2	15.2	15.2	58.031	0	12.09	75257000	5	0	0	0	0	0	0	0	5	0	0	0	0	0	0	0	0	5	0	0	0	0	0
NaN	NaN	NaN	NaN	20.3219	NaN	NaN	NaN	NaN	NaN	NaN	NaN	NaN	15.5397	NaN	NaN	NaN	NaN	2	2	2.5	2.5	2.5	123.86	0.0050546	2.2547	2667500	2	0	0	0	0	2	0	0	0	0	0	0	0	0	2	0	0	0	0	0	0	0	0
NaN	NaN	NaN	23.7586	NaN	NaN	NaN	NaN	NaN	NaN	NaN	NaN	20.7291	NaN	NaN	NaN	20.7129	NaN	2	2	12.9	12.9	12.9	33.332	0	12.86	44939000	3	0	0	0	2	0	0	0	1	0	0	0	0	2	0	0	0	1	0	0	0	0	12.9
NaN	NaN	NaN	23.9137	NaN	NaN	NaN	NaN	NaN	NaN	NaN	NaN	23.261	NaN	NaN	NaN	NaN	NaN	7	7	16.2	16.2	16.2	52.105	0	22.173	261350000	6	0	0	0	7	0	0	0	0	0	0	0	0	7	0	0	0	0	0	0	0	0	16.2
NaN	24.2814	NaN	NaN	NaN	NaN	NaN	NaN	NaN	NaN	21.5183	NaN	21.0317	NaN	NaN	NaN	NaN	NaN	5	5	26.8	20.3	20.3	40.276	0.00019798	8.8874	118390000	5	0	4	0	2	0	0	0	0	0	0	4	0	2	0	0	0	0	0	4.2	20.8	0	9
21.8826	21.8397	NaN	NaN	23.3695	NaN	NaN	21.6573	22.939	20.8661	19.3935	NaN	18.6876	19.8057	19.2119	NaN	20.9235	18.5594	3	3	16.6	16.6	16.6	26.112	0.00034358	5.7987	62289000	12	2	2	0	1	2	1	0	2	2	2	2	0	1	2	1	0	2	2	11.3	11.3	0	5.3
NaN	NaN	NaN	NaN	NaN	NaN	NaN	26.9841	NaN	NaN	24.755	NaN	28.0284	25.6242	24.842	NaN	25.8173	NaN	2	2	16.1	16.1	16.1	26.987	0.0081257	1.9878	6202200000	12	0	1	0	1	1	1	0	2	0	0	1	0	1	1	1	0	2	0	0	8.1	0	8.1
NaN	31.4163	NaN	25.2636	24.0291	29.1836	NaN	NaN	29.8113	17.8572	29.9676	NaN	22.9559	18.8944	25.8626	NaN	18.3001	27.9035	31	28	55.1	55.1	53.8	57.351	0	323.31	39763000000	197	1	30	0	2	3	17	0	1	21	0	28	0	1	2	15	0	1	19	1.5	55.1	0	3.9
NaN	NaN	NaN	NaN	NaN	NaN	NaN	28.6333	NaN	20.4596	NaN	NaN	NaN	NaN	NaN	NaN	27.3664	NaN	14	14	35.1	35.1	35.1	47.308	0	127.92	4012700000	60	1	0	0	0	0	0	0	14	0	1	0	0	0	0	0	0	14	0	3.3	0	0	0
27.1765	NaN	NaN	27.3678	NaN	NaN	NaN	24.65	NaN	24.0284	NaN	NaN	26.4414	18.0621	18.8033	NaN	19.8199	NaN	4	4	39.6	39.6	39.6	11.858	0	21.198	659390000	18	3	0	0	3	1	1	0	2	0	3	0	0	3	1	1	0	2	0	39.6	0	0	35.6
23.2162	24.1765	NaN	22.8819	NaN	NaN	NaN	22.8958	NaN	21.0435	20.7947	NaN	17.8665	15.5704	NaN	NaN	20.0528	NaN	8	8	26.5	26.5	26.5	38.254	0.00019826	8.9229	123180000	13	5	5	0	2	1	0	0	2	0	5	5	0	2	1	0	0	2	0	15.5	19.2	0	7.6
NaN	NaN	NaN	25.0784	NaN	NaN	NaN	NaN	NaN	NaN	NaN	NaN	26.4026	NaN	NaN	NaN	NaN	NaN	2	2	20.6	2.8	2.8	40.319	0.00018779	7.6986	620980000	2	0	0	0	2	0	0	0	0	0	0	0	0	2	0	0	0	0	0	0	0	0	18.3
NaN	NaN	NaN	26.7524	NaN	29.0505	NaN	NaN	NaN	NaN	NaN	NaN	26.654	NaN	27.7009	NaN	NaN	NaN	8	1	18	16.1	2.4	52.12	0	73.203	3237800000	50	0	0	0	6	0	6	0	0	0	0	0	0	0	0	1	0	0	0	0	0	0	13.9
25.3169	NaN	NaN	NaN	NaN	NaN	NaN	NaN	NaN	22.7041	NaN	NaN	NaN	NaN	NaN	NaN	NaN	NaN	2	2	14.8	8.7	8.7	37.211	0.00032015	4.4675	95663000	6	2	0	0	0	0	0	0	0	0	2	0	0	0	0	0	0	0	0	14.8	0	0	0
25.4809	NaN	NaN	29.1582	NaN	NaN	NaN	24.3819	NaN	22.2212	NaN	NaN	26.8838	NaN	16.4481	NaN	23.4223	16.9165	7	7	25.8	25.8	25.8	21.605	0	146.61	1682100000	27	4	0	0	5	0	1	0	4	1	4	0	0	5	0	1	0	4	1	20	0	0	24.2
25.4375	26.2238	NaN	25.6538	26.3225	NaN	28.0783	NaN	26.3587	21.211	22.6927	NaN	24.1305	21.8234	19.7824	27.9976	NaN	18.7171	25	25	47.4	47.4	47.4	65.793	0	126.79	10221000000	106	7	9	0	7	8	1	25	0	3	7	9	0	7	8	1	25	0	3	15	17.1	0	13.7
NaN	NaN	NaN	21.3755	NaN	NaN	NaN	NaN	NaN	NaN	NaN	NaN	20.3036	NaN	NaN	NaN	NaN	NaN	2	2	5.1	5.1	5.1	59.877	0.00091116	3.6248	37533000	1	0	0	0	2	0	0	0	0	0	0	0	0	2	0	0	0	0	0	0	0	0	5.1
NaN	NaN	NaN	NaN	NaN	NaN	NaN	24.5494	NaN	NaN	18.6417	NaN	22.7308	18.294	NaN	NaN	23.6715	NaN	3	3	14.8	14.8	14.8	37.711	0	9.9152	273680000	6	0	1	0	1	1	0	0	2	0	0	1	0	1	1	0	0	2	0	0	4.9	0	4
26.0688	NaN	NaN	NaN	NaN	NaN	NaN	25.6599	NaN	21.5427	NaN	NaN	NaN	14.8668	NaN	NaN	21.8362	NaN	21	21	24.9	18.8	18.8	182.49	0	68.101	566790000	32	15	0	0	0	1	0	0	8	0	15	0	0	0	1	0	0	8	0	14.9	0.9	2	0.9
24.2755	NaN	NaN	NaN	24.0547	NaN	NaN	NaN	NaN	21.0236	NaN	NaN	NaN	20.6116	NaN	NaN	NaN	NaN	4	4	19.7	17.2	17.2	41.347	0.00018608	7.5349	70944000	7	4	0	0	0	2	0	0	0	0	4	0	0	0	2	0	0	0	0	17.2	0	2.5	0
NaN	NaN	NaN	NaN	NaN	NaN	25.8511	NaN	NaN	NaN	NaN	NaN	NaN	NaN	NaN	26.7235	NaN	NaN	5	5	50	50	50	12.183	0	50.749	443250000	13	0	0	0	0	0	0	5	0	0	0	0	0	0	0	0	5	0	0	0	0	0	0
27.1497	NaN	NaN	NaN	NaN	NaN	NaN	NaN	NaN	24.4715	19.7251	NaN	NaN	NaN	NaN	NaN	NaN	NaN	3	3	7.8	7.8	7.8	42.807	0.00034477	5.8877	386050000	9	3	1	0	0	0	0	0	0	0	3	1	0	0	0	0	0	0	0	7.8	4.4	0	0
NaN	NaN	NaN	NaN	NaN	NaN	NaN	21.5108	NaN	23.2473	NaN	NaN	NaN	17.4246	18.605	NaN	19.9552	NaN	3	3	13.3	13.3	13.3	28.593	0.002692	2.6954	138580000	6	1	0	0	0	2	1	0	2	0	1	0	0	0	2	1	0	2	0	5.1	0	0	0
NaN	NaN	NaN	NaN	23.3657	NaN	NaN	NaN	NaN	16.6887	NaN	NaN	NaN	19.3336	NaN	18.8691	NaN	NaN	9	9	8.4	8.4	8.4	174.62	0	10.729	98364000	9	2	0	0	0	6	0	1	0	0	2	0	0	0	6	0	1	0	0	2.1	0	0	0
NaN	NaN	NaN	32.7983	23.7522	29.4519	NaN	25.3965	NaN	NaN	NaN	NaN	31.3466	18.0978	26.3676	NaN	22.3779	NaN	45	45	49.3	49.3	49.3	85.978	0	323.31	90336000000	374	0	0	0	45	2	14	0	4	0	0	0	0	45	2	14	0	4	0	0	0	0	49.3
24.2306	NaN	NaN	25.9273	NaN	26.1121	NaN	24.6991	NaN	21.4078	17.6567	NaN	25.6167	NaN	23.465	NaN	22.8428	NaN	14	13	28.7	28.7	28.7	57.902	0	252.24	1912100000	34	4	1	0	11	0	11	0	7	0	4	1	0	11	0	10	0	7	0	9.7	1.8	0	24.1
NaN	NaN	NaN	24.4231	NaN	NaN	NaN	NaN	NaN	NaN	NaN	NaN	23.2648	NaN	19.9599	NaN	NaN	NaN	3	3	35.7	6.8	6.8	68.648	0.0003453	5.91	366260000	6	0	0	0	3	0	1	0	0	0	0	0	0	3	0	1	0	0	0	5.5	0	4.9	31.7
NaN	24.4596	NaN	NaN	NaN	NaN	NaN	NaN	NaN	NaN	21.9159	NaN	NaN	18.6478	NaN	NaN	20.3264	18.9814	1	1	9	9	9	21.76	0.0093532	1.8968	49600000	5	0	1	0	0	1	0	0	1	1	0	1	0	0	1	0	0	1	1	0	9	0	0
20.6482	NaN	NaN	NaN	NaN	NaN	NaN	NaN	NaN	18.6078	NaN	NaN	NaN	NaN	NaN	NaN	NaN	NaN	1	1	9.5	9.5	9.5	18.169	0.009827	1.8526	3994900	1	1	0	0	0	0	0	0	0	0	1	0	0	0	0	0	0	0	0	9.5	0	0	0
NaN	NaN	NaN	NaN	NaN	NaN	NaN	24.6034	NaN	NaN	18.9879	NaN	19.4079	NaN	NaN	NaN	23.426	NaN	5	5	19.1	19.1	19.1	39.301	0	14.566	199760000	6	0	1	0	1	0	0	0	3	0	0	1	0	1	0	0	0	3	0	0	4	0	4.3
NaN	NaN	NaN	NaN	23.3958	NaN	NaN	30.5899	NaN	NaN	NaN	NaN	NaN	19.1361	NaN	NaN	28.6015	NaN	27	27	38.5	38.5	38.5	77.055	0	154.64	13052000000	93	0	0	0	0	3	0	0	27	0	0	0	0	0	3	0	0	27	0	0	0	0	0
NaN	NaN	NaN	NaN	NaN	NaN	27.5931	NaN	NaN	16.8501	NaN	NaN	NaN	NaN	NaN	27.8555	NaN	NaN	20	20	37.2	37.2	37.2	75.074	0	260.08	6074100000	43	1	0	0	0	0	0	20	0	1	1	0	0	0	0	0	20	0	1	1.3	0	0	0
NaN	NaN	NaN	23.9132	27.7283	NaN	NaN	NaN	NaN	15.4633	NaN	NaN	22.3498	23.2673	NaN	NaN	NaN	NaN	23	23	41.5	41.5	41.5	90.096	0	55.904	634940000	38	1	0	0	4	22	0	0	0	0	1	0	0	4	22	0	0	0	0	1.4	0	0	7.4
NaN	NaN	NaN	24.551	NaN	NaN	NaN	NaN	NaN	14.0766	NaN	NaN	21.7942	16.9103	NaN	19.8618	NaN	NaN	6	6	3.7	3.7	3.7	203.78	0.00018067	6.819	430420000	13	1	0	0	1	2	0	5	0	0	1	0	0	1	2	0	5	0	0	0.5	0	0	0.7
NaN	NaN	NaN	NaN	NaN	20.9326	NaN	NaN	NaN	NaN	18.5819	NaN	19.6764	NaN	15.9374	NaN	NaN	NaN	3	3	1.7	1.7	1.7	224.06	0.0094687	1.8778	140940000	3	0	1	0	1	0	1	0	0	0	0	1	0	1	0	1	0	0	0	0	0.6	0	0.5
27.7901	NaN	NaN	NaN	NaN	NaN	NaN	NaN	NaN	22.8971	NaN	NaN	NaN	NaN	NaN	NaN	NaN	NaN	2	2	2.3	2.3	2.3	92.428	0.0029699	2.669	273390000	10	2	0	0	0	0	0	0	0	0	2	0	0	0	0	0	0	0	0	2.3	0	0	0
26.7871	NaN	NaN	33.0253	27.3061	30.9164	NaN	27.7827	NaN	24.6579	NaN	NaN	31.9403	23.5843	28.5377	NaN	26.4701	NaN	29	29	83.1	83.1	83.1	30.234	0	271.17	60354000000	461	5	0	0	29	3	16	0	5	0	5	0	0	29	3	16	0	5	0	23.2	0	0	83.1
22.417	NaN	NaN	NaN	NaN	NaN	NaN	NaN	NaN	19.5002	NaN	NaN	NaN	NaN	NaN	NaN	NaN	NaN	2	2	6.1	6.1	6.1	45.818	0.0041649	2.442	14831000	2	2	0	0	0	0	0	0	0	0	2	0	0	0	0	0	0	0	0	6.1	0	0	0
26.0279	NaN	NaN	NaN	NaN	NaN	NaN	NaN	NaN	20.4191	NaN	NaN	NaN	15.2054	NaN	NaN	17.3993	NaN	6	6	7	7	7	128.44	0.000196	8.6139	91920000	11	6	0	0	0	1	0	0	1	0	6	0	0	0	1	0	0	1	0	7	0	0	0
30.5658	NaN	NaN	26.3584	27.2809	NaN	NaN	NaN	NaN	28.6867	20.725	NaN	25.2586	22.9831	NaN	NaN	NaN	18.3613	3	3	14	14	14	24.961	0	18.695	3860600000	62	3	1	0	2	2	0	0	0	1	3	1	0	2	2	0	0	0	1	14	5.3	0	11.4
NaN	NaN	NaN	22.9604	NaN	NaN	NaN	NaN	NaN	NaN	NaN	NaN	22.844	19.3811	NaN	NaN	19.8433	NaN	3	3	10.8	10.8	10.8	48.863	0	13.566	173900000	4	0	0	0	3	1	0	0	1	0	0	0	0	3	1	0	0	1	0	0	0	0	10.8
NaN	26.0047	NaN	NaN	NaN	NaN	NaN	26.8342	NaN	NaN	22.1098	NaN	NaN	NaN	NaN	NaN	26.2271	NaN	6	3	44.8	37.7	13	23.633	0	24.38	1163100000	21	0	5	0	0	0	0	0	6	0	0	2	0	0	0	0	0	3	0	7.2	39	0	0
NaN	NaN	NaN	NaN	NaN	NaN	NaN	22.6704	NaN	NaN	18.9699	NaN	NaN	NaN	NaN	NaN	21.6856	NaN	1	1	50.2	5.8	5.8	21.976	0.0054385	2.2024	54411000	2	0	1	0	0	0	0	0	1	0	0	1	0	0	0	0	0	1	0	17.9	46.4	0	0
22.7228	NaN	NaN	NaN	NaN	NaN	NaN	NaN	NaN	20.1857	NaN	NaN	NaN	NaN	NaN	NaN	NaN	NaN	2	2	15.2	15.2	15.2	30.038	0.00033738	5.4324	17889000	2	2	0	0	0	0	0	0	0	0	2	0	0	0	0	0	0	0	0	15.2	0	0	0
NaN	NaN	NaN	NaN	24.7048	NaN	NaN	NaN	NaN	NaN	NaN	NaN	NaN	20.6144	17.8999	NaN	NaN	17.9429	3	3	18	18	18	23.546	0.00019635	8.6431	27324000	5	0	0	0	0	2	1	0	0	1	0	0	0	0	2	1	0	0	1	0	0	0	0
NaN	NaN	NaN	NaN	NaN	NaN	NaN	22.6024	NaN	NaN	NaN	NaN	NaN	17.6589	NaN	NaN	23.1277	NaN	1	1	54.3	2.2	2.2	60.332	0.0013116	3.0627	224920000	8	0	0	0	0	1	0	0	1	0	0	0	0	0	1	0	0	1	0	0	2.2	0	23.8
NaN	NaN	NaN	27.6878	27.0814	27.3942	NaN	28.3789	NaN	NaN	18.0718	NaN	27.3515	22.7866	25.0518	NaN	26.2922	NaN	34	3	51.2	51.2	5	68.304	0	96.42	7392900000	152	0	1	0	18	11	20	0	16	0	0	0	0	3	0	1	0	0	0	0	1.9	0	26
NaN	23.4324	NaN	NaN	NaN	NaN	NaN	NaN	NaN	NaN	21.8405	NaN	NaN	NaN	NaN	NaN	NaN	NaN	2	2	19.8	19.8	19.8	13.849	0.0032463	2.6492	22532000	2	0	2	0	0	0	0	0	0	0	0	2	0	0	0	0	0	0	0	0	19.8	0	0
23.3367	NaN	NaN	NaN	NaN	NaN	NaN	NaN	NaN	19.4867	NaN	NaN	NaN	NaN	NaN	NaN	NaN	NaN	3	3	5.2	5.2	5.2	81.008	0.0059484	2.1461	23509000	4	3	0	0	0	0	0	0	0	0	3	0	0	0	0	0	0	0	0	5.2	0	0	0
22.7527	NaN	NaN	NaN	NaN	NaN	NaN	NaN	NaN	18.1969	NaN	NaN	NaN	19.7304	NaN	NaN	NaN	NaN	4	4	3.5	3.5	3.5	116.54	0.0039079	2.4919	53835000	4	3	0	0	0	1	0	0	0	0	3	0	0	0	1	0	0	0	0	2.7	0	0	0
28.2563	NaN	NaN	NaN	NaN	NaN	NaN	NaN	NaN	22.3332	NaN	NaN	NaN	NaN	NaN	NaN	NaN	NaN	20	19	16.2	13.5	13	208.83	0	30.77	480860000	40	20	0	0	0	0	0	0	0	0	19	0	0	0	0	0	0	0	0	16.2	0	0	0
NaN	NaN	NaN	22.5832	NaN	NaN	NaN	NaN	NaN	18.0009	NaN	NaN	19.983	NaN	NaN	NaN	NaN	NaN	2	2	14.8	14.8	14.8	17.358	0.0097011	1.8568	12986000	3	1	0	0	2	0	0	0	0	0	1	0	0	2	0	0	0	0	0	7.4	0	0	14.8
25.0681	NaN	NaN	NaN	NaN	NaN	NaN	NaN	NaN	23.3943	NaN	NaN	NaN	NaN	NaN	NaN	NaN	NaN	1	1	2.2	2.2	2.2	54.901	0	11.524	121280000	5	1	0	0	0	0	0	0	0	0	1	0	0	0	0	0	0	0	0	2.2	0	0	0
27.1811	NaN	NaN	26.6326	25.9497	24.2221	NaN	NaN	NaN	22.5985	17.3718	NaN	24.957	20.4114	19.7549	NaN	NaN	NaN	18	18	17.2	16.1	16.1	147.84	0	31.796	2564800000	62	12	1	0	14	6	4	0	0	0	12	1	0	14	6	4	0	0	0	12.2	0.6	0	13.4
NaN	23.2077	NaN	NaN	NaN	NaN	NaN	22.1304	NaN	NaN	20.0876	NaN	NaN	NaN	NaN	NaN	20.3714	NaN	3	3	14.2	14.2	14.2	35.952	0.00047513	4.299	46942000	5	0	3	0	0	0	0	0	2	0	0	3	0	0	0	0	0	2	0	0	14.2	0	0
27.2966	NaN	NaN	NaN	NaN	NaN	NaN	NaN	NaN	22.1824	NaN	NaN	NaN	NaN	NaN	NaN	NaN	NaN	4	3	14.4	5.2	3.9	74.396	0.00017803	6.4895	204670000	22	4	0	0	0	0	0	0	0	0	3	0	0	0	0	0	0	0	0	14.4	0	0	0
19.8899	NaN	NaN	NaN	NaN	NaN	NaN	NaN	NaN	16.9377	NaN	NaN	NaN	16.7407	NaN	NaN	NaN	NaN	2	2	7.3	5.7	5.7	49.089	0.0041482	2.3923	4700800	2	1	0	0	0	1	0	0	0	0	1	0	0	0	1	0	0	0	0	3.4	0	0	0
NaN	NaN	NaN	21.8073	NaN	NaN	NaN	NaN	NaN	NaN	NaN	NaN	20.0425	NaN	NaN	NaN	NaN	NaN	1	1	2.7	2.7	2.7	75.982	0.0010424	3.3508	42115000	1	0	0	0	1	0	0	0	0	0	0	0	0	1	0	0	0	0	0	0	0	0	2.7
25.5697	NaN	NaN	NaN	NaN	NaN	NaN	NaN	NaN	21.8963	20.5732	NaN	20.9587	NaN	NaN	NaN	NaN	NaN	9	7	32.5	32.5	28.2	40.192	0	12.486	157530000	11	7	3	0	1	0	0	0	0	0	6	2	0	0	0	0	0	0	0	27.4	13	0	2.3
NaN	23.5048	NaN	25.7318	NaN	NaN	NaN	23.9483	NaN	20.0609	19.3385	NaN	23.6346	16.7411	NaN	NaN	21.8349	NaN	9	9	30.4	30.4	30.4	40.013	0	21.575	409860000	18	2	2	0	8	1	0	0	5	0	2	2	0	8	1	0	0	5	0	9.5	12	0	26.7
29.064	NaN	NaN	NaN	NaN	NaN	NaN	NaN	NaN	28.0426	NaN	NaN	NaN	NaN	NaN	NaN	NaN	NaN	6	6	37.3	37.3	37.3	14.523	0	28.267	2211900000	39	6	0	0	0	0	0	0	0	0	6	0	0	0	0	0	0	0	0	37.3	0	0	0
NaN	NaN	NaN	NaN	NaN	NaN	NaN	21.0505	NaN	NaN	NaN	NaN	NaN	NaN	NaN	NaN	20.1066	NaN	1	1	9.2	9.2	9.2	19.838	0.00061303	3.7682	9032100	1	0	0	0	0	0	0	0	1	0	0	0	0	0	0	0	0	1	0	0	0	0	0
25.0994	NaN	NaN	NaN	NaN	NaN	NaN	NaN	NaN	22.7687	NaN	NaN	NaN	NaN	NaN	NaN	NaN	NaN	3	3	17.1	17.1	17.1	25.829	0.00019209	8.1929	92898000	3	3	0	0	0	0	0	0	0	0	3	0	0	0	0	0	0	0	0	17.1	0	0	0
NaN	NaN	NaN	NaN	24.5165	NaN	NaN	NaN	NaN	NaN	19.3639	NaN	23.2433	21.3124	17.9133	NaN	NaN	NaN	2	2	11.6	11.6	11.6	17.045	0.0021465	2.8171	94186000	11	0	1	0	2	1	1	0	0	0	0	1	0	2	1	1	0	0	0	0	10.3	0	11.6
NaN	NaN	NaN	30.2714	24.2642	24.9588	NaN	NaN	NaN	NaN	NaN	NaN	28.4487	18.2466	17.4515	NaN	NaN	NaN	2	0	88.3	3.2	0	97.823	0	59.495	17975000000	43	0	0	0	2	1	1	0	0	0	0	0	0	0	0	0	0	0	0	12.9	0	0	88.3
27.9591	NaN	NaN	35.1715	27.2591	27.7792	NaN	NaN	NaN	21.8465	NaN	NaN	33.244	21.388	21.6889	NaN	18.0589	NaN	106	5	88.9	88.9	4.4	103.38	0	323.31	519360000000	1367	8	0	0	106	12	12	0	1	0	0	0	0	5	0	0	0	0	0	12.3	0	0	88.9
NaN	NaN	NaN	24.7089	NaN	NaN	NaN	NaN	NaN	NaN	NaN	NaN	22.9503	NaN	NaN	NaN	NaN	NaN	1	1	87.5	1.5	1.5	97.353	0.0044059	2.3494	380930000	5	0	0	0	1	0	0	0	0	0	0	0	0	1	0	0	0	0	0	13	0	0	87.5
NaN	NaN	NaN	26.574	NaN	NaN	NaN	NaN	NaN	NaN	NaN	NaN	26.8046	19.9774	NaN	NaN	NaN	NaN	2	2	91.7	7.8	7.8	23.363	0.0001844	7.3428	1300800000	9	0	0	0	2	1	0	0	0	0	0	0	0	2	1	0	0	0	0	4.4	0	0	91.7
NaN	24.4028	NaN	25.2947	NaN	NaN	NaN	25.1801	NaN	21.1461	22.5227	NaN	26.1896	NaN	NaN	NaN	25.1861	NaN	6	5	47.3	35.5	35.5	19.185	0	44.003	984450000	16	1	2	0	4	0	0	0	4	0	1	2	0	4	0	0	0	3	0	20.7	37.3	5.3	40.8
27.6631	NaN	NaN	26.6925	25.0339	25.5662	NaN	NaN	NaN	25.4189	NaN	NaN	26.8763	19.9199	22.5936	NaN	19.0966	16.4651	12	12	30.6	30.6	30.6	50.72	0	67.569	3520400000	49	8	0	0	11	3	6	0	1	1	8	0	0	11	3	6	0	1	1	18.5	0	0	30.6
24.7819	NaN	NaN	24.8001	NaN	NaN	NaN	NaN	NaN	22.7799	NaN	NaN	22.1334	17.6758	20.9314	NaN	NaN	NaN	7	7	26.7	26.7	26.7	31.461	0	10.675	168140000	13	5	1	0	4	1	1	0	0	0	5	1	0	4	1	1	0	0	0	18.4	3	0	16.2
NaN	NaN	NaN	22.1456	NaN	NaN	NaN	NaN	NaN	17.4114	18.4284	NaN	21.4698	17.6662	17.9595	NaN	19.9163	NaN	2	2	4.2	4.2	4.2	58.272	0.0041661	2.4432	136750000	7	1	1	0	2	1	1	0	1	0	1	1	0	2	1	1	0	1	0	2.4	2.4	0	4.2
24.6755	NaN	NaN	NaN	24.7206	NaN	NaN	NaN	24.0874	22.4727	NaN	NaN	18.4673	19.5532	17.2573	NaN	NaN	18.442	6	6	23.7	23.7	23.7	30.838	0	11.65	82115000	13	6	0	0	1	3	1	0	0	2	6	0	0	1	3	1	0	0	2	23.7	0	0	5.6
NaN	NaN	NaN	NaN	NaN	31.323	NaN	28.5605	NaN	NaN	NaN	NaN	NaN	NaN	29.5234	NaN	26.2742	NaN	15	15	65.3	57.6	57.6	37.15	0	323.31	14498000000	86	0	0	0	0	1	15	0	9	0	0	0	0	0	1	15	0	9	0	0	3.2	3.2	3.2
NaN	NaN	NaN	22.0192	NaN	NaN	NaN	NaN	NaN	19.9887	NaN	NaN	21.9808	19.0546	17.0328	NaN	20.5254	NaN	5	5	15.1	13.4	13.4	51.702	0.00032846	4.9272	132610000	9	1	0	0	3	3	1	0	2	0	1	0	0	3	3	1	0	2	0	1.9	1.7	1.7	9
NaN	NaN	NaN	NaN	NaN	NaN	NaN	25.9922	NaN	NaN	NaN	NaN	NaN	NaN	NaN	NaN	25.5847	NaN	2	2	14.1	14.1	14.1	19.888	0.00019543	8.5355	201280000	11	0	0	0	0	0	0	0	2	0	0	0	0	0	0	0	0	2	0	0	0	0	0
27.328	NaN	NaN	NaN	NaN	NaN	NaN	NaN	NaN	22.751	NaN	NaN	NaN	NaN	NaN	NaN	NaN	NaN	7	7	12.4	11.1	11.1	83.679	0.00020113	9.3059	296480000	17	7	0	0	0	0	0	0	0	0	7	0	0	0	0	0	0	0	0	12.4	0	0	0
22.0087	NaN	NaN	NaN	NaN	NaN	NaN	NaN	NaN	22.3784	NaN	NaN	NaN	NaN	NaN	NaN	NaN	NaN	1	1	17.2	17.2	17.2	11.063	0.0044023	2.3413	10905000	1	1	0	0	0	0	0	0	0	0	1	0	0	0	0	0	0	0	0	17.2	0	0	0
25.5662	NaN	NaN	NaN	NaN	NaN	NaN	NaN	NaN	18.7799	NaN	NaN	NaN	NaN	17.3952	NaN	17.5965	NaN	11	9	4.6	4.6	3.9	376.32	0	16.026	131310000	13	9	0	0	0	0	1	0	1	0	8	0	0	0	0	1	0	0	0	3.9	0	0	0
NaN	25.9499	NaN	NaN	NaN	NaN	NaN	NaN	25.3367	NaN	21.8723	NaN	NaN	NaN	NaN	NaN	NaN	18.7453	11	11	8.8	8.8	8.8	152.68	0	16.156	312330000	22	0	10	0	0	0	0	0	0	5	0	10	0	0	0	0	0	0	5	0	8.3	0	0
24.0984	NaN	NaN	24.015	NaN	NaN	NaN	NaN	NaN	20.2249	NaN	NaN	23.9475	NaN	NaN	NaN	NaN	NaN	2	2	5.3	5.3	5.3	54.462	0.00017696	6.3852	243650000	6	2	0	0	2	0	0	0	0	0	2	0	0	2	0	0	0	0	0	5.3	0	0	5.3
28.3263	NaN	NaN	NaN	NaN	NaN	NaN	NaN	NaN	25.7306	NaN	NaN	NaN	NaN	NaN	NaN	NaN	NaN	7	7	37.7	28.6	28.6	38.113	0	13.364	723830000	28	7	0	0	0	0	0	0	0	0	7	0	0	0	0	0	0	0	0	37.7	0	0	0
30.3829	NaN	NaN	NaN	NaN	NaN	NaN	NaN	NaN	26.5018	NaN	NaN	NaN	NaN	20.002	NaN	NaN	NaN	23	23	52.3	31.1	31.1	85.986	0	117.3	3843000000	76	22	0	0	1	0	2	0	0	0	22	0	0	1	0	2	0	0	0	52.3	11.3	10.2	11.6
27.3354	NaN	NaN	NaN	NaN	NaN	NaN	NaN	NaN	25.798	NaN	NaN	21.7942	NaN	NaN	NaN	NaN	NaN	8	8	43.6	43.6	43.6	22.903	0	126.93	681750000	34	8	0	0	1	0	0	0	0	0	8	0	0	1	0	0	0	0	0	43.6	0	0	5.4
NaN	23.7335	NaN	NaN	NaN	NaN	NaN	30.4911	NaN	NaN	20.0316	NaN	NaN	NaN	NaN	NaN	29.1161	NaN	19	19	49.3	49.3	49.3	39.382	0	70.011	8161000000	86	0	2	0	0	0	0	0	19	0	0	2	0	0	0	0	0	19	0	0	8.5	0	0
29.0821	NaN	NaN	NaN	NaN	NaN	NaN	NaN	NaN	27.8124	NaN	NaN	NaN	NaN	NaN	NaN	NaN	NaN	5	3	35.8	35.8	26.9	15.161	0	17.358	1178500000	35	5	0	0	0	0	0	0	0	0	3	0	0	0	0	0	0	0	0	35.8	0	0	0
25.6549	NaN	NaN	NaN	NaN	NaN	NaN	NaN	NaN	21.2955	NaN	NaN	NaN	NaN	NaN	NaN	NaN	NaN	3	3	4.8	4.8	4.8	123.38	0.00032819	4.9068	115820000	7	3	0	0	0	0	0	0	0	0	3	0	0	0	0	0	0	0	0	4.8	0	0	0
NaN	NaN	NaN	NaN	NaN	NaN	NaN	21.2882	NaN	NaN	NaN	NaN	21.6621	NaN	NaN	NaN	20.7888	NaN	2	2	8.7	8.7	8.7	28.965	0.0083499	1.9507	51300000	3	0	0	0	1	0	0	0	1	0	0	0	0	1	0	0	0	1	0	0	0	0	3.1
NaN	NaN	NaN	25.3368	NaN	23.489	NaN	NaN	NaN	NaN	NaN	NaN	24.7144	NaN	20.9087	NaN	NaN	NaN	5	5	15.6	15.6	15.6	53.993	0	27.629	796410000	11	0	0	0	5	0	3	0	0	0	0	0	0	5	0	3	0	0	0	0	0	0	15.6
24.6883	25.5775	NaN	26.2146	29.5099	24.9034	NaN	NaN	26.9012	21.4969	22.3482	NaN	23.012	25.6785	21.2971	17.7061	NaN	21.5897	13	13	51.1	51.1	51.1	30.255	0	39.91	1069700000	60	4	7	0	6	11	3	1	0	5	4	7	0	6	11	3	1	0	5	20.1	32.5	0	27.6
NaN	21.0173	NaN	NaN	NaN	NaN	NaN	NaN	NaN	NaN	18.3855	NaN	NaN	NaN	NaN	NaN	21.6461	NaN	2	2	6.8	6.8	6.8	41.846	0.0044041	2.3476	76109000	2	0	1	0	0	0	0	0	1	0	0	1	0	0	0	0	0	1	0	0	4.3	0	0
27.5851	NaN	NaN	NaN	NaN	NaN	NaN	NaN	NaN	24.5324	NaN	NaN	NaN	NaN	NaN	NaN	NaN	NaN	14	14	25.7	25.7	25.7	56.614	0	36.555	533840000	22	14	0	0	0	0	0	0	0	0	14	0	0	0	0	0	0	0	0	25.7	0	0	0
27.0432	24.3088	NaN	30.172	25.0726	28.2716	NaN	25.5485	NaN	24.1208	20.0356	NaN	26.1753	19.4094	23.4099	NaN	23.656	NaN	12	12	46.4	46.4	46.4	25.127	0	40.839	1802300000	59	7	2	0	11	3	7	0	6	0	7	2	0	11	3	7	0	6	0	27.5	5	0	41.9
30.2568	23.8918	NaN	NaN	NaN	NaN	NaN	NaN	NaN	28.104	19.4482	NaN	NaN	18.1485	NaN	NaN	19.1419	NaN	11	11	26.5	26.5	26.5	21.219	0	44.425	2320800000	86	11	2	0	0	1	0	0	1	0	11	2	0	0	1	0	0	1	0	26.5	13.2	0	0
NaN	NaN	NaN	23.5105	NaN	NaN	NaN	NaN	NaN	21.1636	NaN	NaN	23.9416	NaN	NaN	NaN	19.0855	NaN	3	3	14.1	14.1	14.1	27.543	0.00017915	6.6187	247230000	5	1	0	0	2	0	0	0	1	0	1	0	0	2	0	0	0	1	0	6	0	0	9.6
NaN	NaN	NaN	24.0718	23.9717	NaN	NaN	NaN	NaN	NaN	18.2544	NaN	21.5335	19.655	NaN	NaN	NaN	NaN	5	5	25.1	25.1	25.1	24.763	0.00034566	5.9235	58433000	13	0	1	0	5	3	0	0	0	0	0	1	0	5	3	0	0	0	0	0	3.7	0	25.1
NaN	NaN	NaN	NaN	NaN	23.7574	NaN	23.6758	NaN	18.3115	NaN	NaN	NaN	16.2508	20.7663	NaN	20.825	NaN	3	3	10	10	10	40.859	0.00047642	4.3506	80888000	8	1	0	0	0	1	3	0	2	0	1	0	0	0	1	3	0	2	0	3.9	0	0	0
28.7765	NaN	NaN	NaN	NaN	NaN	NaN	NaN	NaN	24.1053	NaN	NaN	NaN	NaN	NaN	NaN	NaN	NaN	16	16	16.8	16.8	16.8	119.93	0	31.392	938450000	70	16	0	0	0	0	0	0	0	0	16	0	0	0	0	0	0	0	0	16.8	0	0	0
23.6564	NaN	NaN	NaN	NaN	NaN	NaN	NaN	NaN	18.2663	NaN	NaN	NaN	NaN	NaN	NaN	17.5372	NaN	2	2	3.3	3.3	3.3	112.9	0.0027	2.7303	24264000	5	2	0	0	1	0	0	0	1	0	2	0	0	1	0	0	0	1	0	3.3	0	0	1.3
NaN	NaN	NaN	NaN	21.4219	NaN	NaN	NaN	NaN	NaN	NaN	NaN	NaN	17.3177	NaN	NaN	NaN	NaN	1	1	2.4	2.4	2.4	67.47	0.006842	2.0709	5717800	1	0	0	0	0	1	0	0	0	0	0	0	0	0	1	0	0	0	0	0	0	0	0
24.9506	23.143	NaN	NaN	NaN	23.3884	NaN	24.0357	NaN	23.0954	19.1679	NaN	18.1715	18.5253	20.9472	NaN	21.7241	16.6478	5	5	28.8	28.8	28.8	26.73	0	15.934	173940000	13	5	2	0	1	1	2	0	3	1	5	2	0	1	1	2	0	3	1	28.8	12.2	0	5.7
27.1069	NaN	NaN	24.7626	NaN	NaN	NaN	NaN	NaN	22.8869	NaN	NaN	22.0653	NaN	NaN	NaN	NaN	NaN	14	14	15.9	15.9	15.9	135.71	0	34.018	704400000	30	11	0	0	5	0	0	0	0	0	11	0	0	5	0	0	0	0	0	11.1	0	0	7
26.0195	NaN	NaN	NaN	NaN	NaN	NaN	NaN	NaN	24.3061	NaN	NaN	NaN	NaN	NaN	NaN	NaN	NaN	4	1	32.4	32.4	7.6	25.432	0	11.94	165940000	6	4	0	0	0	0	0	0	0	0	1	0	0	0	0	0	0	0	0	32.4	0	0	0
NaN	NaN	NaN	NaN	NaN	NaN	NaN	21.6614	NaN	NaN	NaN	NaN	NaN	NaN	NaN	NaN	19.6198	NaN	2	2	11.4	5.4	5.4	59.034	0.0013131	3.0698	24170000	1	0	0	0	0	0	0	0	2	0	0	0	0	0	0	0	0	2	0	2.5	0	1.5	1.9
22.4606	NaN	NaN	NaN	NaN	NaN	NaN	NaN	NaN	19.0814	21.0431	NaN	NaN	NaN	NaN	NaN	22.0606	NaN	3	3	14.6	8.1	8.1	67.259	0.00018362	7.1955	226870000	6	2	1	0	0	0	0	0	1	0	2	1	0	0	0	0	0	1	0	9.6	2	0	0
21.2714	NaN	NaN	NaN	NaN	NaN	NaN	NaN	NaN	21.0422	NaN	NaN	NaN	NaN	NaN	NaN	NaN	NaN	1	1	8.6	8.6	8.6	17.576	0.0041563	2.4121	12956000	1	1	0	0	0	0	0	0	0	0	1	0	0	0	0	0	0	0	0	8.6	0	0	0
NaN	NaN	NaN	24.7377	NaN	NaN	NaN	NaN	NaN	19.554	19.404	NaN	24.7657	NaN	21.6519	NaN	NaN	16.9848	7	7	27.5	27.5	27.5	48.06	0	30.091	701680000	16	2	1	0	4	0	4	0	0	1	2	1	0	4	0	4	0	0	1	8	2.3	0	14.9
NaN	NaN	NaN	NaN	NaN	NaN	23.8076	NaN	NaN	NaN	NaN	NaN	NaN	14.378	NaN	18.5305	NaN	NaN	3	3	1.5	1.5	1.5	282.81	0.00018577	7.4991	40393000	4	0	0	0	0	1	0	3	0	0	0	0	0	0	1	0	3	0	0	0	0	0	0
NaN	NaN	NaN	NaN	NaN	NaN	NaN	22.566	NaN	NaN	NaN	NaN	NaN	NaN	NaN	NaN	23.149	NaN	1	1	10.3	10.3	10.3	20.401	0.00076115	3.6571	18602000	4	0	0	0	0	0	0	0	1	0	0	0	0	0	0	0	0	1	0	0	0	0	0
NaN	NaN	NaN	23.1737	NaN	NaN	NaN	NaN	NaN	NaN	23.9417	NaN	21.4089	NaN	NaN	NaN	NaN	NaN	3	3	8	8	8	79.554	0.00033118	5.0684	737000000	5	0	1	0	2	0	0	0	0	0	0	1	0	2	0	0	0	0	0	0	2.7	0	5.3
NaN	NaN	NaN	NaN	NaN	24.6024	NaN	NaN	NaN	NaN	NaN	NaN	NaN	NaN	23.0002	NaN	NaN	NaN	2	2	13.3	13.3	13.3	20.539	0.0041638	2.4378	58727000	2	0	0	0	0	0	2	0	0	0	0	0	0	0	0	2	0	0	0	0	0	0	0
NaN	24.9551	NaN	NaN	NaN	NaN	NaN	NaN	24.9449	NaN	20.6235	NaN	NaN	NaN	NaN	NaN	NaN	21.225	9	9	15.2	15.2	15.2	87.869	0	13.699	138260000	11	0	4	0	0	0	0	0	0	8	0	4	0	0	0	0	0	0	8	0	6.1	0	0
24.8574	NaN	NaN	NaN	NaN	NaN	NaN	NaN	NaN	20.8881	NaN	NaN	20.9186	16.2181	NaN	NaN	NaN	NaN	6	6	7	7	7	104.9	0	10.01	175950000	13	5	0	0	2	1	0	0	0	0	5	0	0	2	1	0	0	0	0	6.1	0	0	1.9
NaN	24.3212	NaN	NaN	NaN	NaN	NaN	NaN	NaN	NaN	21.8714	NaN	NaN	NaN	NaN	NaN	NaN	NaN	1	1	65.2	6.9	6.9	46.853	0	16.394	72896000	1	0	1	0	0	0	0	0	0	0	0	1	0	0	0	0	0	0	0	12.4	42.6	55.2	38.6
25.1432	NaN	NaN	24.5717	NaN	24.3987	NaN	NaN	NaN	23.4748	NaN	NaN	24.4649	18.4872	22.2679	NaN	20.2093	NaN	4	4	6.2	6.2	6.2	57.613	0.00019728	8.7948	704540000	14	3	0	0	2	1	4	0	1	0	3	0	0	2	1	4	0	1	0	4.6	0	0	4.6
NaN	NaN	NaN	NaN	NaN	28.472	NaN	NaN	NaN	NaN	NaN	NaN	NaN	NaN	24.1478	NaN	18.2447	20.327	20	19	30.6	28.8	28.1	115.66	0	66.573	1111700000	42	0	0	0	0	0	19	0	1	1	0	0	0	0	0	18	0	1	1	0.8	0	0	0
NaN	NaN	NaN	NaN	NaN	25.1359	NaN	NaN	NaN	NaN	NaN	NaN	NaN	NaN	21.2559	NaN	NaN	NaN	4	4	28.9	11.5	11.5	70.169	0	28.1	87645000	3	0	0	0	0	0	4	0	0	0	0	0	0	0	0	4	0	0	0	0	0	0	0
25.4751	NaN	NaN	26.3029	NaN	NaN	NaN	NaN	NaN	19.9734	NaN	NaN	21.9934	NaN	23.2273	NaN	20.0507	NaN	21	8	10.3	10.3	4.4	221.41	0	36.34	1659400000	50	7	0	0	3	0	12	0	5	0	7	0	0	3	0	0	0	0	0	4	0	0	1.8
25.1911	25.265	NaN	26.9581	24.5727	24.6715	NaN	25.2444	24.3759	23.3348	21.9445	NaN	27.1296	19.5009	22.154	NaN	23.5392	18.6341	8	8	24	24	24	45.887	0	27.831	3409600000	49	5	4	0	8	2	3	0	3	3	5	4	0	8	2	3	0	3	3	13.9	13.2	0	24
NaN	NaN	NaN	23.9926	NaN	NaN	NaN	24.1069	NaN	18.2803	NaN	NaN	22.8182	NaN	NaN	NaN	22.0929	NaN	3	3	36.2	36.2	36.2	12.956	0	9.672	73124000	6	1	0	0	3	0	0	0	2	0	1	0	0	3	0	0	0	2	0	8.6	0	0	36.2
NaN	NaN	NaN	NaN	25.7726	NaN	NaN	NaN	NaN	NaN	NaN	NaN	NaN	22.0498	NaN	NaN	NaN	17.4093	7	7	16.3	16.3	16.3	63.854	0.00019604	8.6154	117410000	12	0	0	0	0	7	0	0	0	1	0	0	0	0	7	0	0	0	1	0	0	0	0
NaN	NaN	NaN	22.8629	NaN	30.0975	NaN	22.6692	NaN	NaN	NaN	NaN	23.0138	NaN	27.6794	NaN	21.218	NaN	32	32	36.4	34.7	34.7	71.955	0	102.94	6775500000	75	1	0	0	4	0	31	0	2	0	1	0	0	4	0	31	0	2	0	2.3	0	0	10
NaN	NaN	NaN	NaN	NaN	NaN	NaN	24.7016	NaN	NaN	NaN	NaN	NaN	NaN	18.1887	NaN	23.2763	NaN	3	3	9.4	9.4	9.4	44.706	0.00033698	5.4128	198690000	6	0	0	0	0	0	1	0	3	0	0	0	0	0	0	1	0	3	0	0	0	0	0
20.7632	NaN	NaN	NaN	NaN	NaN	NaN	NaN	NaN	18.963	NaN	NaN	NaN	NaN	NaN	NaN	NaN	NaN	2	2	17.8	17.8	17.8	17.29	0.0049248	2.2705	4599300	2	2	0	0	0	0	0	0	0	0	2	0	0	0	0	0	0	0	0	17.8	0	0	0
NaN	NaN	NaN	NaN	NaN	NaN	NaN	25.1444	NaN	20.7065	NaN	NaN	NaN	NaN	NaN	NaN	23.1311	NaN	2	2	4.9	4.9	4.9	39.284	0.0065869	2.0948	130770000	4	1	0	0	0	0	0	0	2	0	1	0	0	0	0	0	0	2	0	2.3	0	0	0
30.0714	NaN	NaN	NaN	NaN	NaN	NaN	NaN	NaN	25.9766	NaN	NaN	17.6573	15.9346	NaN	NaN	NaN	NaN	34	27	28.4	28.4	24.9	129.41	0	105.58	3646400000	131	34	0	0	1	1	0	0	0	0	27	0	0	1	1	0	0	0	0	28.4	0	0	0.8
NaN	NaN	NaN	NaN	22.305	NaN	NaN	NaN	NaN	NaN	NaN	NaN	NaN	19.2427	NaN	NaN	NaN	NaN	3	3	15.5	10	10	37.452	0.002288	2.8037	10545000	3	0	0	0	0	3	0	0	0	0	0	0	0	0	3	0	0	0	0	0	0	0	0
NaN	NaN	NaN	NaN	23.3506	NaN	NaN	NaN	NaN	NaN	NaN	NaN	NaN	18.9696	NaN	NaN	18.5533	NaN	3	3	5	5	5	93.082	0.0025619	2.7411	35023000	4	0	0	0	0	2	0	0	1	0	0	0	0	0	2	0	0	1	0	0	0	0	0
NaN	NaN	NaN	27.0349	NaN	NaN	NaN	NaN	NaN	NaN	NaN	NaN	23.5972	NaN	NaN	NaN	NaN	NaN	1	1	53.6	1.3	1.3	126.13	0.0041569	2.4125	837570000	1	0	0	0	1	0	0	0	0	0	0	0	0	1	0	0	0	0	0	0	0	0	53.6
NaN	NaN	NaN	31.0978	25.6737	NaN	NaN	NaN	NaN	NaN	NaN	NaN	27.9584	20.7112	NaN	NaN	22.7589	NaN	72	2	49.2	49.2	2.9	143.14	0	305.37	19412000000	194	0	0	0	71	8	0	0	1	0	0	0	0	2	0	0	0	0	0	0	0	0	49.2
27.0442	NaN	NaN	NaN	NaN	NaN	NaN	NaN	NaN	25.2653	NaN	NaN	NaN	NaN	NaN	NaN	NaN	NaN	3	3	26.7	26.7	26.7	13.425	0.00017699	6.3891	241970000	13	3	0	0	0	0	0	0	0	0	3	0	0	0	0	0	0	0	0	26.7	0	0	0
25.6539	NaN	NaN	NaN	NaN	NaN	NaN	NaN	NaN	19.6464	NaN	NaN	NaN	NaN	NaN	NaN	NaN	NaN	5	2	3.4	3.4	1.3	179.46	0.00035032	6.1857	69756000	8	5	0	0	0	0	0	0	0	0	2	0	0	0	0	0	0	0	0	3.4	0	0	0
NaN	NaN	NaN	NaN	25.401	NaN	NaN	NaN	NaN	19.9947	NaN	NaN	NaN	20.7376	NaN	NaN	NaN	21.0744	2	2	4.9	4.9	4.9	56.899	0.0037868	2.55	115030000	5	2	1	0	0	1	0	0	0	1	2	1	0	0	1	0	0	0	1	4.9	2.4	0	0
NaN	NaN	NaN	NaN	25.422	NaN	NaN	NaN	NaN	NaN	21.6493	NaN	NaN	20.8783	NaN	NaN	NaN	18.1563	4	4	12	12	12	55.393	0	24.667	137720000	7	0	2	0	0	3	0	0	0	2	0	2	0	0	3	0	0	0	2	0	5.5	0	0
NaN	NaN	NaN	27.4689	NaN	NaN	NaN	NaN	NaN	14.4949	NaN	NaN	26.2212	NaN	NaN	NaN	19.2796	NaN	16	16	34.7	34.7	34.7	72.248	0	152.04	2287800000	23	1	0	0	16	0	0	0	1	0	1	0	0	16	0	0	0	1	0	1.9	0	0	34.7
NaN	NaN	NaN	24.9528	NaN	NaN	NaN	23.8305	NaN	22.8707	18.6006	NaN	23.451	NaN	NaN	NaN	21.4298	NaN	8	8	65.6	65.6	65.6	14.753	0	31.322	156510000	14	4	1	0	5	0	0	0	3	0	4	1	0	5	0	0	0	3	0	26.4	8.8	0	56.8
28.3176	NaN	NaN	NaN	NaN	NaN	NaN	NaN	NaN	25.1948	NaN	NaN	NaN	NaN	17.3439	NaN	20.4589	NaN	22	22	31.9	31.9	31.9	76.028	0	90.773	1520500000	32	21	0	0	0	0	1	0	2	0	21	0	0	0	0	1	0	2	0	29.2	0	0	0
NaN	NaN	NaN	24.0132	NaN	23.325	NaN	NaN	NaN	18.821	NaN	NaN	23.5678	NaN	21.0111	NaN	20.4794	NaN	7	7	27.2	27.2	27.2	37.684	0	13.723	345910000	13	2	0	0	5	0	3	0	1	0	2	0	0	5	0	3	0	1	0	7.5	0	0	24.2
25.0558	NaN	NaN	NaN	NaN	NaN	NaN	NaN	NaN	22.1869	NaN	NaN	NaN	NaN	NaN	NaN	NaN	NaN	4	4	20	20	20	14.869	0.00017864	6.5553	38196000	4	4	0	0	0	0	0	0	0	0	4	0	0	0	0	0	0	0	0	20	0	0	0
24.6094	24.8719	NaN	28.3743	NaN	25.8417	NaN	24.0214	NaN	20.6557	23.4228	NaN	29.4219	18.3941	24.7603	NaN	22.8193	NaN	4	4	27.9	27.9	27.9	18.437	0	19.547	7682800000	52	2	2	0	4	1	3	0	2	0	2	2	0	4	1	3	0	2	0	11.2	11.2	0	27.9
NaN	NaN	NaN	NaN	NaN	NaN	NaN	24.6827	NaN	NaN	NaN	NaN	21.8355	NaN	NaN	NaN	23.7528	NaN	4	4	18.2	18.2	18.2	22.936	0.00032616	4.802	232410000	4	0	0	0	1	0	0	0	4	0	0	0	0	1	0	0	0	4	0	0	0	0	5.4
27.4516	NaN	NaN	24.768	NaN	NaN	NaN	NaN	NaN	23.3777	NaN	NaN	23.0381	NaN	NaN	NaN	NaN	NaN	12	11	31.8	31.8	31.8	53.252	0	30.334	507300000	34	12	0	0	4	0	0	0	0	0	11	0	0	4	0	0	0	0	0	31.8	0	0	12.5
NaN	NaN	NaN	24.9357	NaN	NaN	NaN	NaN	NaN	16.3664	NaN	NaN	23.3224	15.7038	NaN	NaN	17.855	NaN	9	9	12.3	12.3	12.3	81.4	0	14.427	380230000	12	1	0	0	9	1	0	0	1	0	1	0	0	9	1	0	0	1	0	1.2	0	0	12.3
NaN	23.7254	NaN	NaN	NaN	NaN	NaN	NaN	NaN	18.6501	21.0181	NaN	NaN	NaN	NaN	NaN	21.2525	NaN	4	4	15.1	15.1	15.1	32.457	0.00046627	3.9621	65430000	5	1	4	0	0	0	0	0	1	0	1	4	0	0	0	0	0	1	0	3.4	15.1	0	0
26.7713	NaN	NaN	NaN	NaN	NaN	NaN	NaN	NaN	25.6969	NaN	NaN	20.7625	NaN	NaN	NaN	20.6029	NaN	6	6	57.9	30.6	30.6	28.102	0	11.71	577620000	12	4	0	0	1	0	0	0	2	0	4	0	0	1	0	0	0	2	0	47.2	11.9	9.9	13.1
NaN	NaN	NaN	NaN	NaN	NaN	NaN	27.4613	NaN	NaN	NaN	NaN	NaN	17.0263	NaN	NaN	25.3892	NaN	16	16	27.1	27.1	27.1	75.37	0	108.54	1542700000	28	0	0	0	1	1	0	0	16	0	0	0	0	1	1	0	0	16	0	0	0	0	1.8
26.8471	NaN	NaN	NaN	NaN	NaN	NaN	NaN	NaN	22.2154	NaN	NaN	NaN	NaN	NaN	NaN	NaN	NaN	4	4	7.3	7.3	7.3	66.399	0.00019701	8.7575	150970000	10	4	0	0	0	0	0	0	0	0	4	0	0	0	0	0	0	0	0	7.3	0	0	0
24.6192	NaN	NaN	NaN	NaN	NaN	NaN	NaN	NaN	20.368	NaN	NaN	NaN	NaN	NaN	NaN	NaN	NaN	4	4	21.7	18.9	18.9	37.286	0.00032305	4.6325	24360000	4	4	0	0	0	0	0	0	0	0	4	0	0	0	0	0	0	0	0	21.7	0	0	0
NaN	NaN	NaN	NaN	NaN	NaN	25.1261	NaN	NaN	NaN	NaN	NaN	NaN	NaN	NaN	21.133	NaN	NaN	4	4	23.5	23.5	23.5	31.609	0.00018839	7.7828	39094000	4	0	0	0	0	0	0	4	0	0	0	0	0	0	0	0	4	0	0	0	0	0	0
26.2591	NaN	NaN	NaN	NaN	NaN	NaN	NaN	NaN	22.971	NaN	NaN	NaN	NaN	NaN	NaN	NaN	NaN	7	6	20.7	18.6	16.4	55.152	0	10.113	197320000	8	7	0	0	0	0	0	0	0	0	6	0	0	0	0	0	0	0	0	20.7	0	0	0
NaN	NaN	NaN	NaN	23.5935	23.4205	NaN	24.4229	23.9366	18.9537	18.9888	NaN	20.6887	18.5305	18.6076	NaN	22.9968	18.1281	6	6	41.3	41.3	41.3	20.818	0	21.498	145830000	20	1	1	0	1	2	2	0	6	2	1	1	0	1	2	2	0	6	2	8.7	8.7	0	8.7
24.5964	25.9568	NaN	30.9786	31.6885	32.3217	NaN	25.338	NaN	21.4314	22.4801	NaN	30.3906	27.7428	30.0588	NaN	23.2031	16.3638	50	50	76.2	76.2	76.2	62.569	0	323.31	88610000000	472	7	11	0	36	42	44	0	7	1	7	11	0	36	42	44	0	7	1	15.9	21.3	0	59.6
30.2604	26.9361	NaN	29.4471	28.2478	25.2762	NaN	NaN	26.6698	28.119	23.8749	NaN	28.2981	25.252	22.0843	NaN	NaN	21.2814	17	17	42.2	42.2	42.2	49.296	0	98.797	11626000000	231	16	8	0	11	9	4	0	0	4	16	8	0	11	9	4	0	0	4	42.2	20.4	0	29.9
29.7794	28.1266	NaN	31.0229	30.0356	27.8882	NaN	NaN	28.4208	26.9427	24.4676	NaN	30.0202	26.3589	23.3159	NaN	NaN	23.067	33	30	55.7	55.7	53.1	75.206	0	269.3	35006000000	395	21	9	0	32	21	10	0	0	13	18	7	0	29	19	9	0	0	10	36.3	20.8	0	51.6
NaN	NaN	NaN	22.3883	NaN	NaN	NaN	NaN	NaN	NaN	NaN	NaN	22.7389	NaN	NaN	NaN	NaN	NaN	1	1	69.1	14.7	14.7	21.447	0	10.652	63001000	1	0	0	0	1	0	0	0	0	0	0	0	0	1	0	0	0	0	0	44.5	20.4	0	69.1
30.3469	27.2192	NaN	29.7946	28.8432	26.4417	NaN	NaN	27.1073	28.6855	25.1189	NaN	29.6329	26.5124	24.4449	NaN	18.3648	23.0836	12	0	38.2	35.1	0	32.942	0	129.21	15713000000	219	9	3	0	11	9	4	0	1	3	0	0	0	0	0	0	0	0	0	31.8	15.9	0	38.2
25.5313	NaN	NaN	NaN	NaN	NaN	NaN	NaN	NaN	23.5559	NaN	NaN	NaN	NaN	NaN	NaN	NaN	NaN	4	4	43.1	43.1	43.1	13.307	0.00034614	5.9486	110990000	7	4	0	0	0	0	0	0	0	0	4	0	0	0	0	0	0	0	0	43.1	0	0	0
29.0037	NaN	NaN	NaN	NaN	NaN	NaN	NaN	NaN	26.1825	NaN	NaN	NaN	18.4034	NaN	NaN	NaN	NaN	8	8	62.8	52.3	52.3	25.142	0	39.79	994540000	42	8	0	0	0	1	0	0	0	0	8	0	0	0	1	0	0	0	0	62.8	10.6	10.6	10.6
NaN	NaN	NaN	NaN	NaN	NaN	NaN	29.6932	NaN	NaN	NaN	NaN	NaN	NaN	NaN	NaN	30.6969	NaN	3	3	25.9	25.9	25.9	12.388	0	73.138	1740600000	5	0	0	0	0	0	0	0	3	0	0	0	0	0	0	0	0	3	0	0	0	0	0
27.398	NaN	NaN	NaN	NaN	NaN	NaN	NaN	NaN	24.6472	NaN	NaN	NaN	NaN	NaN	NaN	NaN	NaN	7	7	26.8	26.8	26.8	29.982	0	13.174	394150000	14	7	0	0	0	0	0	0	0	0	7	0	0	0	0	0	0	0	0	26.8	0	0	0
22.5977	NaN	NaN	NaN	NaN	NaN	NaN	NaN	NaN	21.9674	NaN	NaN	NaN	NaN	NaN	NaN	NaN	NaN	1	1	7.9	7.9	7.9	19.681	0.0059467	2.1416	16403000	1	1	0	0	0	0	0	0	0	0	1	0	0	0	0	0	0	0	0	7.9	0	0	0
24.2807	NaN	NaN	NaN	NaN	NaN	NaN	NaN	NaN	17.0654	NaN	NaN	22.8796	NaN	NaN	NaN	12.9958	NaN	6	6	2.6	2.6	2.6	439.97	0.00034382	5.8263	1753200000	8	4	0	0	1	0	0	0	1	0	4	0	0	1	0	0	0	1	0	1.5	0	0	0.5
NaN	NaN	NaN	27.3704	27.3853	22.62	NaN	NaN	NaN	NaN	NaN	NaN	25.3455	22.9995	18.9256	NaN	NaN	NaN	23	23	38.9	38.9	38.9	83.146	0	50.532	1803100000	62	0	0	0	17	16	2	0	0	0	0	0	0	17	16	2	0	0	0	0	0	0	23.1
21.2083	NaN	NaN	NaN	NaN	NaN	NaN	NaN	NaN	17.5356	NaN	NaN	NaN	NaN	NaN	NaN	NaN	NaN	1	1	1.4	1.4	1.4	80.599	0.0047965	2.2887	5890100	1	1	0	0	0	0	0	0	0	0	1	0	0	0	0	0	0	0	0	1.4	0	0	0
NaN	NaN	NaN	NaN	21.6692	NaN	NaN	NaN	NaN	NaN	18.3662	NaN	NaN	17.7911	NaN	NaN	NaN	NaN	2	2	1.6	1.6	1.6	165.53	0.00034124	5.642	40093000	3	0	1	0	0	2	0	0	0	0	0	1	0	0	2	0	0	0	0	0	0.8	0	0
23.5133	NaN	NaN	NaN	NaN	NaN	NaN	NaN	NaN	19.3613	17.1577	NaN	NaN	NaN	18.614	NaN	NaN	NaN	4	4	3.4	3.4	3.4	164.7	0.00034025	5.5794	87904000	5	3	1	0	0	0	1	0	0	0	3	1	0	0	0	1	0	0	0	2.8	1.4	0	0
NaN	NaN	NaN	24.0134	NaN	NaN	NaN	NaN	NaN	NaN	NaN	NaN	21.236	NaN	NaN	NaN	NaN	NaN	4	4	14	14	14	36.201	0.0029682	2.6653	46929000	4	0	0	0	4	0	0	0	0	0	0	0	0	4	0	0	0	0	0	0	0	0	14
25.0747	NaN	NaN	NaN	NaN	24.1336	NaN	23.6354	NaN	23.8044	19.268	NaN	18.4716	NaN	19.1992	NaN	19.5485	NaN	8	8	32.9	32.9	32.9	20.072	0	23.903	170140000	15	6	1	0	2	0	3	0	2	0	6	1	0	2	0	3	0	2	0	20.2	5.8	0	14.5
24.8813	NaN	NaN	NaN	23.5533	28.4519	NaN	25.7146	NaN	20.8251	NaN	NaN	NaN	19.1233	24.6301	NaN	22.4418	NaN	23	23	27.8	27.8	27.8	109.45	0	59.386	1670500000	63	6	0	0	1	3	22	0	12	0	6	0	0	1	3	22	0	12	0	9.2	0	0	1.1
NaN	24.4454	NaN	29.2193	24.5768	25.8889	NaN	NaN	NaN	NaN	21.9899	NaN	29.069	20.341	23.2507	NaN	NaN	17.2761	16	16	46.7	42.6	42.6	41.861	0	313.49	11576000000	62	0	5	0	16	4	7	0	0	1	0	5	0	16	4	7	0	0	1	0	17.5	0	46.7
NaN	NaN	NaN	25.3695	NaN	NaN	NaN	NaN	NaN	NaN	NaN	NaN	24.6821	17.2527	NaN	NaN	NaN	NaN	7	7	25.6	25.6	25.6	45.038	0	22.852	622730000	9	0	0	0	7	1	0	0	0	0	0	0	0	7	1	0	0	0	0	0	0	0	25.6
NaN	NaN	NaN	NaN	NaN	NaN	NaN	26.4825	NaN	NaN	NaN	NaN	NaN	18.6189	NaN	NaN	24.2635	NaN	14	14	25.6	25.6	25.6	71.114	0	24.771	657320000	19	0	0	0	0	1	0	0	13	0	0	0	0	0	1	0	0	13	0	0	0	0	0
NaN	NaN	NaN	NaN	26.0016	28.5132	NaN	NaN	NaN	18.0362	NaN	NaN	NaN	21.155	26.7381	NaN	21.1482	NaN	7	7	32.7	32.7	32.7	30.368	0	26.95	1519200000	41	1	0	0	1	3	7	0	1	0	1	0	0	1	3	7	0	1	0	5.9	0	0	5.9
NaN	NaN	NaN	NaN	22.5525	NaN	NaN	NaN	NaN	NaN	NaN	NaN	20.7214	18.6234	17.0926	NaN	NaN	NaN	3	3	3.7	3.7	3.7	76.192	0.0097215	1.8713	70449000	5	0	0	0	2	2	2	0	0	0	0	0	0	2	2	2	0	0	0	0	0	0	2.5
NaN	NaN	NaN	NaN	NaN	NaN	NaN	25.7177	NaN	19.0944	19.0461	NaN	NaN	NaN	18.2521	NaN	23.4178	NaN	8	8	41.2	41.2	41.2	23.742	0.00019936	9.0549	164050000	13	1	1	0	0	0	1	0	8	0	1	1	0	0	0	1	0	8	0	6.4	4.9	0	0
26.6014	NaN	NaN	NaN	NaN	NaN	NaN	NaN	NaN	24.2991	19.3828	NaN	20.9708	NaN	NaN	NaN	NaN	NaN	5	5	21	17.6	17.6	60.991	0	26.709	561140000	10	5	1	0	1	0	0	0	0	0	5	1	0	1	0	0	0	0	0	17.6	4.6	1.7	4.6
NaN	NaN	NaN	NaN	NaN	NaN	NaN	24.3785	NaN	NaN	NaN	NaN	20.4403	NaN	NaN	NaN	21.8721	NaN	4	4	16.9	16.9	16.9	32.455	0.00017715	6.4	78920000	5	0	0	0	1	0	0	0	4	0	0	0	0	1	0	0	0	4	0	0	0	0	4.1
30.6766	NaN	NaN	NaN	NaN	NaN	NaN	NaN	NaN	26.3568	NaN	NaN	NaN	NaN	NaN	NaN	NaN	NaN	24	23	23.8	23.8	23.8	90.138	0	62.13	3609300000	116	24	0	0	0	0	0	0	0	0	23	0	0	0	0	0	0	0	0	23.8	0	0	0
NaN	NaN	NaN	NaN	NaN	NaN	NaN	27.4966	NaN	NaN	NaN	NaN	21.615	22.7867	NaN	NaN	27.6624	NaN	2	2	6.6	6.6	6.6	19.236	0.0025641	2.7511	1114400000	14	0	0	0	1	1	0	0	2	0	0	0	0	1	1	0	0	2	0	0	0	0	6.6
NaN	NaN	NaN	24.0722	NaN	25.8091	NaN	NaN	NaN	NaN	17.8774	NaN	21.5279	19.427	23.2959	NaN	20.5742	NaN	7	7	25	25	25	22.836	0	14.456	174120000	19	0	1	0	3	1	7	0	1	0	0	1	0	3	1	7	0	1	0	0	8.2	0	20.9
NaN	NaN	NaN	NaN	NaN	NaN	NaN	21.8908	NaN	NaN	NaN	NaN	NaN	NaN	22.4716	NaN	22.7133	NaN	2	2	18	18	18	19.327	0.00090334	3.5089	50772000	3	0	0	0	0	0	1	0	2	0	0	0	0	0	0	1	0	2	0	0	0	0	0
26.5406	NaN	NaN	NaN	NaN	NaN	NaN	NaN	NaN	23.6584	NaN	NaN	NaN	NaN	NaN	NaN	NaN	NaN	8	8	18.5	18.5	18.5	58.476	0	15.407	357490000	24	8	0	0	0	0	0	0	0	0	8	0	0	0	0	0	0	0	0	18.5	0	0	0
NaN	28.1696	NaN	23.2125	28.8769	NaN	NaN	NaN	22.442	NaN	24.1422	NaN	18.2816	23.4235	15.5676	NaN	NaN	18.7608	39	39	23.9	23.9	23.9	195.08	0	168.35	2843600000	130	0	27	0	2	34	1	0	0	3	0	27	0	2	34	1	0	0	3	0	16	0	1.3
24.3875	NaN	NaN	NaN	NaN	NaN	NaN	NaN	NaN	22.6558	NaN	NaN	NaN	NaN	NaN	NaN	NaN	NaN	2	2	6.6	6.6	6.6	45.843	0	9.987	112330000	2	2	0	0	0	0	0	0	0	0	2	0	0	0	0	0	0	0	0	6.6	0	0	0
NaN	NaN	NaN	NaN	NaN	NaN	21.0313	NaN	NaN	NaN	NaN	NaN	NaN	NaN	NaN	21.9973	NaN	NaN	2	2	6.4	6.4	6.4	33.187	0.0051849	2.236	58613000	2	0	0	0	0	0	0	2	0	0	0	0	0	0	0	0	2	0	0	0	0	0	0
26.6534	NaN	NaN	NaN	NaN	NaN	NaN	NaN	NaN	25.2243	NaN	NaN	NaN	NaN	NaN	NaN	NaN	NaN	3	3	22.7	22.7	22.7	14.666	0.00032605	4.8004	274400000	9	3	0	0	0	0	0	0	0	0	3	0	0	0	0	0	0	0	0	22.7	0	0	0
22.9772	NaN	NaN	NaN	NaN	NaN	NaN	NaN	NaN	20.0889	NaN	NaN	NaN	NaN	NaN	NaN	NaN	NaN	2	2	7.2	7.2	7.2	38.072	0.0022883	2.8096	20074000	2	2	0	0	0	0	0	0	0	0	2	0	0	0	0	0	0	0	0	7.2	0	0	0
NaN	NaN	NaN	NaN	21.8842	NaN	NaN	NaN	NaN	NaN	NaN	NaN	NaN	18.3325	NaN	NaN	NaN	NaN	2	2	21	10.4	10.4	43.369	0.00033003	4.9901	6931800	2	0	0	0	0	2	0	0	0	0	0	0	0	0	2	0	0	0	0	0	4.1	4.3	4.1
NaN	NaN	NaN	27.5921	26.505	NaN	23.6954	NaN	NaN	18.3903	NaN	NaN	25.2038	24.0277	17.6797	21.6173	NaN	NaN	2	2	3.9	3.9	3.9	53.114	0.00017963	6.6902	1726000000	11	1	0	0	2	2	1	2	0	0	1	0	0	2	2	1	2	0	0	2	0	0	3.9
28.2438	NaN	NaN	NaN	NaN	NaN	NaN	NaN	NaN	22.9792	NaN	NaN	NaN	NaN	NaN	NaN	NaN	NaN	11	11	20.7	20.7	20.7	84.015	0	22.428	297670000	36	11	0	0	0	0	0	0	0	0	11	0	0	0	0	0	0	0	0	20.7	0	0	0
26.9102	NaN	NaN	NaN	NaN	NaN	NaN	NaN	NaN	23.9989	NaN	NaN	NaN	NaN	NaN	NaN	20.2138	NaN	2	2	6.9	6.9	6.9	38.101	0.0044029	2.3418	323640000	9	1	0	0	0	0	0	0	1	0	1	0	0	0	0	0	0	1	0	2.7	0	0	0
NaN	25.9602	NaN	NaN	NaN	NaN	NaN	NaN	25.528	NaN	22.9675	NaN	NaN	NaN	NaN	NaN	NaN	21.2098	2	2	3	3	3	33.23	0.0073588	2.0407	138150000	6	0	2	0	0	0	0	0	0	2	0	2	0	0	0	0	0	0	2	0	3	0	0
NaN	25.3743	NaN	NaN	NaN	NaN	NaN	NaN	25.3372	NaN	23.7498	NaN	20.7741	NaN	NaN	NaN	NaN	22.4092	3	3	14.6	14.6	14.6	25.001	0	15.223	150280000	10	0	3	0	1	0	0	0	0	3	0	3	0	1	0	0	0	0	3	0	14.6	0	3.7
NaN	NaN	NaN	NaN	NaN	NaN	NaN	NaN	24.8596	NaN	19.1011	NaN	NaN	NaN	NaN	18.2372	NaN	19.6338	4	4	17.7	17.7	17.7	35.678	0.00033289	5.1852	38752000	5	0	1	0	0	0	0	2	0	3	0	1	0	0	0	0	2	0	3	0	3.2	0	0
NaN	NaN	NaN	24.6206	NaN	NaN	NaN	24.5311	NaN	20.2788	NaN	NaN	21.8046	NaN	19.0347	NaN	22.8832	NaN	3	3	21.1	21.1	21.1	23.411	0.00032825	4.9078	132090000	10	1	0	0	2	0	1	0	3	0	1	0	0	2	0	1	0	3	0	5.5	0	0	12.1
NaN	22.1965	NaN	NaN	NaN	NaN	NaN	NaN	NaN	NaN	19.1896	NaN	NaN	NaN	NaN	NaN	NaN	NaN	3	3	12.1	12.1	12.1	32.539	0.0013097	3.0444	9566800	3	0	3	0	0	0	0	0	0	0	0	3	0	0	0	0	0	0	0	0	12.1	0	0
NaN	NaN	NaN	NaN	NaN	NaN	NaN	24.3246	NaN	NaN	19.4495	NaN	NaN	NaN	19.3222	NaN	22.608	NaN	2	2	8.6	8.6	8.6	51.955	0.00017867	6.5593	201860000	4	0	1	0	0	0	1	0	2	0	0	1	0	0	0	1	0	2	0	0	4.1	0	0
NaN	NaN	NaN	23.9105	NaN	28.8799	NaN	NaN	NaN	NaN	NaN	NaN	24.4781	NaN	27.213	NaN	NaN	NaN	13	13	42.5	42.5	42.5	24.209	0	32.181	2147200000	58	0	0	0	2	0	13	0	0	0	0	0	0	2	0	13	0	0	0	0	0	0	10.3
NaN	NaN	NaN	24.7362	NaN	NaN	NaN	NaN	NaN	NaN	NaN	NaN	24.7359	NaN	NaN	NaN	NaN	NaN	7	7	36.6	34	34	35.218	0	15.839	502950000	6	0	0	0	7	0	0	0	0	0	0	0	0	7	0	0	0	0	0	0	0	0	36.6
24.986	NaN	NaN	NaN	NaN	NaN	NaN	NaN	NaN	21.6316	NaN	NaN	NaN	NaN	19.8524	NaN	NaN	NaN	6	5	18.5	18.5	16.8	53.314	0	11.419	117480000	9	4	0	0	0	0	2	0	0	0	4	0	0	0	0	1	0	0	0	14.7	0	0	0
24.7712	NaN	NaN	NaN	NaN	NaN	NaN	NaN	NaN	21.0874	NaN	NaN	19.095	17.0303	NaN	NaN	NaN	NaN	4	4	9.4	7.2	7.2	63.637	0.00033041	5.0112	96424000	7	3	0	0	1	2	0	0	0	0	3	0	0	1	2	0	0	0	0	5.6	0	2.2	1.4
NaN	23.5371	NaN	NaN	NaN	NaN	NaN	NaN	NaN	19.9067	21.7228	NaN	18.724	NaN	NaN	NaN	NaN	18.9947	3	3	33.8	33.8	33.8	15.744	0.0003268	4.8417	37797000	6	1	3	0	1	0	0	0	0	1	1	3	0	1	0	0	0	0	1	9	33.8	0	9
25.8147	NaN	NaN	26.3342	25.5058	28.3988	NaN	25.1202	NaN	23.6165	NaN	NaN	22.9638	20.5903	24.718	NaN	23.4404	NaN	9	9	72.4	72.4	72.4	19.392	0	23.053	615990000	23	2	0	0	4	2	6	0	4	0	2	0	0	4	2	6	0	4	0	15.9	0	0	33.5
31.2964	NaN	NaN	NaN	NaN	NaN	NaN	NaN	NaN	27.8162	NaN	NaN	23.7964	NaN	22.5224	NaN	19.4217	NaN	23	21	41.8	41.8	39	59.83	0	123.38	5409900000	138	22	0	0	2	0	1	0	1	0	20	0	0	1	0	1	0	1	0	40.7	0	0	5.3
25.3586	NaN	NaN	NaN	NaN	NaN	NaN	NaN	NaN	22.0925	NaN	NaN	NaN	NaN	NaN	NaN	NaN	NaN	3	3	7	7	7	64.593	0.00032808	4.9035	120740000	5	3	0	0	0	0	0	0	0	0	3	0	0	0	0	0	0	0	0	7	0	0	0
NaN	NaN	NaN	20.7578	NaN	NaN	NaN	NaN	NaN	NaN	NaN	NaN	20.6414	NaN	NaN	NaN	20.6422	NaN	2	2	7.3	7.3	7.3	41.512	0.00018255	7.0507	62171000	3	0	0	0	1	0	0	0	1	0	0	0	0	1	0	0	0	1	0	0	0	0	4.3
24.975	NaN	NaN	NaN	NaN	NaN	NaN	NaN	NaN	21.725	NaN	NaN	NaN	NaN	NaN	NaN	NaN	NaN	3	3	13	11.2	11.2	48.408	0.00017787	6.4828	93589000	8	3	0	0	0	0	0	0	0	0	3	0	0	0	0	0	0	0	0	11.2	0	0	0
NaN	25.1426	NaN	NaN	NaN	NaN	NaN	NaN	25.9483	NaN	23.0132	NaN	NaN	NaN	NaN	NaN	NaN	23.7505	2	0	51.7	5.5	0	49.499	0	14.42	496740000	7	0	2	0	0	0	0	0	0	2	0	0	0	0	0	0	0	0	0	0	39.1	0	36.2
NaN	30.6422	NaN	29.992	25.3925	28.5079	NaN	23.9074	31.4537	NaN	28.6651	NaN	28.4343	21.9851	24.5089	NaN	20.6414	28.6984	12	0	60.2	27	0	61.382	0	98.911	35101000000	215	0	10	0	9	4	7	0	2	11	0	0	0	0	0	0	0	0	0	0	49.4	0	46.5
NaN	30.2723	NaN	29.1401	25.3353	27.7926	NaN	NaN	31.6156	NaN	28.9104	NaN	27.959	22.0619	23.5677	NaN	19.8191	29.3127	23	0	52.9	44.3	0	51.295	0	323.31	31900000000	309	0	20	0	12	6	9	0	1	23	0	0	0	0	0	0	0	0	0	0	40.7	0	43
22.8281	NaN	NaN	NaN	NaN	NaN	NaN	NaN	NaN	21.1097	NaN	NaN	NaN	NaN	NaN	NaN	NaN	NaN	2	2	11.3	11.3	11.3	24.723	0.0087371	1.9356	18103000	1	2	0	0	0	0	0	0	0	0	2	0	0	0	0	0	0	0	0	11.3	0	0	0
NaN	21.8287	NaN	NaN	NaN	NaN	NaN	NaN	NaN	NaN	18.9453	NaN	NaN	NaN	NaN	NaN	18.733	NaN	2	2	8.4	8.4	8.4	45.485	0.00047855	4.4216	23512000	2	0	2	0	0	0	0	0	1	0	0	2	0	0	0	0	0	1	0	0	8.4	0	0
27.1492	22.8145	NaN	29.3017	25.8011	23.6181	NaN	NaN	NaN	23.3475	19.7263	NaN	28.7094	21.1535	20.336	NaN	NaN	NaN	21	2	52.8	52.8	7.6	45.791	0	80.109	11353000000	116	7	2	0	21	5	3	0	0	0	0	0	0	2	0	0	0	0	0	21.9	5.4	0	52.8
NaN	NaN	NaN	NaN	NaN	NaN	22.8619	NaN	NaN	NaN	NaN	NaN	NaN	NaN	NaN	22.8804	NaN	NaN	6	6	10.3	10.3	10.3	83.279	0	12.428	208470000	6	0	0	0	0	0	0	6	0	0	0	0	0	0	0	0	6	0	0	0	0	0	0
NaN	NaN	NaN	NaN	NaN	NaN	NaN	20.0738	NaN	NaN	NaN	NaN	NaN	NaN	NaN	NaN	18.879	NaN	1	1	26.4	4.2	4.2	52.295	0.0011716	3.1239	6749600	1	0	0	0	0	0	0	0	1	0	0	0	0	0	0	0	0	1	0	10.3	7.1	19.2	19.9
NaN	NaN	NaN	NaN	NaN	24.0992	NaN	NaN	NaN	NaN	NaN	NaN	17.895	NaN	20.8456	23.6283	19.0308	NaN	4	4	6.4	6.4	6.4	84.662	0.00033052	5.0261	640870000	8	0	0	0	1	0	1	1	1	0	0	0	0	1	0	1	1	1	0	0	0	0	1.4
NaN	26.5985	NaN	NaN	NaN	NaN	31.4533	25.3159	25.0703	NaN	24.2672	NaN	18.1294	17.058	NaN	27.5369	23.7747	19.5921	27	27	73.5	73.5	73.5	31.737	0	97.067	4148700000	101	0	9	1	1	1	0	26	8	3	0	9	1	1	1	0	26	8	3	0	34.8	3.1	3.1
NaN	NaN	NaN	NaN	NaN	NaN	NaN	24.9629	NaN	NaN	NaN	NaN	NaN	NaN	NaN	NaN	24.213	NaN	3	3	13.7	13.7	13.7	26.77	0.000189	7.8581	213910000	6	0	0	0	0	0	0	0	3	0	0	0	0	0	0	0	0	3	0	0	0	0	0
25.3371	25.4625	NaN	27.2683	26.461	28.4628	NaN	24.2609	NaN	23.4274	22.023	NaN	27.2206	21.3196	26.0097	NaN	22.7536	17.1598	12	12	37.3	37.3	37.3	52.67	0	81.862	5235900000	51	1	5	0	7	3	12	0	2	1	1	5	0	7	3	12	0	2	1	6.3	16.3	0	18.7
25.9096	NaN	NaN	24.4748	25.4008	24.9581	NaN	NaN	NaN	22.8484	NaN	NaN	23.5608	21.6383	21.6598	NaN	NaN	NaN	10	10	20.7	16.7	16.7	67.274	0	14.489	821600000	32	6	0	0	6	5	5	0	0	0	6	0	0	6	5	5	0	0	0	12.6	0	4	12.4
NaN	NaN	NaN	NaN	NaN	NaN	24.917	NaN	NaN	NaN	NaN	NaN	NaN	NaN	NaN	19.5977	NaN	NaN	7	7	3.2	3.2	3.2	299.81	0.00018699	7.6097	82511000	8	0	0	0	0	0	0	7	0	0	0	0	0	0	0	0	7	0	0	0	0	0	0
NaN	NaN	NaN	NaN	NaN	NaN	NaN	29.0403	NaN	NaN	NaN	NaN	NaN	NaN	NaN	NaN	28.2904	NaN	3	3	15.9	15.9	15.9	23.04	0.00032242	4.5972	2954600000	18	0	0	0	0	0	0	0	3	0	0	0	0	0	0	0	0	3	0	0	0	0	0
21.9503	NaN	NaN	NaN	NaN	NaN	NaN	NaN	NaN	18.1621	NaN	NaN	NaN	NaN	NaN	NaN	NaN	NaN	2	2	4.1	4.1	4.1	96.098	0.00031959	4.4339	11733000	2	2	0	0	0	0	0	0	0	0	2	0	0	0	0	0	0	0	0	4.1	0	0	0
31.5743	NaN	NaN	NaN	NaN	NaN	NaN	NaN	NaN	29.0185	NaN	NaN	NaN	NaN	NaN	NaN	NaN	NaN	21	21	46.5	46.5	46.5	43.258	0	296.43	11963000000	106	21	0	0	0	0	0	0	0	0	21	0	0	0	0	0	0	0	0	46.5	0	0	0
25.1851	NaN	NaN	NaN	NaN	NaN	NaN	NaN	NaN	20.164	NaN	NaN	18.1514	NaN	NaN	NaN	NaN	NaN	6	6	4.6	4.6	4.6	204.37	0.00018904	7.8621	126070000	4	4	0	0	2	0	0	0	0	0	4	0	0	2	0	0	0	0	0	3.2	0	0	1.4
NaN	NaN	NaN	23.7703	NaN	NaN	NaN	NaN	NaN	NaN	19.0983	NaN	23.6528	NaN	NaN	NaN	NaN	NaN	3	3	10.7	10.7	10.7	43.675	0.00018543	7.4498	275000000	4	0	1	0	3	0	0	0	0	0	0	1	0	3	0	0	0	0	0	0	4.7	0	10.7
23.2331	NaN	NaN	NaN	NaN	NaN	NaN	NaN	NaN	21.5109	NaN	NaN	17.8543	NaN	NaN	NaN	NaN	NaN	2	2	8.9	8.9	8.9	34.771	0.0026943	2.7062	51605000	5	2	0	0	1	0	0	0	0	0	2	0	0	1	0	0	0	0	0	8.9	0	0	5.6
NaN	23.9568	NaN	24.5982	NaN	NaN	NaN	NaN	NaN	NaN	21.475	NaN	23.9123	19.3264	NaN	18.5669	20.2587	NaN	6	6	25.5	22.6	22.6	36.462	0	16.703	294040000	14	0	4	0	2	2	0	1	1	0	0	4	0	2	2	0	1	1	0	2.9	19.4	2.9	10.3
NaN	21.6867	NaN	NaN	NaN	NaN	NaN	NaN	NaN	NaN	19.9307	NaN	16.7464	NaN	NaN	NaN	NaN	NaN	2	2	3.9	3.9	3.9	77.071	0.0068438	2.0717	35499000	2	0	1	0	1	0	0	0	0	0	0	1	0	1	0	0	0	0	0	0	1.9	0	2
NaN	NaN	NaN	NaN	NaN	22.8992	NaN	NaN	NaN	20.0924	NaN	NaN	NaN	NaN	19.175	NaN	NaN	NaN	5	5	6.5	6.5	6.5	101.91	0.00034777	6.0206	75231000	8	3	0	0	0	0	3	0	0	0	3	0	0	0	0	3	0	0	0	3.9	0	0	0
29.4788	NaN	NaN	NaN	NaN	NaN	NaN	NaN	NaN	24.4583	NaN	NaN	NaN	NaN	NaN	NaN	NaN	NaN	14	14	19.4	19.4	19.4	96.312	0	43.371	922020000	46	14	0	0	0	0	0	0	0	0	14	0	0	0	0	0	0	0	0	19.4	0	0	0
NaN	NaN	NaN	NaN	24.2755	NaN	NaN	28.9196	NaN	17.6286	NaN	NaN	18.0998	19.7893	NaN	NaN	26.389	NaN	27	27	30.4	30.4	30.4	85.699	0	79.76	3481400000	73	1	0	0	1	5	0	0	27	0	1	0	0	1	5	0	0	27	0	1.4	0	0	1.4
23.0801	NaN	NaN	22.2719	21.5769	21.6392	23.6516	32.9544	NaN	18.4302	NaN	NaN	21.5727	18.5378	18.4914	23.0589	29.6696	NaN	54	54	33.8	33.8	33.8	183.91	0	323.31	56349000000	230	3	0	0	3	3	3	11	54	0	3	0	0	3	3	3	11	54	0	1.5	0	0	1.6
NaN	21.3731	NaN	NaN	NaN	NaN	NaN	NaN	NaN	NaN	19.9635	NaN	NaN	NaN	NaN	NaN	22.9397	NaN	2	2	16.4	16.4	16.4	24.494	0.0013127	3.0686	81608000	2	0	1	0	0	0	0	0	1	0	0	1	0	0	0	0	0	1	0	0	7.5	0	0
22.8515	NaN	NaN	NaN	NaN	NaN	NaN	NaN	NaN	20.1198	NaN	NaN	NaN	NaN	NaN	NaN	19.0109	NaN	5	5	10.9	10.9	10.9	62.896	0.00090171	3.4796	56700000	4	3	0	0	0	0	0	0	2	0	3	0	0	0	0	0	0	2	0	7.9	0	0	0
NaN	NaN	NaN	NaN	NaN	NaN	NaN	21.6127	NaN	NaN	NaN	NaN	21.2989	NaN	NaN	NaN	19.9221	17.7196	1	1	14.2	14.2	14.2	12.397	0.0021505	2.8399	22735000	3	0	0	0	1	0	0	0	1	1	0	0	0	1	0	0	0	1	1	0	0	0	14.2
24.0878	NaN	NaN	NaN	22.9944	NaN	NaN	NaN	NaN	19.1674	NaN	NaN	19.388	17.3542	NaN	NaN	NaN	NaN	6	6	7.6	7.6	7.6	99.721	0.00019972	9.1005	82219000	14	5	0	0	2	2	0	0	0	0	5	0	0	2	2	0	0	0	0	6.6	0	0	2.4
NaN	NaN	NaN	24.3537	NaN	NaN	NaN	NaN	NaN	NaN	NaN	NaN	23.455	NaN	NaN	NaN	NaN	NaN	2	2	3.4	3.4	3.4	95.203	0.00046332	3.8842	275980000	3	0	0	0	2	0	0	0	0	0	0	0	0	2	0	0	0	0	0	0	0	0	3.4
24.0411	NaN	NaN	NaN	NaN	NaN	NaN	NaN	NaN	20.4991	NaN	NaN	23.4118	NaN	NaN	NaN	18.1227	NaN	5	5	13.5	13.5	13.5	56.525	0.00034264	5.7454	374900000	6	4	0	0	1	0	0	0	1	0	4	0	0	1	0	0	0	1	0	9.8	0	0	3.7
27.9703	NaN	NaN	NaN	NaN	NaN	NaN	NaN	NaN	27.5662	NaN	NaN	NaN	NaN	NaN	NaN	NaN	NaN	5	5	27.3	27.3	27.3	16.389	0	18.916	1192300000	25	5	0	0	0	0	0	0	0	0	5	0	0	0	0	0	0	0	0	27.3	0	0	0
NaN	NaN	NaN	NaN	NaN	21.4728	NaN	NaN	NaN	NaN	17.2557	NaN	NaN	17.8068	19.5615	NaN	NaN	NaN	2	2	7.1	7.1	7.1	48.171	0.0003437	5.8167	22031000	3	0	1	0	0	1	1	0	0	0	0	1	0	0	1	1	0	0	0	0	2	0	0
27.7953	NaN	NaN	NaN	NaN	NaN	NaN	NaN	NaN	24.0547	NaN	NaN	NaN	NaN	NaN	NaN	NaN	NaN	6	6	13.6	13.6	13.6	58.186	0	13.352	400800000	23	6	0	0	0	0	0	0	0	0	6	0	0	0	0	0	0	0	0	13.6	0	0	0
NaN	NaN	NaN	27.6543	NaN	NaN	NaN	27.4412	NaN	NaN	19.2644	NaN	26.137	NaN	21.6568	NaN	24.7702	NaN	4	4	17.4	17.4	17.4	23.342	0.00034311	5.7732	850730000	10	0	1	0	4	0	1	0	3	0	0	1	0	4	0	1	0	3	0	0	4.7	0	17.4
25.3017	NaN	NaN	NaN	NaN	NaN	NaN	NaN	NaN	25.5914	NaN	NaN	NaN	NaN	NaN	NaN	NaN	NaN	1	1	10.3	10.3	10.3	15.938	0.0017329	2.9369	151670000	6	1	0	0	0	0	0	0	0	0	1	0	0	0	0	0	0	0	0	10.3	0	0	0
28.2835	NaN	NaN	NaN	NaN	NaN	NaN	NaN	NaN	27.0113	NaN	NaN	NaN	NaN	NaN	NaN	NaN	NaN	5	5	21.7	21.7	21.7	20.751	0	16.521	676370000	28	5	0	0	0	0	0	0	0	0	5	0	0	0	0	0	0	0	0	21.7	0	0	0
NaN	NaN	NaN	24.1247	NaN	NaN	NaN	NaN	NaN	17.6076	16.4474	NaN	22.4027	18.4729	NaN	NaN	NaN	16.8604	5	5	7.5	7.5	7.5	103.58	0	10.566	322140000	10	1	1	0	5	1	0	0	0	1	1	1	0	5	1	0	0	0	1	1.9	1.9	0	7.5
NaN	NaN	NaN	24.383	NaN	NaN	NaN	NaN	NaN	NaN	NaN	NaN	23.6309	NaN	NaN	NaN	19.2999	NaN	4	4	19.7	19.7	19.7	37.95	0	30.336	231800000	5	0	0	0	4	0	0	0	1	0	0	0	0	4	0	0	0	1	0	0	0	0	19.7
29.9939	NaN	NaN	NaN	NaN	NaN	NaN	NaN	NaN	27.0998	NaN	NaN	18.0979	16.7633	NaN	NaN	NaN	NaN	14	11	31.6	31.6	24.3	44.838	0	161.7	2884400000	56	14	0	0	1	1	0	0	0	0	11	0	0	0	1	0	0	0	0	31.6	0	0	2.5
25.3173	NaN	NaN	NaN	NaN	NaN	NaN	NaN	NaN	20.9954	NaN	NaN	25.1033	NaN	NaN	NaN	NaN	NaN	6	6	22.4	22.4	22.4	42.283	0.00033317	5.2154	762700000	7	5	0	0	1	0	0	0	0	0	5	0	0	1	0	0	0	0	0	18.1	0	0	4.3
NaN	NaN	NaN	NaN	22.3048	NaN	NaN	NaN	NaN	NaN	NaN	NaN	NaN	18.593	NaN	NaN	NaN	NaN	1	1	5.5	5.5	5.5	26.612	0.00046076	3.7948	3954100	1	0	0	0	0	1	0	0	0	0	0	0	0	0	1	0	0	0	0	0	0	0	0
NaN	NaN	NaN	22.2689	NaN	NaN	NaN	21.5815	NaN	NaN	18.8638	NaN	20.8857	20.2168	NaN	NaN	20.9251	NaN	3	3	6	6	6	82.634	0.00035224	6.2585	84362000	9	0	1	0	2	2	0	0	2	0	0	1	0	2	2	0	0	2	0	0	2.1	0	3.8
NaN	NaN	NaN	24.4259	21.8843	NaN	NaN	21.4691	NaN	18.4374	24.6131	NaN	22.4585	19.2848	NaN	NaN	18.4705	22.2065	7	7	9	9	9	89.757	0.00018755	7.6612	1128600000	16	3	1	0	3	3	0	0	1	1	3	1	0	3	3	0	0	1	1	3.6	1.7	0	3.7
20.4738	NaN	NaN	NaN	NaN	NaN	NaN	NaN	NaN	14.9487	NaN	NaN	NaN	NaN	NaN	NaN	20.7151	NaN	2	2	1.1	1.1	1.1	245.98	0.0074876	2.032	208590000	2	1	0	0	0	0	0	0	1	0	1	0	0	0	0	0	0	1	0	0.6	0	0	0
NaN	NaN	NaN	NaN	NaN	NaN	NaN	24.7175	NaN	17.4746	18.4484	NaN	18.1638	NaN	NaN	NaN	23.0165	NaN	8	8	26.4	26.4	26.4	37.097	0	21.296	214330000	11	1	1	0	1	0	0	0	8	0	1	1	0	1	0	0	0	8	0	2.7	6.4	0	6.4
31.3303	NaN	NaN	20.5044	22.1917	NaN	NaN	NaN	NaN	28.9383	NaN	NaN	21.0678	19.9563	NaN	NaN	NaN	NaN	8	8	25.5	25.5	25.5	31.101	0	41.081	6211300000	69	8	0	0	2	2	0	0	0	0	8	0	0	2	2	0	0	0	0	25.5	0	0	10.4
NaN	NaN	NaN	23.9788	NaN	NaN	NaN	NaN	NaN	NaN	NaN	NaN	21.5101	NaN	NaN	NaN	NaN	NaN	2	2	2.8	2.8	2.8	125.17	0	56.257	164270000	9	0	0	0	2	0	0	0	0	0	0	0	0	2	0	0	0	0	0	0	0	0	2.8
NaN	NaN	NaN	NaN	NaN	24.8796	NaN	26.7013	NaN	NaN	NaN	NaN	NaN	17.4951	21.078	NaN	24.1949	NaN	9	9	27.9	27.9	27.9	36.323	0	19.635	367240000	12	0	0	0	0	2	3	0	9	0	0	0	0	0	2	3	0	9	0	0	0	0	0
NaN	NaN	NaN	NaN	NaN	NaN	NaN	NaN	23.0588	NaN	20.7533	NaN	NaN	NaN	NaN	22.4435	NaN	21.5766	1	1	4.1	4.1	4.1	26.735	0.0039123	2.5032	63592000	5	0	1	0	0	0	0	1	0	1	0	1	0	0	0	0	1	0	1	0	4.1	0	0
NaN	NaN	NaN	24.6399	NaN	NaN	NaN	25.2681	NaN	18.1255	20.075	NaN	25.0692	NaN	NaN	NaN	21.8821	NaN	7	7	16.2	16.2	16.2	57.55	0	27.818	849660000	16	1	2	0	5	0	0	0	3	0	1	2	0	5	0	0	0	3	0	3.1	4.6	0	12.4
NaN	NaN	NaN	NaN	NaN	NaN	NaN	21.2239	NaN	NaN	NaN	NaN	NaN	NaN	19.7916	NaN	19.6541	NaN	2	2	6.2	6.2	6.2	41.782	0.0080021	2.0052	36384000	2	0	0	0	0	0	1	0	1	0	0	0	0	0	0	1	0	1	0	0	0	0	0
NaN	22.7417	NaN	NaN	NaN	NaN	NaN	NaN	23.7748	NaN	20.2764	NaN	NaN	20.3683	20.0084	NaN	NaN	19.2456	3	3	11.2	11.2	11.2	28.36	0.0003349	5.2823	47298000	7	0	2	0	0	2	1	0	0	2	0	2	0	0	2	1	0	0	2	0	9.2	0	0
27.9651	NaN	NaN	26.2423	25.5312	25.898	NaN	27.5807	NaN	21.2406	NaN	NaN	25.4154	20.3672	23.969	16.036	26.1257	NaN	12	12	26.9	26.9	26.9	50.044	0	28.014	3871900000	67	3	0	0	8	6	6	1	11	0	3	0	0	8	6	6	1	11	0	7.8	0	0	20.4
NaN	NaN	NaN	NaN	21.5736	NaN	NaN	NaN	NaN	NaN	NaN	NaN	17.5712	16.4099	NaN	NaN	16.156	NaN	5	5	2.7	2.7	2.7	260.93	0.00047589	4.3221	38322000	6	0	0	0	2	3	0	0	1	0	0	0	0	2	3	0	0	1	0	0	0	0	1
NaN	22.8112	NaN	NaN	NaN	NaN	NaN	NaN	NaN	NaN	19.6344	NaN	NaN	NaN	NaN	NaN	NaN	17.8638	3	3	11.9	11.9	11.9	37.062	0.00047718	4.373	18942000	4	0	2	0	0	0	0	0	0	2	0	2	0	0	0	0	0	0	2	0	7.5	0	0
NaN	NaN	NaN	NaN	NaN	NaN	NaN	23.6287	NaN	NaN	NaN	NaN	NaN	NaN	18.1201	18.7976	22.2201	NaN	4	4	8.9	8.9	8.9	52.341	0.0029703	2.672	118150000	5	0	0	0	0	0	1	1	3	0	0	0	0	0	0	1	1	3	0	0	0	0	0
25.1096	NaN	NaN	NaN	NaN	NaN	NaN	NaN	NaN	20.6566	NaN	NaN	NaN	NaN	NaN	NaN	NaN	NaN	3	3	3.2	3.2	3.2	115.1	0.00032733	4.8574	82646000	6	3	0	0	0	0	0	0	0	0	3	0	0	0	0	0	0	0	0	3.2	0	0	0
27.7813	NaN	NaN	NaN	NaN	NaN	NaN	NaN	NaN	23.1636	NaN	NaN	NaN	NaN	NaN	NaN	NaN	NaN	8	8	10.9	10.9	10.9	78.2	0	11.651	281870000	21	8	0	0	0	0	0	0	0	0	8	0	0	0	0	0	0	0	0	10.9	0	0	0
31.5165	NaN	NaN	29.4558	22.265	28.8079	21.1765	NaN	NaN	26.5885	NaN	NaN	26.4152	16.9515	24.4086	20.0173	18.1757	NaN	39	38	33.6	33.6	33.6	124.75	0	87.103	11778000000	219	36	0	0	22	2	15	3	1	0	35	0	0	22	2	15	3	1	0	32.1	0	0	19
NaN	NaN	NaN	NaN	NaN	NaN	NaN	23.8434	NaN	NaN	NaN	NaN	NaN	NaN	NaN	NaN	23.1474	NaN	5	0	40.1	30.6	0	16.917	0	10.203	74329000	6	0	0	0	0	0	0	0	5	0	0	0	0	0	0	0	0	0	0	9.5	9.5	9.5	9.5
25.0417	NaN	NaN	NaN	NaN	NaN	NaN	NaN	NaN	18.8106	NaN	NaN	NaN	NaN	NaN	NaN	NaN	NaN	4	4	1.8	1.8	1.8	282.58	0.00090226	3.491	48277000	9	4	0	0	0	0	0	0	0	0	4	0	0	0	0	0	0	0	0	1.8	0	0	0
NaN	NaN	NaN	NaN	NaN	NaN	NaN	22.8529	NaN	NaN	NaN	NaN	NaN	NaN	NaN	NaN	22.1017	NaN	2	2	20.7	20.7	20.7	15.619	0.0011792	3.2047	31505000	3	0	0	0	0	0	0	0	2	0	0	0	0	0	0	0	0	2	0	0	0	0	0
24.0676	NaN	NaN	NaN	NaN	NaN	NaN	25.8634	NaN	20.8767	NaN	NaN	NaN	NaN	NaN	NaN	23.9419	NaN	5	5	14	14	14	39.768	0	14.582	252570000	9	2	0	0	0	0	0	0	5	0	2	0	0	0	0	0	0	5	0	5.6	0	0	0
NaN	NaN	NaN	NaN	NaN	22.2345	NaN	NaN	NaN	NaN	NaN	NaN	NaN	NaN	18.0491	NaN	NaN	NaN	1	1	1.8	1.8	1.8	91.152	0.009465	1.8746	13832000	1	0	0	0	0	0	1	0	0	0	0	0	0	0	0	1	0	0	0	0	0	0	0
25.954	NaN	NaN	NaN	NaN	NaN	NaN	NaN	NaN	22.2619	NaN	NaN	NaN	NaN	NaN	NaN	NaN	NaN	5	5	30.3	30.3	30.3	30.677	0	11.998	85495000	9	5	0	0	0	0	0	0	0	0	5	0	0	0	0	0	0	0	0	30.3	0	0	5.8
NaN	21.8807	NaN	NaN	NaN	NaN	NaN	NaN	NaN	NaN	19.4713	NaN	NaN	NaN	NaN	NaN	NaN	NaN	3	3	12.2	12.2	12.2	36.293	0.0026916	2.6932	13083000	3	0	2	0	0	1	0	0	0	0	0	2	0	0	1	0	0	0	0	0	8.2	0	0
NaN	NaN	NaN	NaN	22.5672	NaN	NaN	NaN	NaN	NaN	NaN	NaN	NaN	18.572	NaN	NaN	NaN	NaN	1	1	76	1.7	1.7	152.65	0	9.6876	30007000	1	0	0	0	0	1	0	0	0	0	0	0	0	0	1	0	0	0	0	24.5	55.4	51	47
NaN	NaN	NaN	27.4398	28.5937	27.7104	NaN	NaN	NaN	20.6557	NaN	NaN	23.1534	24.434	22.7103	NaN	20.5175	NaN	13	13	33	33	33	50.562	0	25.221	840200000	80	1	0	0	5	13	8	0	1	0	1	0	0	5	13	8	0	1	0	3.1	0	0	16.6
27.2393	24.7603	NaN	NaN	NaN	NaN	NaN	23.6246	24.5603	24.1605	20.9114	NaN	NaN	NaN	17.9805	NaN	21.774	18.927	10	9	43.5	43.5	40.6	35.134	0	24.161	451210000	40	9	5	0	0	1	1	0	4	3	8	5	0	0	1	0	0	3	2	39	25.2	0	0
25.2652	22.551	NaN	NaN	NaN	NaN	NaN	NaN	NaN	22.3908	18.6211	NaN	NaN	NaN	NaN	NaN	NaN	NaN	5	5	18	18	18	36.281	0.00020048	9.1908	112140000	8	5	2	0	0	0	0	0	0	0	5	2	0	0	0	0	0	0	0	18	7.7	0	0
NaN	22.8855	NaN	NaN	NaN	NaN	NaN	NaN	NaN	NaN	20.1782	NaN	NaN	NaN	NaN	NaN	NaN	17.7654	3	3	17.3	17.3	17.3	26.725	0.00032669	4.8394	18320000	4	0	2	1	0	0	0	0	0	1	0	2	1	0	0	0	0	0	1	0	12.9	4.4	0
24.3618	25.5916	NaN	24.6613	24.3786	NaN	NaN	23.5031	25.3118	21.1636	22.578	NaN	21.7073	20.7056	17.9853	NaN	22.3075	20.2542	3	3	62.7	13	13	30.023	0.00018776	7.6922	306680000	21	2	2	0	3	3	1	0	3	3	2	2	0	3	3	1	0	3	3	34.4	51.1	2.9	38.8
NaN	NaN	NaN	24.0245	25.0209	23.5669	NaN	NaN	NaN	NaN	NaN	NaN	22.4185	21.4336	20.525	NaN	NaN	NaN	9	9	16.7	16.7	16.7	68.308	0	15.917	298410000	19	0	1	0	4	9	3	0	0	0	0	1	0	4	9	3	0	0	0	0	1.7	0	7.4
NaN	NaN	NaN	NaN	NaN	NaN	NaN	22.8332	NaN	NaN	NaN	NaN	17.9877	15.4769	NaN	NaN	20.7684	NaN	2	2	3.5	3.5	3.5	60.569	0.003915	2.514	58564000	3	0	0	0	1	1	0	0	2	0	0	0	0	1	1	0	0	2	0	0	0	0	1.9
NaN	NaN	NaN	NaN	NaN	24.0535	NaN	NaN	NaN	NaN	NaN	NaN	NaN	NaN	21.2586	NaN	19.2027	NaN	2	2	7	7	7	34.927	0.0040362	2.4598	49796000	3	0	0	0	0	0	2	0	1	0	0	0	0	0	0	2	0	1	0	0	0	0	0
22.208	NaN	NaN	NaN	NaN	NaN	NaN	NaN	NaN	15.7651	NaN	NaN	NaN	NaN	NaN	NaN	NaN	NaN	2	2	2.5	2.5	2.5	173.85	0.00032342	4.6544	4844800	2	2	0	0	0	0	0	0	0	0	2	0	0	0	0	0	0	0	0	2.5	0	0	0
NaN	NaN	NaN	21.914	NaN	NaN	NaN	NaN	NaN	NaN	NaN	NaN	20.2406	NaN	NaN	NaN	NaN	NaN	3	3	3.2	3.2	3.2	97.48	0.0094724	1.8817	55751000	3	0	0	0	3	0	0	0	0	0	0	0	0	3	0	0	0	0	0	0	0	0	3.2
22.9226	NaN	NaN	27.2132	NaN	NaN	NaN	NaN	NaN	20.7955	NaN	NaN	26.7141	NaN	19.9996	NaN	NaN	NaN	11	11	27.3	24.4	24.4	57.19	0	52.292	3049800000	24	2	0	0	11	0	1	0	0	0	2	0	0	11	0	1	0	0	0	8.4	0	2.9	27.3
28.9905	NaN	NaN	NaN	NaN	NaN	NaN	NaN	NaN	24.6285	NaN	NaN	NaN	NaN	NaN	NaN	NaN	NaN	21	20	33.5	33.5	31.8	86.272	0	60.583	1037500000	46	21	0	0	0	0	0	0	0	0	20	0	0	0	0	0	0	0	0	33.5	0	0	0
25.8299	NaN	NaN	25.608	NaN	NaN	NaN	NaN	NaN	23.4697	NaN	NaN	24.6685	NaN	17.0267	NaN	19.4314	NaN	11	11	21.5	21.5	21.5	63.51	0	34.462	1095400000	22	7	0	0	7	0	1	0	1	0	7	0	0	7	0	1	0	1	0	14.3	0	0	13.6
NaN	NaN	NaN	NaN	NaN	NaN	NaN	22.9895	NaN	NaN	NaN	NaN	NaN	17.7181	NaN	NaN	20.3901	NaN	5	5	20.4	20.4	20.4	31.661	0.0010363	3.269	25435000	4	0	0	0	0	1	0	0	4	0	0	0	0	0	1	0	0	4	0	0	0	0	0
22.906	NaN	NaN	NaN	NaN	NaN	NaN	NaN	NaN	23.6768	NaN	NaN	NaN	NaN	NaN	NaN	NaN	NaN	1	1	9.7	9.7	9.7	13.682	0.00034101	5.6261	40231000	2	1	0	0	0	0	0	0	0	0	1	0	0	0	0	0	0	0	0	9.7	0	0	0
29.5802	NaN	NaN	NaN	NaN	NaN	NaN	NaN	NaN	26.7296	NaN	NaN	NaN	NaN	NaN	NaN	NaN	NaN	13	13	43	43	43	37.275	0	59.486	2003100000	72	13	0	0	0	0	0	0	0	0	13	0	0	0	0	0	0	0	0	43	0	0	0
NaN	22.0569	NaN	NaN	NaN	NaN	NaN	NaN	NaN	NaN	18.9625	NaN	17.4135	NaN	NaN	NaN	NaN	17.0864	3	3	19.5	19.5	19.5	29.862	0.0004714	4.166	14018000	4	0	2	0	1	0	0	0	0	1	0	2	0	1	0	0	0	0	1	0	14.1	0	5.3
22.9714	NaN	NaN	NaN	NaN	NaN	NaN	NaN	NaN	20.5105	NaN	NaN	NaN	18.7388	NaN	NaN	NaN	NaN	2	2	9.5	9.5	9.5	56.323	0.00046432	3.9167	34762000	1	2	0	0	0	1	0	0	0	0	2	0	0	0	1	0	0	0	0	9.5	0	0	0
NaN	NaN	NaN	25.3135	NaN	NaN	NaN	NaN	NaN	NaN	NaN	NaN	25.0865	NaN	NaN	NaN	NaN	NaN	3	3	33.8	17.3	17.3	30.448	0	10.574	498810000	4	0	0	0	3	0	0	0	0	0	0	0	0	3	0	0	0	0	0	0	0	8.3	33.8
NaN	NaN	NaN	NaN	NaN	NaN	28.3829	NaN	25.1725	20.0519	21.4053	NaN	20.7368	21.9902	NaN	27.4139	22.253	22.8182	5	2	78.7	9	4.4	74.905	0	218.02	6632600000	27	1	1	0	1	1	0	3	2	3	1	1	0	1	1	0	0	2	1	35.7	48.6	31.4	51.8
NaN	NaN	NaN	27.7362	25.361	25.5987	NaN	NaN	NaN	NaN	19.4392	NaN	24.5486	19.8627	21.61	NaN	NaN	NaN	9	9	23.9	23.9	23.9	42.119	0	45.775	676300000	24	0	1	0	9	2	4	0	0	0	0	1	0	9	2	4	0	0	0	0	4.3	0	23.9
NaN	28.1579	NaN	23.452	24.5999	NaN	NaN	NaN	28.275	NaN	24.0652	NaN	21.6185	19.052	17.7408	NaN	22.897	23.6047	27	27	35.6	35.6	35.6	105.57	0	131.03	2273500000	71	0	15	0	4	5	1	0	1	23	0	15	0	4	5	1	0	1	23	0	20.6	0	6.7
NaN	NaN	NaN	NaN	NaN	NaN	NaN	24.4852	NaN	NaN	NaN	NaN	NaN	NaN	NaN	NaN	23.5342	NaN	2	2	7.9	7.9	7.9	40.027	0	10.792	133620000	9	0	0	0	0	0	0	0	2	0	0	0	0	0	0	0	0	2	0	0	0	0	0
NaN	NaN	NaN	NaN	NaN	23.7654	NaN	NaN	NaN	NaN	NaN	NaN	17.8353	NaN	21.3758	NaN	NaN	NaN	4	4	9.1	9.1	9.1	50.952	0.0044101	2.358	62055000	3	0	0	0	1	0	3	0	0	0	0	0	0	1	0	3	0	0	0	0	0	0	1.5
28.1513	NaN	NaN	NaN	NaN	NaN	NaN	NaN	NaN	26.0003	NaN	NaN	NaN	NaN	NaN	NaN	NaN	NaN	11	11	58	28.6	28.6	50.68	0	26.255	1678000000	29	11	0	0	0	0	0	0	0	0	11	0	0	0	0	0	0	0	0	58	10.5	26.8	13.6
25.8004	NaN	NaN	24.8054	NaN	NaN	NaN	NaN	NaN	22.9573	NaN	NaN	23.1787	NaN	22.0739	NaN	NaN	NaN	7	7	14.3	14.3	14.3	55.009	0	17.32	595450000	20	5	0	0	4	0	2	0	0	0	5	0	0	4	0	2	0	0	0	10.3	0	0	9.3
NaN	NaN	NaN	NaN	NaN	NaN	NaN	24.7913	NaN	NaN	NaN	NaN	NaN	NaN	NaN	NaN	25.0791	NaN	1	1	11.6	11.6	11.6	16.304	0.00034211	5.72	177220000	6	0	0	0	0	0	0	0	1	0	0	0	0	0	0	0	0	1	0	0	0	0	0
25.8681	NaN	NaN	NaN	NaN	NaN	NaN	NaN	NaN	23.3158	NaN	NaN	NaN	NaN	NaN	NaN	NaN	NaN	6	6	18	18	18	35.946	0.00033047	5.0133	146180000	8	6	0	0	0	0	0	0	0	0	6	0	0	0	0	0	0	0	0	18	0	0	0
29.417	NaN	NaN	24.4196	25.777	23.1144	NaN	23.5585	NaN	26.7367	NaN	NaN	22.4837	21.7072	18.1646	NaN	21.8282	NaN	11	11	71.7	71.7	71.7	11.722	0	26.519	875980000	45	11	0	0	3	5	2	0	2	0	11	0	0	3	5	2	0	2	0	71.7	0	0	44.2
NaN	NaN	NaN	23.1775	23.5	NaN	NaN	23.6619	NaN	16.4546	NaN	NaN	21.1705	18.8793	NaN	NaN	21.3589	NaN	9	9	12	12	12	82.985	0	10.829	230480000	12	1	0	0	4	3	0	0	7	0	1	0	0	4	3	0	0	7	0	1.2	0	0	4.7
23.1631	NaN	NaN	NaN	NaN	NaN	NaN	NaN	NaN	19.0229	NaN	NaN	NaN	NaN	NaN	NaN	NaN	NaN	2	2	5	5	5	72.583	0.0051799	2.2312	17578000	2	2	0	0	0	0	0	0	0	0	2	0	0	0	0	0	0	0	0	5	0	0	0
23.4033	NaN	NaN	NaN	NaN	NaN	NaN	NaN	NaN	20.0026	NaN	NaN	NaN	NaN	NaN	NaN	NaN	NaN	3	3	5.5	5.5	5.5	63.302	0.0004678	4.0234	23111000	3	3	0	0	0	0	0	0	0	0	3	0	0	0	0	0	0	0	0	5.5	0	0	0
NaN	NaN	NaN	NaN	NaN	NaN	NaN	23.1699	NaN	NaN	NaN	NaN	NaN	NaN	NaN	NaN	21.6706	NaN	5	5	14.5	14.5	14.5	46.078	0.00034066	5.6097	66760000	6	0	0	0	0	0	0	0	5	0	0	0	0	0	0	0	0	5	0	0	0	0	0
26.2642	NaN	NaN	NaN	NaN	NaN	NaN	24.7795	NaN	22.0569	NaN	NaN	18.0627	NaN	18.479	NaN	20.2537	NaN	6	6	11.1	11.1	11.1	72.493	0.00019829	8.9285	275110000	22	6	0	0	1	0	1	0	3	0	6	0	0	1	0	1	0	3	0	11.1	0	0	1.9
25.0269	23.7647	NaN	25.3981	23.3657	25.2155	NaN	NaN	NaN	21.1351	20.8143	NaN	25.6759	18.5245	22.3078	NaN	NaN	17.3691	8	7	23.9	23.9	21.5	38.651	0	97.745	1079300000	34	3	2	0	7	2	2	0	0	1	2	2	0	6	2	2	0	0	1	6.5	9.7	0	22.6
29.1606	NaN	NaN	NaN	NaN	NaN	NaN	NaN	NaN	26.3162	NaN	NaN	NaN	NaN	NaN	NaN	NaN	NaN	17	14	49.5	49.5	40.2	45.926	0	45.802	1921700000	66	17	0	0	0	0	0	0	0	0	14	0	0	0	0	0	0	0	0	49.5	0	0	0
NaN	NaN	NaN	NaN	NaN	22.6572	NaN	24.2148	NaN	NaN	NaN	NaN	NaN	NaN	17.3023	NaN	21.693	NaN	7	7	13.1	13.1	13.1	76.959	0	23.681	142080000	11	0	0	0	0	0	2	0	7	0	0	0	0	0	0	2	0	7	0	0	0	0	0
NaN	NaN	NaN	28.786	NaN	24.4344	NaN	NaN	NaN	NaN	NaN	NaN	28.5685	NaN	20.541	NaN	NaN	NaN	13	13	47.7	47.7	47.7	27.604	0	79.099	5994300000	62	0	0	0	13	0	3	0	0	0	0	0	0	13	0	3	0	0	0	0	0	0	47.7
NaN	NaN	NaN	NaN	NaN	27.71	NaN	NaN	NaN	NaN	NaN	NaN	NaN	22.5814	23.8569	NaN	NaN	21.1264	19	18	28.8	24.7	23.8	85.811	0	36.468	997840000	32	0	0	0	0	1	19	0	0	1	0	0	0	0	1	18	0	0	1	2	0	0	4.1
NaN	NaN	NaN	NaN	NaN	NaN	NaN	20.17	NaN	NaN	NaN	NaN	NaN	NaN	NaN	NaN	17.11	NaN	1	1	1.2	1.2	1.2	124.57	0.0091029	1.9089	7214400	1	0	0	0	0	0	0	0	1	0	0	0	0	0	0	0	0	1	0	0	0	0	0
24.1669	NaN	NaN	NaN	NaN	NaN	NaN	NaN	NaN	21.4481	NaN	NaN	NaN	NaN	NaN	NaN	NaN	NaN	2	0	12	9	0	40.703	0.00019227	8.2059	42915000	3	2	0	0	0	0	0	0	0	0	0	0	0	0	0	0	0	0	0	11.4	0	0	3
NaN	25.8077	NaN	25.5554	26.503	24.4635	NaN	NaN	NaN	NaN	23.0216	NaN	24.6367	22.2872	20.6955	NaN	NaN	NaN	12	12	34.4	34.4	34.4	47.669	0	30.131	993980000	28	0	4	0	7	8	4	0	0	0	0	4	0	7	8	4	0	0	0	0	15.5	0	17.9
NaN	NaN	NaN	NaN	NaN	NaN	NaN	21.7153	NaN	NaN	NaN	NaN	NaN	NaN	NaN	NaN	21.4966	NaN	2	2	9.8	9.8	9.8	34.497	0.00046948	4.0965	23671000	2	0	0	0	0	0	0	0	2	0	0	0	0	0	0	0	0	2	0	0	0	0	0
NaN	NaN	NaN	24.5729	NaN	NaN	NaN	NaN	NaN	NaN	23.1544	NaN	23.6189	NaN	NaN	NaN	NaN	NaN	4	4	5.9	5.9	5.9	67.65	0.00020008	9.1449	555440000	7	0	1	0	3	0	0	0	0	0	0	1	0	3	0	0	0	0	0	0	2	0	3.9
NaN	NaN	NaN	30.1031	30.0904	25.27	NaN	NaN	NaN	14.8813	20.0144	NaN	29.13	26.1257	22.0287	NaN	NaN	NaN	32	32	44.4	44.4	44.4	85.561	0	168.75	21981000000	167	1	1	0	28	24	4	0	0	0	1	1	0	28	24	4	0	0	0	1.5	1.2	0	36.2
NaN	24.5578	NaN	24.9577	27.2232	24.4246	NaN	NaN	25.8085	NaN	20.6794	NaN	23.5935	23.2256	20.6749	NaN	19.8096	21.7181	16	16	20.9	20.9	20.9	86.826	0	38.81	1207500000	54	0	3	0	8	13	5	0	1	8	0	3	0	8	13	5	0	1	8	0	5.1	0	12.5
25.6976	NaN	NaN	NaN	NaN	NaN	NaN	NaN	NaN	21.7795	NaN	NaN	NaN	NaN	NaN	NaN	NaN	NaN	7	7	18.4	18.4	18.4	52.273	0.00033473	5.2756	97198000	9	7	0	0	0	0	0	0	0	0	7	0	0	0	0	0	0	0	0	18.4	0	0	0
NaN	NaN	NaN	NaN	NaN	25.4753	NaN	NaN	NaN	NaN	NaN	NaN	NaN	13.618	21.2765	NaN	NaN	NaN	8	8	10	10	10	147.02	0	22.667	181240000	9	0	0	0	0	1	7	0	0	0	0	0	0	0	1	7	0	0	0	0	0	0	0
NaN	NaN	NaN	NaN	NaN	NaN	NaN	21.0285	NaN	NaN	NaN	NaN	NaN	14.3394	19.746	NaN	17.3373	NaN	3	3	4	2.8	2.8	146.31	0.0010463	3.406	84185000	3	0	0	0	0	1	1	0	1	0	0	0	0	0	1	1	0	1	0	1.2	0	0	0
NaN	NaN	NaN	NaN	NaN	NaN	NaN	18.8568	NaN	NaN	NaN	NaN	NaN	NaN	NaN	NaN	17.6793	NaN	1	1	6	6	6	30.837	0.0017284	2.8953	3358400	1	0	0	0	0	0	0	0	1	0	0	0	0	0	0	0	0	1	0	0	0	0	0
NaN	NaN	NaN	20.3487	NaN	NaN	NaN	NaN	NaN	NaN	NaN	NaN	18.4756	NaN	NaN	NaN	NaN	NaN	1	1	6.6	6.6	6.6	18.816	0.0041442	2.376	2916100	2	0	0	1	1	0	0	0	0	0	0	0	1	1	0	0	0	0	0	0	0	6.6	6.6
29.6063	NaN	NaN	NaN	24.5666	NaN	NaN	NaN	NaN	24.6778	NaN	NaN	NaN	19.7399	NaN	NaN	NaN	NaN	19	19	17	16.1	16.1	144.67	0	52.025	1551900000	65	18	0	0	0	3	0	0	0	0	18	0	0	0	3	0	0	0	0	16.1	0	0	0
25.3398	NaN	NaN	NaN	NaN	NaN	NaN	NaN	NaN	22.3332	NaN	NaN	NaN	NaN	NaN	NaN	NaN	NaN	3	3	24	24	24	19.945	0.00035069	6.1959	58125000	5	3	0	0	0	0	0	0	0	0	3	0	0	0	0	0	0	0	0	24	0	0	0
NaN	NaN	NaN	NaN	NaN	NaN	NaN	NaN	23.9371	NaN	20.1269	NaN	NaN	NaN	NaN	NaN	NaN	18.7114	3	3	7.7	7.7	7.7	51.732	0.00089942	3.4489	36208000	4	0	1	0	0	0	0	0	0	3	0	1	0	0	0	0	0	0	3	0	2	0	0
21.3504	NaN	NaN	NaN	NaN	NaN	NaN	NaN	NaN	18.2397	NaN	NaN	18.0219	NaN	26.8148	NaN	NaN	NaN	3	3	11.2	11.2	11.2	35.168	0.0087325	1.9333	2491100000	3	1	0	0	1	0	1	0	0	0	1	0	0	1	0	1	0	0	0	6.1	0	0	2.9
29.3877	NaN	NaN	NaN	NaN	NaN	NaN	NaN	NaN	25.4876	NaN	NaN	NaN	16.5709	NaN	NaN	21.392	NaN	24	23	32.5	28.7	27.9	115.55	0	59.796	2794200000	81	23	0	0	0	1	0	0	1	0	22	0	0	0	1	0	0	1	0	32.1	0	0	0
NaN	25.5158	NaN	NaN	NaN	NaN	25.4542	NaN	24.3167	NaN	23.5487	NaN	NaN	19.2415	NaN	27.0982	NaN	20.7227	9	9	20.5	20.5	20.5	57.009	0	31.205	2532700000	27	0	4	0	0	2	0	7	0	2	0	4	0	0	2	0	7	0	2	0	10.8	0	0
NaN	NaN	NaN	NaN	NaN	NaN	20.3236	NaN	NaN	NaN	NaN	NaN	NaN	NaN	NaN	20.0526	NaN	NaN	2	2	3.8	3.8	3.8	79.928	0.00090402	3.521	35887000	2	0	0	0	0	0	0	2	0	0	0	0	0	0	0	0	2	0	0	0	0	0	0
NaN	NaN	NaN	NaN	NaN	NaN	NaN	22.7655	NaN	NaN	NaN	NaN	NaN	16.8147	NaN	NaN	21.4274	NaN	1	1	41.9	6.4	6.4	55.083	0	25.46	58711000	2	0	0	0	0	1	0	0	1	0	0	0	0	0	1	0	0	1	0	0	30.7	3.8	27.1
26.3918	NaN	NaN	NaN	NaN	NaN	NaN	NaN	NaN	22.4114	NaN	NaN	NaN	NaN	NaN	NaN	NaN	NaN	9	7	10.2	10.2	8.5	126.16	0	10.312	256600000	17	9	0	0	0	0	0	0	0	0	7	0	0	0	0	0	0	0	0	10.2	0	0	0
NaN	NaN	NaN	NaN	NaN	NaN	NaN	28.3223	NaN	NaN	NaN	NaN	NaN	NaN	NaN	NaN	26.0317	NaN	12	7	19	19	10.4	70.385	0	31.187	2195200000	37	0	0	0	0	0	0	0	12	0	0	0	0	0	0	0	0	7	0	0	0	0	0
NaN	NaN	NaN	22.6654	NaN	NaN	NaN	NaN	NaN	NaN	NaN	NaN	23.4103	NaN	20.7743	NaN	NaN	NaN	3	3	16.3	8.3	8.3	27.677	0.00047794	4.4017	142360000	4	0	0	0	3	0	1	0	0	0	0	0	0	3	0	1	0	0	0	0	0	7.9	15.9
NaN	NaN	NaN	23.1828	NaN	22.7863	NaN	NaN	NaN	NaN	NaN	NaN	23.6654	NaN	21.4502	NaN	NaN	NaN	4	4	14.4	14.4	14.4	19.187	0.0003375	5.4425	210190000	6	0	0	0	3	0	3	0	0	0	0	0	0	3	0	3	0	0	0	0	0	0	11.5
NaN	NaN	NaN	NaN	NaN	NaN	NaN	22.2809	NaN	19.5917	NaN	NaN	NaN	NaN	NaN	NaN	21.0168	NaN	2	2	10.6	7.4	7.4	49.415	0.00032425	4.6962	55325000	3	1	0	0	0	0	0	0	1	0	1	0	0	0	0	0	0	1	0	6.9	3.2	3.2	3.2
NaN	NaN	NaN	NaN	24.7725	NaN	NaN	NaN	NaN	NaN	NaN	NaN	NaN	21.3023	NaN	NaN	NaN	NaN	4	4	11.8	11.8	11.8	50.739	0.00019298	8.2611	56893000	5	0	0	0	0	4	0	0	0	0	0	0	0	0	4	0	0	0	0	0	0	0	0
26.2183	NaN	NaN	NaN	NaN	NaN	NaN	NaN	NaN	23.2608	21.297	NaN	NaN	15.1967	NaN	NaN	22.9379	NaN	8	7	15.7	15.7	12.9	64.045	0	17.385	310500000	19	7	1	0	0	1	0	0	1	0	6	0	0	0	1	0	0	0	0	13.8	2.9	0	0
26.4305	NaN	NaN	NaN	NaN	NaN	NaN	NaN	NaN	21.787	NaN	NaN	NaN	NaN	NaN	NaN	NaN	NaN	8	8	7.2	7.2	7.2	177.33	0	51.46	253290000	20	8	0	0	0	0	0	0	0	0	8	0	0	0	0	0	0	0	0	7.2	0	0	0
NaN	NaN	NaN	24.9806	26.7701	25.3832	NaN	NaN	NaN	NaN	NaN	NaN	22.7299	22.3961	19.9973	NaN	NaN	NaN	12	12	13	13	13	118.73	0	17.02	581470000	33	0	0	0	7	11	3	0	0	0	0	0	0	7	11	3	0	0	0	0	0	0	7.7
NaN	NaN	NaN	25.5039	NaN	24.4563	NaN	NaN	NaN	NaN	18.7084	NaN	22.9871	19.7492	21.9756	NaN	NaN	18.0675	6	6	22.4	22.4	22.4	28.916	0.00046598	3.9541	154240000	11	0	2	0	2	2	3	0	0	1	0	2	0	2	2	3	0	0	1	0	6.9	0	7.3
NaN	NaN	NaN	NaN	NaN	NaN	NaN	23.9855	NaN	NaN	NaN	NaN	NaN	NaN	NaN	NaN	22.3093	NaN	2	2	5.8	4.1	4.1	67.757	0.0039112	2.5019	114340000	3	0	0	0	0	0	0	0	2	0	0	0	0	0	0	0	0	2	0	0	0	1.7	0
25.8731	NaN	NaN	25.6293	27.2044	NaN	NaN	NaN	26.0265	21.6883	19.9869	NaN	24.5259	23.1928	NaN	NaN	NaN	20.6648	9	9	13.2	13.2	13.2	94.498	0	55.468	1354100000	38	5	2	0	5	8	0	0	0	2	5	2	0	5	8	0	0	0	2	9.6	4	0	7.5
31.271	NaN	NaN	NaN	NaN	NaN	NaN	NaN	NaN	26.428	NaN	NaN	NaN	NaN	NaN	NaN	NaN	NaN	35	34	33.7	33.7	32.6	131.54	0	142.31	5056000000	165	35	0	0	0	0	0	0	0	0	34	0	0	0	0	0	0	0	0	33.7	0	0	0
NaN	NaN	NaN	NaN	NaN	NaN	21.6744	NaN	NaN	NaN	NaN	NaN	NaN	NaN	NaN	21.4034	NaN	NaN	2	2	15.1	15.1	15.1	23.432	0.0022854	2.7894	30510000	3	0	0	0	0	0	0	2	0	0	0	0	0	0	0	0	2	0	0	0	0	0	0
NaN	NaN	NaN	NaN	NaN	NaN	NaN	26.1943	NaN	NaN	18.1233	NaN	NaN	NaN	NaN	NaN	24.9612	NaN	8	8	25.5	25.5	25.5	45.402	0	12.283	626060000	15	0	1	0	0	0	0	0	8	0	0	1	0	0	0	0	0	8	0	0	2	0	0
NaN	NaN	NaN	27.7739	NaN	NaN	NaN	NaN	NaN	18.7451	NaN	NaN	25.1489	17.1358	NaN	NaN	19.0204	NaN	6	6	4.4	4.4	4.4	162.25	0.00035112	6.2053	2337400000	12	3	0	0	3	1	0	0	1	0	3	0	0	3	1	0	0	1	0	2.2	0	0	2.2
NaN	NaN	NaN	22.8777	NaN	NaN	NaN	22.4684	NaN	17.4188	19.2074	NaN	22.7765	NaN	NaN	NaN	20.5253	NaN	5	5	15.1	15.1	15.1	47.555	0.00018505	7.404	217910000	8	1	2	0	4	0	0	0	2	0	1	2	0	4	0	0	0	2	0	4.3	4.7	0	12.5
NaN	22.0225	NaN	NaN	NaN	NaN	NaN	NaN	NaN	17.8952	19.4306	NaN	NaN	NaN	NaN	NaN	NaN	NaN	2	2	18.4	7.9	7.9	35.024	0.0026985	2.7253	11405000	3	1	2	0	0	0	0	0	0	0	1	2	0	0	0	0	0	0	0	4.1	15.2	3.2	4.1
25.2249	NaN	NaN	NaN	NaN	NaN	NaN	NaN	NaN	21.9235	NaN	NaN	NaN	NaN	NaN	NaN	NaN	NaN	3	3	30.8	18.3	18.3	25.513	0.00019113	8.106	51710000	4	3	0	0	0	0	0	0	0	0	3	0	0	0	0	0	0	0	0	18.3	0	12.5	0
NaN	21.0557	NaN	NaN	NaN	NaN	NaN	NaN	NaN	NaN	17.9079	NaN	NaN	15.1382	NaN	NaN	NaN	17.0492	3	3	8.3	8.3	8.3	49.406	0.0039199	2.532	10023000	4	0	2	0	0	1	0	0	0	1	0	2	0	0	1	0	0	0	1	0	5.6	0	0
25.4981	NaN	NaN	NaN	NaN	NaN	NaN	NaN	NaN	23.5122	NaN	NaN	NaN	NaN	NaN	NaN	NaN	NaN	3	3	16.5	16.5	16.5	20.603	0.00046649	3.968	107680000	6	3	0	0	0	0	0	0	0	0	3	0	0	0	0	0	0	0	0	16.5	0	0	0
NaN	NaN	NaN	28.5911	28.2048	29.9443	NaN	24.3365	22.8322	15.6102	15.7786	NaN	24.997	22.7767	25.7293	NaN	19.2187	16.8472	61	61	31.1	31.1	31.1	237.53	0	227.86	10393000000	309	1	1	0	23	36	56	0	5	2	1	1	0	23	36	56	0	5	2	0.8	0.4	0	11.8
28.0536	23.8597	NaN	29.0845	25.2228	26.6553	NaN	24.7101	NaN	27.4002	21.1575	NaN	29.6575	21.6252	25.1447	NaN	23.7955	NaN	7	7	48.9	39.4	39.4	20.793	0	162.26	9730400000	67	6	1	0	6	2	5	0	2	0	6	1	0	6	2	5	0	2	0	47.3	13.3	0	35.6
25.0014	NaN	NaN	NaN	NaN	NaN	NaN	NaN	NaN	21.4916	NaN	NaN	NaN	NaN	NaN	NaN	NaN	NaN	7	7	20.3	17.2	17.2	55.65	0.0001979	8.8856	88454000	8	7	0	0	0	0	0	0	0	0	7	0	0	0	0	0	0	0	0	20.3	0	0	0
22.4497	NaN	NaN	NaN	NaN	NaN	NaN	NaN	NaN	18.9515	NaN	NaN	NaN	NaN	NaN	NaN	NaN	NaN	2	2	6.8	4.9	4.9	64.151	0.00090703	3.551	14702000	2	2	0	0	0	0	0	0	0	0	2	0	0	0	0	0	0	0	0	6.8	0	0	0
22.951	NaN	NaN	NaN	NaN	NaN	NaN	NaN	NaN	18.4786	NaN	NaN	NaN	NaN	18.6068	15.7224	NaN	NaN	5	5	10.5	5.6	5.6	128.68	0.00018002	6.7358	45020000	6	4	0	0	0	0	1	1	0	0	4	0	0	0	0	1	1	0	0	9.7	0	1.2	0
26.6137	NaN	NaN	NaN	NaN	NaN	NaN	NaN	NaN	25.1414	NaN	NaN	NaN	NaN	NaN	NaN	NaN	NaN	6	6	47.7	36.1	36.1	17.689	0.00019877	8.9978	296080000	16	6	0	0	0	0	0	0	0	0	6	0	0	0	0	0	0	0	0	47.7	7.1	7.1	7.1
22.5379	NaN	NaN	NaN	NaN	NaN	NaN	NaN	NaN	17.4809	NaN	NaN	NaN	NaN	NaN	NaN	NaN	NaN	2	2	2.9	2.9	2.9	152.03	0.0041551	2.4103	10427000	2	2	0	0	0	0	0	0	0	0	2	0	0	0	0	0	0	0	0	2.9	0	0	0
NaN	NaN	NaN	NaN	26.3307	NaN	NaN	NaN	NaN	NaN	NaN	NaN	NaN	21.4075	NaN	NaN	NaN	NaN	14	14	16.9	16.9	16.9	124.41	0	20.456	166900000	22	0	1	0	0	13	0	0	0	0	0	1	0	0	13	0	0	0	0	0	1.3	0	0
25.8566	NaN	NaN	NaN	NaN	NaN	NaN	NaN	NaN	23.0935	NaN	NaN	NaN	NaN	NaN	NaN	NaN	NaN	6	6	18.3	18.3	18.3	51.258	0.00018474	7.3823	205850000	7	6	0	0	0	0	0	0	0	0	6	0	0	0	0	0	0	0	0	18.3	0	0	0
23.6513	NaN	NaN	25.4811	NaN	NaN	NaN	NaN	NaN	20.8425	NaN	NaN	24.1917	15.1546	19.6644	NaN	NaN	NaN	11	11	17.3	17.3	17.3	84.139	0	18.749	876350000	16	5	0	0	9	1	2	0	0	0	5	0	0	9	1	2	0	0	0	10.2	0	0	14.1
NaN	NaN	NaN	NaN	NaN	NaN	NaN	22.9041	NaN	NaN	NaN	NaN	20.296	21.0071	NaN	NaN	22.7196	NaN	2	2	10.2	10.2	10.2	15.731	0.003909	2.4941	30906000	3	0	0	0	1	1	0	0	1	0	0	0	0	1	1	0	0	1	0	0	0	0	10.2
NaN	NaN	NaN	NaN	NaN	NaN	NaN	21.2688	NaN	NaN	NaN	NaN	NaN	NaN	NaN	NaN	20.3473	NaN	1	1	5.2	5.2	5.2	28.145	0.0035182	2.5926	6670200	1	0	0	0	0	0	0	0	1	0	0	0	0	0	0	0	0	1	0	0	0	0	0
24.9513	26.2248	NaN	26.9162	26.2676	25.844	NaN	25.0148	25.1713	21.6308	23.5804	NaN	25.4378	22.0169	22.9842	NaN	22.861	17.462	13	13	26.7	26.7	26.7	61.703	0	152.72	2610600000	66	2	7	0	11	5	7	0	4	2	2	7	0	11	5	7	0	4	2	7.2	16.6	0	24.5
30.3493	NaN	NaN	26.7563	26.2537	25.591	NaN	NaN	NaN	27.0494	NaN	NaN	24.6797	20.6293	21.5764	NaN	17.3678	NaN	18	18	34.6	31.6	31.6	55.127	0	59.517	4949700000	121	18	0	0	7	7	3	0	1	0	18	0	0	7	7	3	0	1	0	33	0	0	18.7
23.3352	NaN	NaN	NaN	NaN	NaN	NaN	23.0136	NaN	21.696	NaN	NaN	20.6252	18.826	NaN	NaN	22.7243	NaN	3	3	23.9	23.9	23.9	26.619	0	11.031	136500000	9	2	0	0	1	1	0	0	3	0	2	0	0	1	1	0	0	3	0	13.6	0	0	7.4
NaN	NaN	NaN	NaN	NaN	31.6735	NaN	27.0955	NaN	NaN	NaN	NaN	NaN	NaN	29.261	NaN	24.1443	NaN	36	31	74.8	69.7	60.6	42.206	0	222.55	13899000000	286	0	0	0	0	0	36	0	10	0	0	0	0	0	0	31	0	9	0	1.9	0	0	1.9
NaN	23.1669	NaN	24.657	22.4598	NaN	NaN	NaN	NaN	15.904	21.4416	NaN	23.6573	18.254	NaN	NaN	NaN	NaN	5	5	15.3	15.3	15.3	54.773	0	13.126	361950000	10	1	3	0	4	2	0	0	0	0	1	3	0	4	2	0	0	0	0	1.7	8.8	0	10.5
NaN	28.0702	NaN	NaN	NaN	NaN	NaN	NaN	NaN	NaN	25.8879	NaN	NaN	NaN	NaN	NaN	NaN	NaN	9	9	19.4	19.4	19.4	59.891	0	40.549	1179700000	23	0	9	0	0	0	0	0	0	0	0	9	0	0	0	0	0	0	0	0	19.4	0	0
27.7831	NaN	NaN	24.2815	25.9823	NaN	NaN	NaN	NaN	24.757	NaN	NaN	22.3648	21.537	NaN	NaN	NaN	NaN	9	9	19.3	19.3	19.3	62.882	0	20.416	1030300000	34	9	0	0	2	5	0	0	0	0	9	0	0	2	5	0	0	0	0	19.3	0	0	4.7
NaN	NaN	NaN	NaN	22.3141	NaN	NaN	NaN	NaN	NaN	NaN	NaN	NaN	19.0924	NaN	NaN	NaN	NaN	1	1	7.4	7.4	7.4	19.819	0.0097138	1.868	5589500	1	0	0	0	0	1	0	0	0	0	0	0	0	0	1	0	0	0	0	0	0	0	0
30.082	NaN	NaN	NaN	NaN	NaN	NaN	NaN	NaN	27.1822	NaN	NaN	NaN	NaN	NaN	NaN	NaN	NaN	2	2	10.9	10.9	10.9	16.853	0.00046562	3.9479	1370600000	18	2	0	0	0	0	0	0	0	0	2	0	0	0	0	0	0	0	0	10.9	0	0	0
23.5571	NaN	NaN	23.7315	NaN	NaN	NaN	NaN	NaN	19.8821	NaN	NaN	21.6082	NaN	18.6642	NaN	17.6091	NaN	9	9	15.9	15.9	15.9	72.247	0	18.815	181580000	15	6	0	0	6	0	1	0	1	0	6	0	0	6	0	1	0	1	0	10.4	0	0	11.1
22.6564	NaN	NaN	NaN	NaN	NaN	NaN	NaN	NaN	19.0765	NaN	NaN	NaN	NaN	NaN	NaN	NaN	NaN	1	1	1.4	1.4	1.4	133.41	0.0015937	2.9844	28194000	2	1	0	0	0	0	0	0	0	0	1	0	0	0	0	0	0	0	0	1.4	0	0	0
NaN	NaN	NaN	NaN	28.3031	NaN	NaN	NaN	NaN	NaN	NaN	NaN	NaN	26.2082	NaN	NaN	NaN	20.1279	9	9	66.8	66.8	66.8	20.569	0	28.08	629380000	42	0	0	0	0	9	0	0	0	1	0	0	0	0	9	0	0	0	1	0	0	0	0
26.3743	NaN	NaN	NaN	NaN	NaN	NaN	NaN	NaN	24.7097	NaN	NaN	NaN	NaN	NaN	NaN	NaN	NaN	2	2	22.2	13.4	13.4	23.611	0.00032165	4.5518	274390000	5	2	0	0	0	0	0	0	0	0	2	0	0	0	0	0	0	0	0	18.1	0	0	0
26.7445	NaN	NaN	NaN	NaN	NaN	NaN	NaN	NaN	22.9121	NaN	NaN	NaN	NaN	NaN	NaN	NaN	NaN	6	6	11.3	11.3	11.3	64.042	0	10.583	189430000	14	6	0	0	0	0	0	0	0	0	6	0	0	0	0	0	0	0	0	11.3	0	0	0
30.4009	29.7627	NaN	31.2968	28.8068	29.6785	NaN	27.4898	29.5676	27.6987	26.5504	NaN	30.9661	24.6758	26.794	NaN	25.1562	24.2046	44	44	75.3	75.3	75.3	52.73	0	323.31	75794000000	586	32	24	0	41	16	24	0	11	20	32	24	0	41	16	24	0	11	20	60.6	55.5	0	71.3
NaN	NaN	NaN	NaN	NaN	NaN	NaN	22.1095	NaN	18.7424	NaN	NaN	NaN	NaN	18.6648	NaN	18.5929	NaN	4	4	3.3	3.3	3.3	173.95	0	26.999	91216000	5	1	0	0	0	0	1	0	2	0	1	0	0	0	0	1	0	2	0	0.9	0	0	0
25.7008	NaN	NaN	24.1797	NaN	NaN	NaN	NaN	NaN	20.3726	NaN	NaN	21.6147	NaN	NaN	21.4299	NaN	NaN	8	8	8.4	7.5	7.5	139	0	15.079	428850000	16	6	0	0	4	0	0	1	0	0	6	0	0	4	0	0	1	0	0	5.8	0	0	4.1
NaN	NaN	NaN	24.1087	23.9361	NaN	NaN	NaN	NaN	18.9368	NaN	NaN	22.8679	20.2564	NaN	NaN	NaN	NaN	7	7	11.5	11.5	11.5	75.467	0	12.325	272850000	17	1	0	0	4	5	0	0	0	0	1	0	0	4	5	0	0	0	0	1.6	0	0	8.1
25.4043	NaN	NaN	NaN	NaN	NaN	NaN	NaN	NaN	22.6613	NaN	NaN	NaN	NaN	NaN	NaN	NaN	NaN	2	2	44.1	4.3	4.3	43.496	0.00034206	5.7092	126040000	12	2	0	0	0	0	0	0	0	0	2	0	0	0	0	0	0	0	0	41.3	22.8	30.6	15.9
22.3678	NaN	NaN	NaN	NaN	NaN	NaN	NaN	NaN	19.8621	NaN	NaN	NaN	NaN	NaN	NaN	NaN	NaN	2	2	5.1	5.1	5.1	46.574	0.0065798	2.0808	20966000	2	2	0	0	0	0	0	0	0	0	2	0	0	0	0	0	0	0	0	5.1	0	0	0
NaN	26.3638	NaN	NaN	24.1352	NaN	NaN	NaN	26.5666	NaN	23.2284	NaN	NaN	19.8214	NaN	NaN	NaN	22.0022	4	4	34.6	34.6	34.6	22.411	0	11.356	179460000	16	0	4	0	0	2	0	0	0	4	0	4	0	0	2	0	0	0	4	0	34.6	0	0
24.1171	24.0418	NaN	24.8664	NaN	25.2972	NaN	26.1511	NaN	18.9084	20.4433	NaN	23.6523	18.8538	22.746	NaN	24.7404	NaN	10	10	14.7	14.7	14.7	75.829	0	20.658	1316600000	40	2	3	0	3	2	7	0	7	0	2	3	0	3	2	7	0	7	0	3.8	5.1	0	3.7
26.3858	NaN	NaN	NaN	NaN	NaN	NaN	NaN	NaN	21.6711	NaN	NaN	NaN	NaN	NaN	NaN	26.3487	NaN	9	9	16.2	11.8	11.8	75.963	0.00018854	7.7935	3019000000	15	9	0	0	0	0	0	0	1	0	9	0	0	0	0	0	0	1	0	16.2	2.6	2.6	4.4
NaN	22.4297	NaN	NaN	NaN	NaN	NaN	NaN	NaN	19.281	19.4228	NaN	NaN	NaN	NaN	NaN	20.0628	NaN	3	3	8.9	8.9	8.9	38.44	0.0081106	1.9747	38961000	4	1	2	0	0	0	0	0	1	0	1	2	0	0	0	0	0	1	0	3.4	6.3	0	0
NaN	NaN	NaN	NaN	NaN	NaN	NaN	24.5079	NaN	NaN	NaN	NaN	NaN	18.7627	NaN	29.1184	22.8324	16.684	3	3	18	18	18	26.798	0.00018426	7.3284	6498800000	10	0	0	0	0	1	0	1	2	1	0	0	0	0	1	0	1	2	1	0	0	0	0
NaN	26.4201	NaN	24.603	25.4241	26.448	30.4759	26.3131	27.3237	19.6886	22.3615	NaN	21.7147	20.1868	23.251	28.5378	23.1343	22.1848	11	11	53	53	53	26.569	0	40.754	5518900000	52	1	4	0	2	2	2	9	3	5	1	4	0	2	2	2	9	3	5	4.8	14.5	0	9.6
NaN	NaN	NaN	24.2158	NaN	NaN	NaN	NaN	NaN	NaN	NaN	NaN	24.2502	NaN	NaN	NaN	NaN	NaN	2	2	6.3	6.3	6.3	48.97	0	44.536	359190000	3	0	0	0	2	0	0	0	0	0	0	0	0	2	0	0	0	0	0	0	0	0	6.3
NaN	NaN	NaN	NaN	NaN	26.6288	NaN	NaN	NaN	NaN	NaN	NaN	NaN	NaN	24.9183	NaN	NaN	NaN	2	2	4.2	4.2	4.2	34.856	0.00017838	6.5303	348790000	15	0	0	0	0	0	2	0	0	0	0	0	0	0	0	2	0	0	0	0	0	0	0
NaN	NaN	NaN	NaN	NaN	NaN	NaN	22.6596	NaN	NaN	NaN	NaN	NaN	NaN	NaN	NaN	21.1602	NaN	5	5	13.5	13.5	13.5	37.444	0.0035157	2.588	46868000	5	0	0	0	0	0	0	0	5	0	0	0	0	0	0	0	0	5	0	0	0	0	0
24.4986	NaN	NaN	NaN	NaN	NaN	NaN	NaN	NaN	21.4631	NaN	NaN	NaN	NaN	NaN	NaN	NaN	NaN	3	3	12.5	12.5	12.5	38.213	0.00017835	6.5254	46255000	6	3	0	0	0	0	0	0	0	0	3	0	0	0	0	0	0	0	0	12.5	0	0	0
NaN	NaN	NaN	NaN	NaN	NaN	NaN	30.0846	NaN	NaN	NaN	NaN	NaN	NaN	NaN	NaN	26.7675	NaN	45	45	29.9	29.9	29.9	157.65	0	246.16	7539900000	119	0	0	0	0	0	0	0	45	0	0	0	0	0	0	0	0	45	0	0	0	0	0
28.4538	NaN	NaN	26.8373	24.445	26.0361	NaN	23.7273	NaN	24.6205	NaN	NaN	26.2609	20.4321	24.3768	NaN	22.1724	NaN	9	9	45.3	29.5	29.5	38.308	0	46.79	2414300000	50	8	0	0	4	3	5	0	3	1	8	0	0	4	3	5	0	3	1	41.8	0	6.7	22.5
NaN	20.6333	NaN	NaN	NaN	NaN	NaN	NaN	NaN	19.9938	17.9661	NaN	NaN	NaN	NaN	NaN	NaN	NaN	2	2	4.7	4.7	4.7	70.585	0.0013102	3.0484	40305000	2	1	1	0	0	0	0	0	0	0	1	1	0	0	0	0	0	0	0	2.3	2.4	0	0
25.6776	NaN	NaN	NaN	NaN	NaN	NaN	NaN	NaN	24.0461	NaN	NaN	NaN	NaN	NaN	NaN	NaN	NaN	3	3	14.2	14.2	14.2	24.708	0.0040379	2.4699	138570000	6	3	0	0	0	0	0	0	0	0	3	0	0	0	0	0	0	0	0	14.2	0	0	0
NaN	24.0263	NaN	NaN	24.5446	NaN	NaN	NaN	NaN	20.3754	20.1761	NaN	20.2393	20.85	19.2775	NaN	20.9469	17.2675	5	5	22.7	22.7	22.7	28.113	0.00019272	8.2329	101850000	16	1	2	0	3	3	1	0	2	1	1	2	0	3	3	1	0	2	1	7.1	7.8	0	14.9
NaN	NaN	NaN	NaN	NaN	NaN	28.1408	NaN	NaN	NaN	NaN	NaN	NaN	NaN	19.0528	23.9862	NaN	NaN	4	4	4.8	4.8	4.8	126.67	0.00034898	6.1052	978150000	7	0	0	0	0	0	3	1	0	0	0	0	0	0	0	3	1	0	0	0	0	0	0
NaN	20.1337	NaN	NaN	NaN	NaN	NaN	NaN	NaN	NaN	17.8049	NaN	NaN	NaN	NaN	NaN	18.1202	NaN	3	3	16.2	16.2	16.2	23.19	0.0041719	2.4538	5139000	3	0	1	0	0	0	0	0	2	0	0	1	0	0	0	0	0	2	0	0	6.2	0	0
NaN	NaN	NaN	NaN	NaN	NaN	NaN	23.9837	NaN	NaN	NaN	NaN	NaN	NaN	25.0622	NaN	21.3594	NaN	6	6	10.5	10.5	10.5	81.133	0.00034217	5.7216	1395700000	9	0	0	0	0	0	1	0	5	0	0	0	0	0	0	1	0	5	0	0	0	0	0
NaN	NaN	NaN	NaN	NaN	NaN	NaN	22.4304	NaN	18.4742	NaN	NaN	NaN	NaN	19.5219	NaN	20.5291	NaN	3	3	9.2	9.2	9.2	55.432	0.00032531	4.7524	65753000	5	1	0	0	0	0	2	0	2	0	1	0	0	0	0	2	0	2	0	2	0	0	0
24.8045	NaN	NaN	NaN	NaN	NaN	NaN	NaN	NaN	20.7222	NaN	NaN	NaN	NaN	17.3194	NaN	NaN	16.7173	5	5	8.5	8.5	8.5	103.3	0.00033328	5.222	70040000	10	5	0	0	0	0	1	0	0	1	5	0	0	0	0	1	0	0	1	8.5	0	0	0
23.7158	24.0565	NaN	24.4684	25.0199	NaN	NaN	23.7441	NaN	21.1986	20.283	NaN	24.2822	21.1647	18.5763	NaN	21.4817	NaN	11	11	37.1	37.1	37.1	37.256	0	18.535	535580000	29	4	4	0	6	5	1	0	3	0	4	4	0	6	5	1	0	3	0	16	18.4	0	16
NaN	NaN	NaN	NaN	NaN	NaN	20.073	NaN	NaN	NaN	NaN	NaN	NaN	NaN	NaN	19.6764	NaN	NaN	2	2	3.1	3.1	3.1	107.92	0.00033619	5.362	30164000	2	0	0	0	0	0	0	2	0	0	0	0	0	0	0	0	2	0	0	0	0	0	0
NaN	25.0658	NaN	23.7835	27.2077	24.8043	NaN	NaN	NaN	20.6967	22.5807	NaN	21.8727	23.21	22.5635	NaN	NaN	19.0328	4	4	20.4	20.4	20.4	23.339	0.00017721	6.4031	339000000	16	1	4	0	2	4	2	0	0	1	1	4	0	2	4	2	0	0	1	5.2	20.4	0	12.3
NaN	NaN	NaN	22.0814	NaN	NaN	NaN	NaN	NaN	NaN	NaN	NaN	21.5691	NaN	NaN	NaN	14.5691	NaN	5	5	14.7	14.7	14.7	53.176	0.00034813	6.0469	78393000	3	0	0	0	4	0	0	0	1	0	0	0	0	4	0	0	0	1	0	0	0	0	12.3
NaN	23.8275	NaN	NaN	NaN	NaN	NaN	NaN	NaN	18.8638	20.8207	NaN	NaN	NaN	NaN	NaN	NaN	16.95	4	4	13.7	13.7	13.7	36.143	0.00032798	4.8979	39291000	5	1	4	0	0	0	0	0	0	1	1	4	0	0	0	0	0	0	1	2.5	13.7	0	0
23.5689	NaN	NaN	NaN	NaN	NaN	NaN	NaN	NaN	19.8927	NaN	NaN	NaN	NaN	NaN	NaN	NaN	NaN	1	1	0.8	0.8	0.8	188.51	0.0087348	1.9341	55487000	3	1	0	0	0	0	0	0	0	0	1	0	0	0	0	0	0	0	0	0.8	0	0	0
NaN	NaN	NaN	NaN	NaN	NaN	NaN	23.9022	NaN	NaN	NaN	NaN	NaN	NaN	NaN	NaN	23.8133	NaN	3	3	8.1	8.1	8.1	34.858	0.0093606	1.9009	117930000	5	0	0	0	0	0	0	0	3	0	0	0	0	0	0	0	0	3	0	0	0	0	0
NaN	NaN	NaN	NaN	NaN	NaN	NaN	24.1332	NaN	NaN	NaN	NaN	NaN	NaN	NaN	NaN	20.8565	NaN	6	6	8	8	8	124.26	0	17.944	115820000	8	0	0	0	0	0	0	0	6	0	0	0	0	0	0	0	0	6	0	0	0	0	0
NaN	NaN	NaN	20.5612	NaN	NaN	NaN	NaN	NaN	17.7154	NaN	NaN	19.154	NaN	NaN	NaN	NaN	NaN	3	3	4.1	4.1	4.1	84.146	0.0063351	2.1165	32742000	4	2	0	0	1	0	0	0	0	0	2	0	0	1	0	0	0	0	0	2.2	0	0	1.9
28.6104	NaN	NaN	26.9156	NaN	NaN	NaN	NaN	NaN	26.0612	NaN	NaN	24.6284	NaN	NaN	NaN	NaN	NaN	4	4	8.7	8.7	8.7	53.827	0	11.825	1631200000	39	4	0	0	3	0	0	0	0	0	4	0	0	3	0	0	0	0	0	8.7	0	0	8.7
31.9465	NaN	NaN	24.6382	28.2718	25.6067	NaN	24.9919	NaN	28.5119	NaN	NaN	20.1016	23.0562	22.0342	NaN	21.4175	NaN	29	29	47.4	47.4	47.4	48.875	0	76.008	9992600000	196	28	0	0	1	7	4	0	2	0	28	0	0	1	7	4	0	2	0	44.2	0	0	3.4
22.1328	NaN	NaN	NaN	NaN	NaN	NaN	NaN	NaN	18.7337	NaN	NaN	NaN	NaN	18.0915	NaN	NaN	NaN	3	3	3.7	3.7	3.7	117.15	0.0098103	1.834	38623000	3	2	0	0	0	0	1	0	0	0	2	0	0	0	0	1	0	0	0	2.1	0	0	0
NaN	26.64	NaN	30.4528	30.8076	26.1237	NaN	NaN	25.6782	NaN	22.0252	NaN	27.5663	26.1838	21.2079	15.7612	NaN	20.7686	66	66	34.8	34.8	34.8	203.93	0	323.31	26649000000	358	0	9	0	49	55	7	1	0	8	0	9	0	49	55	7	1	0	8	0	6	0	25.5
NaN	NaN	NaN	NaN	NaN	NaN	NaN	22.3002	NaN	19.0262	NaN	NaN	NaN	NaN	NaN	NaN	21.284	NaN	3	3	12.8	12.8	12.8	45.509	0.00047536	4.308	49398000	1	1	0	0	0	0	0	0	2	0	1	0	0	0	0	0	0	2	0	3.6	0	0	0
NaN	NaN	NaN	22.0761	NaN	NaN	NaN	NaN	NaN	NaN	NaN	NaN	21.2044	16.6448	NaN	NaN	NaN	NaN	4	4	10.9	10.9	10.9	51.236	0	31.993	52893000	4	0	0	0	3	1	0	0	0	0	0	0	0	3	1	0	0	0	0	0	0	0	8.1
25.1823	25.948	NaN	26.5717	30.0775	26.5744	NaN	NaN	24.5109	21.6707	24.1534	NaN	26.7312	27.2654	24.5154	NaN	NaN	19.2246	21	18	81.4	65.5	59	32.885	0	154.17	5109200000	128	4	7	0	8	20	8	0	0	2	4	6	0	7	17	8	0	0	2	21.7	40.3	2.8	41.4
NaN	NaN	NaN	NaN	NaN	NaN	NaN	20.968	NaN	NaN	NaN	NaN	NaN	NaN	NaN	NaN	19.4282	NaN	2	2	5.5	5.5	5.5	48.65	0.0041505	2.3964	16226000	2	0	0	0	0	0	0	0	2	0	0	0	0	0	0	0	0	2	0	0	0	0	0
NaN	NaN	NaN	NaN	NaN	NaN	NaN	23.2728	NaN	NaN	NaN	NaN	NaN	NaN	NaN	NaN	21.2057	NaN	2	2	4.5	4.5	4.5	68.635	0.00046765	4.02	65300000	4	0	0	0	0	0	0	0	2	0	0	0	0	0	0	0	0	2	0	0	0	0	0
24.7513	NaN	NaN	NaN	NaN	NaN	NaN	NaN	NaN	21.0747	NaN	NaN	NaN	NaN	NaN	NaN	NaN	NaN	4	4	7.8	7.8	7.8	63.276	0.00019257	8.2247	61841000	6	4	0	0	0	0	0	0	0	0	4	0	0	0	0	0	0	0	0	7.8	0	0	0
23.4535	NaN	NaN	NaN	NaN	NaN	NaN	NaN	NaN	19.3452	NaN	NaN	NaN	NaN	NaN	NaN	NaN	NaN	2	2	3.6	3.6	3.6	92.032	0.0039232	2.5375	14653000	1	2	0	0	0	0	0	0	0	0	2	0	0	0	0	0	0	0	0	3.6	0	0	0
25.0991	NaN	NaN	NaN	NaN	NaN	NaN	NaN	NaN	22.0423	NaN	NaN	NaN	NaN	NaN	NaN	NaN	NaN	2	2	5.7	5.7	5.7	34.949	0.0039205	2.5351	73427000	6	2	0	0	0	0	0	0	0	0	2	0	0	0	0	0	0	0	0	5.7	0	0	0
NaN	23.2747	NaN	NaN	NaN	NaN	NaN	NaN	NaN	NaN	23.0352	NaN	NaN	NaN	NaN	NaN	NaN	NaN	1	1	8.9	8.9	8.9	35.076	0.0033836	2.6295	34383000	1	0	1	0	0	0	0	0	0	0	0	1	0	0	0	0	0	0	0	0	8.9	0	0
26.1989	NaN	NaN	NaN	NaN	NaN	NaN	NaN	NaN	22.2866	NaN	NaN	NaN	NaN	NaN	NaN	NaN	NaN	3	3	16.4	16.4	16.4	36.833	0.00018005	6.7376	92086000	5	3	0	0	0	0	0	0	0	0	3	0	0	0	0	0	0	0	0	16.4	0	0	0
NaN	NaN	NaN	22.4809	NaN	NaN	NaN	NaN	NaN	18.0312	NaN	NaN	20.6795	NaN	18.3491	NaN	NaN	NaN	3	3	8.7	8.7	8.7	78.456	0	11.337	91248000	4	1	0	0	2	0	1	0	0	0	1	0	0	2	0	1	0	0	0	3.1	0	0	6
NaN	NaN	NaN	NaN	NaN	NaN	NaN	22.8175	NaN	NaN	17.8213	NaN	19.6858	NaN	20.8567	NaN	21.4548	NaN	2	2	8.9	8.9	8.9	25.91	0.00047604	4.3403	76024000	7	0	1	0	1	0	1	0	2	0	0	1	0	1	0	1	0	2	0	0	4.9	0	4.9
24.849	NaN	NaN	NaN	NaN	NaN	NaN	NaN	NaN	22.1399	NaN	NaN	NaN	NaN	NaN	NaN	NaN	NaN	4	4	43	43	43	13.151	0.00090266	3.5033	36971000	7	4	0	0	0	0	0	0	0	0	4	0	0	0	0	0	0	0	0	43	0	0	0
NaN	24.2257	NaN	22.7546	NaN	NaN	NaN	23.4194	23.8149	NaN	21.9754	NaN	23.0208	16.366	NaN	NaN	22.1818	18.6158	10	10	33.7	33.7	33.7	36.975	0	20.972	250290000	22	0	7	0	5	1	0	0	3	3	0	7	0	5	1	0	0	3	3	0	22.7	0	19.6
NaN	NaN	NaN	23.5391	NaN	NaN	NaN	NaN	NaN	NaN	19.3412	NaN	22.0445	17.7972	NaN	NaN	19.0311	NaN	3	3	13.9	13.9	13.9	32.997	0.00035045	6.1874	109310000	6	0	3	0	1	1	0	0	1	0	0	3	0	1	1	0	0	1	0	0	13.9	0	6.2
22.9534	NaN	NaN	NaN	NaN	NaN	NaN	NaN	NaN	20.2349	NaN	NaN	NaN	NaN	NaN	NaN	NaN	NaN	1	1	3.7	3.7	3.7	42.517	0.0093643	1.9026	19744000	1	1	0	0	0	0	0	0	0	0	1	0	0	0	0	0	0	0	0	3.7	0	0	0
NaN	NaN	NaN	NaN	NaN	NaN	NaN	23.2054	NaN	NaN	18.1797	NaN	NaN	NaN	NaN	NaN	21.193	NaN	3	3	10.1	10.1	10.1	46.425	0.00018116	6.8911	72748000	3	0	1	0	0	0	0	0	2	0	0	1	0	0	0	0	0	2	0	0	3.7	0	0
NaN	NaN	NaN	NaN	NaN	NaN	NaN	23.719	NaN	NaN	24.1479	NaN	NaN	NaN	NaN	NaN	22.6482	NaN	5	5	12.3	12.3	12.3	52.839	0.0002006	9.1973	603890000	11	0	2	0	0	0	0	0	4	0	0	2	0	0	0	0	0	4	0	0	7.4	0	0
25.5416	NaN	NaN	NaN	NaN	NaN	NaN	NaN	NaN	22.24	NaN	NaN	NaN	NaN	NaN	NaN	20.0348	NaN	5	5	18.8	18.8	18.8	33.865	0.00017828	6.5173	66306000	8	5	0	0	0	0	0	0	1	0	5	0	0	0	0	0	0	1	0	18.8	0	0	0
29.9242	NaN	NaN	NaN	24.4582	NaN	NaN	NaN	NaN	25.3925	NaN	NaN	NaN	20.1299	NaN	NaN	NaN	NaN	27	17	41.3	41.3	25.8	73.054	0	69.028	1762600000	117	27	0	0	0	4	0	0	0	0	17	0	0	0	2	0	0	0	0	41.3	0	0	0
23.5553	NaN	NaN	NaN	NaN	NaN	NaN	NaN	NaN	21.0876	NaN	NaN	NaN	NaN	NaN	NaN	NaN	NaN	2	2	12.6	12.6	12.6	18.31	0.0081268	1.9904	17828000	4	2	0	0	0	0	0	0	0	0	2	0	0	0	0	0	0	0	0	12.6	0	0	0
26.2175	NaN	NaN	NaN	NaN	NaN	NaN	NaN	NaN	23.7597	NaN	NaN	NaN	NaN	NaN	NaN	21.0002	17.9994	5	5	20.3	20.3	20.3	30.065	0.00020182	9.3761	215310000	9	4	0	0	0	0	0	0	1	1	4	0	0	0	0	0	0	1	1	13.3	0	0	0
25.1326	NaN	NaN	NaN	NaN	NaN	NaN	NaN	NaN	20.0194	NaN	NaN	NaN	NaN	NaN	NaN	NaN	NaN	5	5	5	5	5	103.79	0.00034294	5.7648	60578000	7	5	0	0	0	0	0	0	0	0	5	0	0	0	0	0	0	0	0	5	0	0	0
26.3723	NaN	NaN	NaN	NaN	NaN	NaN	NaN	NaN	22.092	NaN	NaN	NaN	18.8185	NaN	NaN	NaN	NaN	6	6	11	11	11	80.685	0.00019331	8.3022	182520000	12	6	0	0	0	1	0	0	0	0	6	0	0	0	1	0	0	0	0	11	0	0	0
24.6845	NaN	NaN	NaN	NaN	NaN	NaN	NaN	NaN	20.7599	NaN	NaN	NaN	NaN	NaN	NaN	17.5465	NaN	5	5	5.2	4.6	4.6	124.6	0.00018339	7.1638	96385000	8	5	0	0	0	0	0	0	1	0	5	0	0	0	0	0	0	1	0	4.6	0	0.6	0
23.7792	NaN	NaN	NaN	NaN	NaN	NaN	NaN	NaN	21.0608	NaN	NaN	NaN	NaN	NaN	NaN	NaN	NaN	2	2	8.4	8.4	8.4	35.447	0.0063342	2.1161	34998000	2	2	0	0	0	0	0	0	0	0	2	0	0	0	0	0	0	0	0	8.4	0	0	0
NaN	NaN	NaN	NaN	NaN	NaN	NaN	26.8647	NaN	NaN	NaN	NaN	NaN	NaN	NaN	NaN	25.3047	NaN	8	8	52.7	52.7	52.7	16.788	0	32.828	331560000	29	0	0	0	0	0	0	0	8	0	0	0	0	0	0	0	0	8	0	0	0	0	0
NaN	NaN	NaN	NaN	NaN	28.6133	NaN	NaN	NaN	NaN	NaN	NaN	NaN	NaN	26.7186	NaN	NaN	NaN	12	11	42.8	42.8	36.3	32.269	0	54.698	1656400000	46	0	0	0	0	0	12	0	0	0	0	0	0	0	0	11	0	0	0	0	0	0	0
NaN	NaN	NaN	NaN	NaN	NaN	NaN	21.1534	NaN	NaN	NaN	NaN	NaN	NaN	NaN	NaN	18.7666	NaN	1	1	2.8	2.8	2.8	67.154	0.0013087	3.0363	15609000	1	0	0	0	0	0	0	0	1	0	0	0	0	0	0	0	0	1	0	0	0	0	0
NaN	NaN	NaN	NaN	NaN	NaN	NaN	23.0199	NaN	NaN	NaN	NaN	NaN	NaN	NaN	NaN	20.8435	NaN	4	4	11.4	11.4	11.4	54.553	0.00033921	5.5243	56446000	4	0	0	0	0	0	0	0	4	0	0	0	0	0	0	0	0	4	0	0	0	0	0
27.294	23.2316	NaN	24.6958	NaN	NaN	NaN	NaN	NaN	22.7949	18.4918	NaN	22.6427	NaN	NaN	NaN	19.6025	NaN	13	13	10.2	10.2	10.2	195.86	0	33.073	899390000	30	12	2	0	6	0	0	0	2	0	12	2	0	6	0	0	0	2	0	9.6	2	0	4.8
NaN	NaN	NaN	21.2093	NaN	NaN	NaN	NaN	NaN	NaN	NaN	NaN	21.5336	NaN	NaN	NaN	NaN	NaN	2	2	8.5	8.5	8.5	26.442	0.0073579	2.0398	42499000	2	0	0	0	2	0	0	0	0	0	0	0	0	2	0	0	0	0	0	0	0	0	8.5
24.125	NaN	NaN	NaN	NaN	NaN	NaN	NaN	NaN	21.971	18.7165	NaN	20.4133	NaN	NaN	NaN	NaN	NaN	3	3	13.3	9.9	9.9	57.749	0	11.705	124700000	5	3	1	0	1	0	0	0	0	0	3	1	0	1	0	0	0	0	0	11.4	2.6	1.5	5.8
NaN	NaN	NaN	NaN	NaN	NaN	23.296	NaN	NaN	NaN	NaN	NaN	NaN	NaN	NaN	24.7922	19.5884	NaN	2	2	12.5	12.5	12.5	19.769	0.00047786	4.4002	298430000	3	0	0	0	0	0	0	2	1	0	0	0	0	0	0	0	2	1	0	0	0	0	0
NaN	23.1293	NaN	NaN	NaN	NaN	NaN	NaN	NaN	NaN	20.5861	NaN	NaN	NaN	NaN	NaN	19.3651	18.6494	2	2	11.2	11.2	11.2	21.052	0.00032268	4.6119	18624000	4	0	2	0	0	0	0	0	1	1	0	2	0	0	0	0	0	1	1	0	11.2	0	0
NaN	NaN	NaN	NaN	24.9882	NaN	NaN	NaN	NaN	NaN	NaN	NaN	16.9589	19.8969	NaN	NaN	19.9545	NaN	6	6	5.1	5.1	5.1	217.81	0	16.198	144140000	10	0	0	0	1	5	0	0	2	0	0	0	0	1	5	0	0	2	0	0	0	0	0.5
NaN	22.3565	NaN	21.6052	NaN	NaN	NaN	NaN	NaN	NaN	20.0754	NaN	20.4469	NaN	NaN	15.4416	NaN	17.4535	3	3	10.3	10.3	10.3	47.048	0.00035186	6.2437	57920000	6	0	2	0	1	0	0	1	0	2	0	2	0	1	0	0	1	0	2	0	7.2	0	2.9
25.3605	NaN	NaN	NaN	NaN	NaN	NaN	NaN	NaN	23.9673	NaN	NaN	NaN	NaN	NaN	NaN	NaN	NaN	4	4	15.2	15.2	15.2	38.27	0.00033681	5.3926	147610000	7	4	0	0	0	0	0	0	0	0	4	0	0	0	0	0	0	0	0	15.2	0	0	0
NaN	NaN	NaN	NaN	23.9746	NaN	NaN	NaN	NaN	NaN	19.9965	NaN	NaN	20.0593	NaN	NaN	NaN	17.5555	4	4	9.4	9.4	9.4	63.602	0.00018751	7.6601	58280000	6	0	1	0	0	3	0	0	0	1	0	1	0	0	3	0	0	0	1	0	1.7	0	0
NaN	NaN	NaN	23.8723	NaN	NaN	NaN	NaN	NaN	NaN	NaN	NaN	22.4197	NaN	NaN	NaN	NaN	NaN	3	3	27.4	7.7	7.7	47.508	0.00034861	6.0761	134650000	4	0	0	0	3	0	0	0	0	0	0	0	0	3	0	0	0	0	0	0	0	0	23.7
25.4342	23.1292	NaN	NaN	28.0387	NaN	NaN	NaN	NaN	19.7765	17.7283	NaN	NaN	22.9111	NaN	NaN	NaN	NaN	26	26	21.5	21.5	21.5	163.81	0	58.186	657200000	65	10	2	0	0	25	0	0	0	0	10	2	0	0	25	0	0	0	0	10.3	1.3	0	0
NaN	NaN	NaN	23.5559	NaN	NaN	NaN	22.0476	NaN	21.428	NaN	NaN	23.2378	24.2646	NaN	NaN	21.3636	23.883	6	6	45.2	45.2	45.2	15.18	0.00090772	3.5594	408290000	14	4	0	0	2	1	0	0	3	1	4	0	0	2	1	0	0	3	1	40	0	0	14.1
NaN	NaN	NaN	NaN	NaN	NaN	NaN	23.3589	NaN	NaN	NaN	NaN	NaN	NaN	NaN	NaN	19.8629	NaN	5	5	5.1	5.1	5.1	146.77	0.00019066	8.0505	65793000	4	0	0	0	0	0	0	0	5	0	0	0	0	0	0	0	0	5	0	0	0	0	0
22.7915	NaN	NaN	NaN	NaN	NaN	NaN	NaN	NaN	20.7836	NaN	NaN	NaN	NaN	NaN	NaN	NaN	NaN	2	2	15.4	11.1	11.1	31.048	0.0001858	7.4996	28882000	3	2	0	0	0	0	0	0	0	0	2	0	0	0	0	0	0	0	0	11.1	0	4.3	4.3
NaN	NaN	NaN	NaN	NaN	NaN	NaN	23.5532	NaN	NaN	17.8673	NaN	NaN	18.4509	18.0787	NaN	22.3499	NaN	4	4	19.4	19.4	19.4	24.128	0.00033261	5.1632	49759000	9	0	1	0	0	1	1	0	3	0	0	1	0	0	1	1	0	3	0	0	4.6	0	0
27.9078	NaN	NaN	NaN	NaN	NaN	NaN	NaN	24.453	23.7509	19.2563	NaN	NaN	NaN	19.6813	NaN	NaN	21.1343	9	6	32.7	32.7	21.4	31.958	0	18.884	286170000	18	7	1	0	0	0	1	0	0	5	4	1	0	0	0	1	0	0	4	28.5	4.6	0	0
NaN	NaN	NaN	26.4931	NaN	27.4024	NaN	22.2735	NaN	NaN	NaN	NaN	24.2516	NaN	23.5412	NaN	18.7293	NaN	1	1	1.6	1.6	1.6	123.13	0.0041557	2.4111	1826500000	20	0	0	0	1	0	1	0	1	0	0	0	0	1	0	1	0	1	0	0	0	0	1.6
29.6158	NaN	NaN	NaN	NaN	NaN	NaN	NaN	NaN	26.7883	NaN	NaN	NaN	17.8661	NaN	NaN	NaN	NaN	15	15	38.7	38.7	38.7	40.186	0	54.349	2090500000	94	15	0	0	0	1	0	0	0	0	15	0	0	0	1	0	0	0	0	38.7	0	0	0
NaN	NaN	NaN	NaN	NaN	24.0556	NaN	NaN	NaN	NaN	NaN	NaN	NaN	16.2773	21.0737	NaN	18.4276	NaN	2	2	5.1	5.1	5.1	63.209	0.00046904	4.078	71254000	3	0	0	0	0	1	1	0	1	0	0	0	0	0	1	1	0	1	0	0	0	0	0
24.8141	NaN	NaN	NaN	NaN	NaN	NaN	NaN	NaN	21.9485	NaN	NaN	NaN	NaN	NaN	NaN	NaN	NaN	5	5	16.7	16.7	16.7	42.016	0.00018136	6.9077	52614000	10	5	0	0	0	0	0	0	0	0	5	0	0	0	0	0	0	0	0	16.7	0	0	0
26.1144	NaN	NaN	NaN	NaN	NaN	NaN	NaN	NaN	23.9454	NaN	NaN	NaN	NaN	NaN	NaN	NaN	NaN	4	4	16.2	16.2	16.2	33.394	0	10.997	177690000	5	4	0	0	0	0	0	0	0	0	4	0	0	0	0	0	0	0	0	16.2	0	0	0
NaN	22.5226	NaN	NaN	NaN	NaN	NaN	NaN	NaN	NaN	19.8907	NaN	NaN	NaN	NaN	NaN	NaN	NaN	1	1	5.1	5.1	5.1	39.208	0.0081085	1.9705	20414000	1	0	1	0	0	0	0	0	0	0	0	1	0	0	0	0	0	0	0	0	5.1	0	0
NaN	NaN	NaN	24.9155	NaN	NaN	NaN	NaN	NaN	NaN	NaN	NaN	24.5743	NaN	NaN	NaN	NaN	NaN	6	6	18.9	18.9	18.9	47.178	0	15.11	599510000	7	0	0	0	6	0	0	0	0	0	0	0	0	6	0	0	0	0	0	0	0	0	18.9
22.0893	NaN	NaN	NaN	NaN	NaN	NaN	NaN	NaN	16.7876	NaN	NaN	NaN	NaN	NaN	NaN	NaN	NaN	2	2	4.9	4.9	4.9	64.129	0.003921	2.5354	3846400	2	2	0	0	0	0	0	0	0	0	2	0	0	0	0	0	0	0	0	4.9	0	0	0
NaN	NaN	NaN	NaN	NaN	NaN	NaN	NaN	24.8332	NaN	18.4243	NaN	NaN	NaN	NaN	NaN	NaN	19.8569	3	3	13.8	13.8	13.8	29.349	0.00033217	5.1175	19520000	6	0	2	0	0	0	0	0	0	3	0	2	0	0	0	0	0	0	3	0	8	0	0
NaN	NaN	NaN	NaN	NaN	23.4936	NaN	NaN	NaN	16.3794	NaN	NaN	17.5631	NaN	19.1339	23.3936	16.9759	NaN	6	6	9.7	9.7	9.7	76.696	0.00046454	3.9224	540140000	9	1	0	0	1	0	3	1	1	0	1	0	0	1	0	3	1	1	0	2.1	0	0	1.4
25.2522	NaN	NaN	NaN	NaN	NaN	NaN	NaN	NaN	21.1504	NaN	NaN	NaN	NaN	NaN	NaN	NaN	NaN	8	8	16.5	13.9	13.9	79.788	0	10.346	81468000	8	8	0	0	0	0	0	0	0	0	8	0	0	0	0	0	0	0	0	16.5	0	0	0
31.8717	NaN	NaN	NaN	NaN	NaN	NaN	NaN	NaN	28.1642	NaN	NaN	NaN	NaN	NaN	NaN	NaN	NaN	12	12	17.3	17.3	17.3	59.208	0	34.631	7218900000	69	12	0	0	0	0	0	0	0	0	12	0	0	0	0	0	0	0	0	17.3	0	0	0
NaN	NaN	NaN	28.7697	NaN	28.7693	NaN	NaN	NaN	NaN	NaN	NaN	28.9657	NaN	26.6125	NaN	18.9792	NaN	14	14	34.6	34.6	34.6	45.081	0	59.118	10665000000	111	0	0	0	13	0	13	0	1	0	0	0	0	13	0	13	0	1	0	0	0	0	34.6
NaN	NaN	NaN	NaN	NaN	NaN	25.561	NaN	NaN	NaN	17.931	NaN	NaN	NaN	NaN	24.7409	NaN	NaN	21	21	28.8	28.8	28.8	102.34	0	73.956	1527600000	30	0	1	0	0	0	0	21	0	0	0	1	0	0	0	0	21	0	0	0	1	0	0
NaN	NaN	NaN	24.1465	NaN	NaN	NaN	NaN	NaN	17.4254	19.5567	NaN	24.0544	17.5216	19.1057	NaN	NaN	NaN	8	8	22.8	22.8	22.8	43.021	0	41.092	420680000	11	1	2	0	6	1	1	0	0	0	1	2	0	6	1	1	0	0	0	4	6.8	0	18.8
NaN	26.0073	NaN	NaN	26.5461	NaN	NaN	NaN	25.0385	NaN	23.3527	NaN	NaN	22.742	NaN	NaN	NaN	21.0521	15	15	21.5	21.5	21.5	92.911	0	27.238	756230000	36	0	8	0	0	13	0	0	0	4	0	8	0	0	13	0	0	0	4	0	10.3	0	0
25.0111	NaN	NaN	25.247	23.7969	24.8138	NaN	NaN	NaN	21.1051	NaN	NaN	22.1058	19.1187	21.1851	NaN	NaN	NaN	13	13	18.4	18.4	18.4	97.063	0	19.254	466680000	29	7	0	0	3	5	7	0	0	0	7	0	0	3	5	7	0	0	0	8.4	0	0	3.8
25.4493	NaN	NaN	NaN	NaN	NaN	NaN	NaN	NaN	21.7345	NaN	NaN	NaN	16.4885	NaN	NaN	NaN	NaN	7	7	11.7	11.7	11.7	83.61	0.00019384	8.3574	96695000	12	7	0	0	0	1	0	0	0	0	7	0	0	0	1	0	0	0	0	11.7	0	0	0
22.1815	NaN	NaN	NaN	23.1535	32.6543	NaN	27.4613	NaN	20.6628	NaN	NaN	NaN	19.9837	30.764	NaN	25.6338	NaN	15	15	44	44	44	29.821	0	168.06	20659000000	173	2	0	0	0	2	15	0	9	0	2	0	0	0	2	15	0	9	0	5.8	0	0	0
NaN	NaN	NaN	19.2658	NaN	NaN	NaN	NaN	NaN	NaN	NaN	NaN	17.979	15.6725	NaN	NaN	NaN	NaN	2	2	3.6	3.6	3.6	70.511	0.0082359	1.9661	8696400	2	0	0	0	1	1	0	0	0	0	0	0	0	1	1	0	0	0	0	0	0	0	1.8
28.0607	NaN	NaN	NaN	NaN	NaN	NaN	NaN	NaN	25.1023	NaN	NaN	NaN	NaN	NaN	NaN	NaN	NaN	8	8	20.9	20.9	20.9	58.074	0	27.926	648340000	25	8	0	0	0	0	0	0	0	0	8	0	0	0	0	0	0	0	0	20.9	0	0	0
NaN	NaN	NaN	21.822	NaN	NaN	NaN	22.4098	NaN	NaN	19.3516	NaN	20.828	NaN	NaN	NaN	21.603	NaN	4	4	13.9	13.9	13.9	38.533	0.0001915	8.1317	97170000	6	0	1	0	2	0	0	0	3	0	0	1	0	2	0	0	0	3	0	0	2.4	0	8.3
22.1825	NaN	NaN	NaN	NaN	NaN	NaN	NaN	NaN	18.4429	NaN	NaN	NaN	NaN	NaN	NaN	NaN	NaN	1	1	3.5	3.5	3.5	70.126	0.0010434	3.3669	8908200	1	1	0	0	0	0	0	0	0	0	1	0	0	0	0	0	0	0	0	3.5	0	0	0
26.2597	NaN	NaN	NaN	NaN	NaN	NaN	NaN	NaN	24.5392	NaN	NaN	NaN	NaN	NaN	NaN	NaN	NaN	1	1	4.3	4.3	4.3	26.653	0.0026889	2.681	292560000	5	1	0	0	0	0	0	0	0	0	1	0	0	0	0	0	0	0	0	4.3	0	0	0
21.5381	NaN	NaN	22.5221	NaN	NaN	NaN	NaN	NaN	19.0425	NaN	NaN	22.7814	NaN	NaN	NaN	NaN	NaN	3	3	15.3	15.3	15.3	30.456	0	27.588	131730000	5	2	0	0	3	0	0	0	0	0	2	0	0	3	0	0	0	0	0	9.5	0	0	15.3
27.0182	NaN	NaN	NaN	NaN	NaN	NaN	NaN	NaN	24.9865	21.0765	NaN	19.0377	NaN	NaN	NaN	21.2232	NaN	5	5	55.7	55.7	55.7	14.181	0	47.561	230640000	12	5	1	0	1	0	0	0	1	0	5	1	0	1	0	0	0	1	0	55.7	18.3	0	13
NaN	NaN	NaN	NaN	NaN	NaN	NaN	26.198	NaN	23.8397	NaN	NaN	NaN	NaN	NaN	NaN	24.2746	18.5548	2	2	63	18.5	18.5	13.41	0	13.534	356940000	6	1	0	0	0	0	0	0	2	1	1	0	0	0	0	0	0	2	1	42.9	15.1	32.8	33.6
NaN	NaN	NaN	22.0378	NaN	NaN	NaN	NaN	NaN	19.4962	20.2326	NaN	19.2494	NaN	20.6946	NaN	19.5457	NaN	3	3	9.6	9.6	9.6	34.588	0.0010465	3.4069	55628000	7	1	2	0	2	0	1	0	1	0	1	2	0	2	0	1	0	1	0	3.2	6.7	0	6.4
23.7839	NaN	NaN	NaN	NaN	NaN	NaN	NaN	NaN	21.026	NaN	NaN	NaN	NaN	NaN	NaN	NaN	NaN	2	2	41.1	17.3	17.3	20.04	0.00046751	4.0187	17082000	3	2	0	0	0	0	0	0	0	0	2	0	0	0	0	0	0	0	0	41.1	0	0	0
NaN	NaN	NaN	NaN	NaN	NaN	NaN	21.2215	NaN	NaN	NaN	NaN	NaN	NaN	NaN	NaN	19.9566	NaN	1	1	5.5	5.5	5.5	34.177	0.0035137	2.5741	17297000	1	0	0	0	0	0	0	0	1	0	0	0	0	0	0	0	0	1	0	0	0	0	0
NaN	NaN	NaN	NaN	NaN	19.0181	NaN	NaN	NaN	NaN	NaN	NaN	NaN	NaN	18.01	NaN	NaN	NaN	1	1	10.4	7.2	7.2	25.481	0.00091102	3.6217	3167500	1	0	0	0	0	0	1	0	0	0	0	0	0	0	0	1	0	0	0	0	0	0	0
NaN	22.7792	NaN	NaN	NaN	NaN	NaN	NaN	NaN	NaN	20.7724	NaN	NaN	NaN	NaN	NaN	NaN	NaN	1	1	9.4	9.4	9.4	23.776	0.0017359	2.9685	14328000	1	0	1	0	0	0	0	0	0	0	0	1	0	0	0	0	0	0	0	0	9.4	0	0
28.0422	NaN	NaN	NaN	NaN	NaN	NaN	NaN	NaN	26.5545	NaN	NaN	NaN	NaN	NaN	NaN	NaN	NaN	6	4	30.3	30.3	19.7	16.567	0	34.618	394250000	25	6	0	0	0	0	0	0	0	0	4	0	0	0	0	0	0	0	0	30.3	0	0	0
26.5915	NaN	NaN	30.8312	26.5878	26.6971	NaN	26.8049	NaN	23.635	NaN	NaN	29.9917	23.2721	23.7592	NaN	25.6755	NaN	4	4	67.3	67.3	67.3	12.207	0	72.474	5792500000	81	2	0	0	4	1	2	0	2	0	2	0	0	4	1	2	0	2	0	48.2	0	0	67.3
24.514	29.8566	NaN	30.1728	31.6007	29.8498	NaN	NaN	30.1241	18.5053	25.9464	NaN	28.8149	28.058	26.3486	NaN	16.4704	25.0737	43	43	54.9	54.9	54.9	85.839	0	323.31	32815000000	520	2	21	0	32	42	23	0	1	25	2	21	0	32	42	23	0	1	25	4.5	33.2	0	41.4
25.4465	NaN	NaN	NaN	NaN	NaN	NaN	NaN	NaN	23.816	NaN	NaN	NaN	NaN	NaN	NaN	NaN	NaN	5	5	55.9	55.9	55.9	15.948	0.00019497	8.4825	118140000	7	5	0	0	0	0	0	0	0	0	5	0	0	0	0	0	0	0	0	55.9	0	0	0
NaN	NaN	NaN	NaN	NaN	NaN	NaN	24.5503	NaN	23.0433	NaN	NaN	22.0177	NaN	NaN	NaN	23.4634	NaN	2	2	22.3	22.3	22.3	18.875	0	11.41	171200000	6	1	0	0	1	0	0	0	1	0	1	0	0	1	0	0	0	1	0	15.7	0	0	6.6
23.2985	NaN	NaN	NaN	NaN	NaN	NaN	NaN	NaN	21.8186	NaN	NaN	NaN	NaN	NaN	NaN	NaN	NaN	1	1	5	5	5	28.99	0.0098142	1.8399	40687000	2	1	0	0	0	0	0	0	0	0	1	0	0	0	0	0	0	0	0	5	0	0	0
32.1379	NaN	NaN	NaN	24.8451	NaN	NaN	NaN	NaN	30.0436	NaN	NaN	NaN	18.852	NaN	NaN	NaN	NaN	14	13	58.1	58.1	49.3	22.131	0	201.22	14393000000	126	14	0	0	0	2	0	0	0	0	13	0	0	0	2	0	0	0	0	58.1	0	0	0
20.5234	NaN	NaN	NaN	NaN	NaN	NaN	NaN	NaN	20.0718	NaN	NaN	NaN	NaN	NaN	NaN	NaN	NaN	1	1	8.8	8.8	8.8	22.463	0.0099113	1.8148	7714600	1	1	0	0	0	0	0	0	0	0	1	0	0	0	0	0	0	0	0	8.8	0	0	0
NaN	NaN	NaN	NaN	NaN	NaN	NaN	21.0934	NaN	NaN	NaN	NaN	NaN	NaN	NaN	NaN	20.4922	NaN	1	1	3.5	3.5	3.5	42.044	0.0071008	2.0588	17699000	1	0	0	0	0	0	0	0	1	0	0	0	0	0	0	0	0	1	0	0	0	0	0
NaN	NaN	NaN	NaN	22.0843	NaN	NaN	NaN	NaN	20.2363	NaN	NaN	23.642	19.5729	NaN	NaN	17.4469	NaN	1	1	4.8	4.8	4.8	32.738	0.00090744	3.5583	168120000	5	1	0	0	1	1	0	0	1	0	1	0	0	1	1	0	0	1	0	4.8	0	0	4.8
NaN	NaN	NaN	NaN	NaN	NaN	21.1956	NaN	NaN	NaN	NaN	NaN	NaN	NaN	NaN	24.0686	NaN	NaN	1	1	19.1	19.1	19.1	17.733	0	29.985	105560000	1	0	0	0	0	0	0	1	0	0	0	0	0	0	0	0	1	0	0	0	0	0	0
25.2723	NaN	NaN	NaN	NaN	NaN	NaN	NaN	NaN	24.947	NaN	NaN	NaN	NaN	NaN	NaN	NaN	NaN	1	1	5.6	5.6	5.6	19.863	0.0065949	2.1048	194060000	11	1	0	0	0	0	0	0	0	0	1	0	0	0	0	0	0	0	0	5.6	0	0	0
NaN	25.4148	NaN	24.6081	25.4173	NaN	NaN	NaN	25.6761	NaN	22.1839	NaN	23.8577	21.7051	NaN	NaN	NaN	22.1259	2	2	24.3	24.3	24.3	14.422	0	13.643	139800000	17	0	1	0	2	2	0	0	0	1	0	1	0	2	2	0	0	0	1	0	14.7	0	24.3
NaN	25.5892	NaN	29.5306	NaN	27.1067	NaN	NaN	NaN	NaN	22.8987	NaN	29.5231	NaN	25.1144	NaN	NaN	18.9958	7	7	27.9	27.9	27.9	26.315	0	173.43	9794100000	79	0	2	0	7	0	4	0	0	1	0	2	0	7	0	4	0	0	1	0	9.4	0	27.9
25.8493	NaN	NaN	NaN	NaN	NaN	NaN	NaN	NaN	24.6635	NaN	NaN	NaN	NaN	22.4177	NaN	NaN	NaN	3	3	32.8	32.8	32.8	15.01	0.00033333	5.2248	225240000	8	3	0	0	0	0	1	0	0	0	3	0	0	0	0	1	0	0	0	32.8	0	0	0
NaN	NaN	NaN	26.2821	NaN	NaN	NaN	NaN	NaN	NaN	20.4384	NaN	26.5121	NaN	NaN	NaN	NaN	21.1353	3	3	21	21	21	18.286	0.00032237	4.594	994310000	8	0	1	0	1	0	0	0	0	2	0	1	0	1	0	0	0	0	2	0	5.6	0	5.6
25.5022	NaN	NaN	NaN	NaN	NaN	NaN	NaN	NaN	24.7252	NaN	NaN	NaN	NaN	NaN	NaN	NaN	NaN	2	2	17.9	17.9	17.9	16.389	0.00018765	7.6764	138670000	9	2	0	0	0	0	0	0	0	0	2	0	0	0	0	0	0	0	0	17.9	0	0	0
NaN	26.2108	NaN	24.3746	24.4295	25.1082	30.1719	25.8159	26.4878	NaN	23.0093	NaN	21.0028	19.8729	21.6445	28.1537	23.3218	21.6032	8	8	37.8	37.8	37.8	25.989	0	94.061	4906100000	44	1	6	0	3	3	4	6	4	5	1	6	0	3	3	4	6	4	5	4.1	24.4	0	14.2
29.6665	NaN	NaN	NaN	22.9175	NaN	NaN	NaN	NaN	27.1882	NaN	NaN	NaN	19.794	NaN	NaN	NaN	NaN	15	15	46.4	46.4	46.4	45.815	0	80.012	2307400000	62	15	0	0	0	2	0	0	0	0	15	0	0	0	2	0	0	0	0	46.4	0	0	0
23.7304	NaN	NaN	NaN	NaN	NaN	NaN	NaN	NaN	21.6902	NaN	NaN	NaN	NaN	NaN	NaN	NaN	NaN	2	2	20	20	20	16.083	0.0089769	1.9132	33837000	2	2	0	0	0	0	0	0	0	0	2	0	0	0	0	0	0	0	0	20	0	0	0
30.6081	NaN	NaN	NaN	NaN	NaN	NaN	NaN	NaN	28.086	NaN	NaN	NaN	NaN	NaN	NaN	NaN	NaN	6	6	15.9	15.9	15.9	44.489	0	21.855	4843700000	61	6	0	0	0	0	0	0	0	0	6	0	0	0	0	0	0	0	0	15.9	0	0	0
23.6149	NaN	NaN	NaN	NaN	NaN	NaN	NaN	NaN	21.4371	NaN	NaN	NaN	NaN	NaN	NaN	NaN	NaN	3	3	19.7	19.7	19.7	25.272	0.001046	3.4019	31232000	2	3	0	0	0	0	0	0	0	0	3	0	0	0	0	0	0	0	0	19.7	0	0	0
28.5455	24.767	NaN	31.9826	28.2471	29.0261	NaN	28.1208	26.2188	24.8464	19.3386	NaN	29.1707	23.159	24.5826	NaN	25.5692	19.5439	11	11	35.6	35.6	35.6	24.811	0	71.314	10083000000	212	4	1	0	11	3	7	0	6	1	4	1	0	11	3	7	0	6	1	19	5.1	0	35.6
NaN	NaN	NaN	NaN	NaN	NaN	NaN	20.9332	NaN	NaN	18.8185	NaN	NaN	NaN	NaN	NaN	19.2426	NaN	1	1	9.8	9.8	9.8	17.418	0.0011812	3.2264	6495500	2	0	1	0	0	0	0	0	1	0	0	1	0	0	0	0	0	1	0	0	9.8	0	0
NaN	NaN	NaN	23.8524	NaN	NaN	NaN	NaN	NaN	19.0383	NaN	NaN	21.8094	NaN	NaN	NaN	20.3675	NaN	3	3	24.8	24.8	24.8	16.468	0.0001938	8.3567	50098000	4	1	0	0	2	0	0	0	1	0	1	0	0	2	0	0	0	1	0	11	0	0	13.8
NaN	27.7447	NaN	NaN	NaN	NaN	NaN	NaN	27.637	20.6081	23.1549	NaN	21.8635	NaN	NaN	NaN	NaN	24.3292	3	3	36.8	36.8	36.8	14.153	0	10.331	214980000	11	1	1	0	1	0	0	0	0	2	1	1	0	1	0	0	0	0	2	21.1	9.8	0	6
NaN	NaN	NaN	NaN	NaN	NaN	NaN	22.7711	NaN	NaN	NaN	NaN	NaN	NaN	NaN	NaN	21.0701	NaN	2	2	6.6	6.6	6.6	46.989	0.00047111	4.1605	50635000	2	0	0	0	0	0	0	0	2	0	0	0	0	0	0	0	0	2	0	0	0	0	0
26.2768	NaN	NaN	NaN	NaN	NaN	NaN	NaN	NaN	24.3506	NaN	NaN	NaN	NaN	NaN	NaN	NaN	NaN	4	4	25.7	25.7	25.7	19.8	0	9.7092	171130000	13	4	0	0	0	0	0	0	0	0	4	0	0	0	0	0	0	0	0	25.7	0	0	0
25.6001	NaN	NaN	NaN	NaN	NaN	NaN	NaN	NaN	24.092	NaN	NaN	NaN	NaN	NaN	NaN	NaN	NaN	2	2	20.5	20.5	20.5	15.291	0.0017309	2.9211	89411000	6	2	0	0	0	0	0	0	0	0	2	0	0	0	0	0	0	0	0	20.5	0	0	0
22.4889	NaN	NaN	NaN	NaN	NaN	NaN	NaN	NaN	18.718	NaN	NaN	NaN	NaN	NaN	NaN	NaN	NaN	1	1	5.1	5.1	5.1	39.265	0.0058163	2.1539	7761500	1	1	0	0	0	0	0	0	0	0	1	0	0	0	0	0	0	0	0	5.1	0	0	0
NaN	NaN	NaN	NaN	NaN	NaN	NaN	23.1351	NaN	NaN	NaN	NaN	20.3393	NaN	NaN	NaN	21.8844	NaN	2	2	7.6	7.6	7.6	35.843	0.00090621	3.541	88366000	4	0	0	0	1	0	0	0	2	0	0	0	0	1	0	0	0	2	0	0	0	0	2.5
23.8832	25.7592	NaN	25.2362	26.7671	26.7585	30.8909	26.1592	27.2509	20.7526	24.2925	NaN	22.2132	22.8939	25.1693	29.5891	24.3403	23.1948	9	9	33.7	33.7	33.7	25.919	0	323.31	8200600000	100	2	7	0	4	5	6	8	3	5	2	7	0	4	5	6	8	3	5	10.6	32.1	0	18.3
NaN	25.5842	NaN	NaN	25.6345	NaN	NaN	NaN	25.67	NaN	22.6675	NaN	22.0096	20.3398	NaN	NaN	NaN	20.7405	13	13	32.2	32.2	32.2	34.377	0	19.81	265300000	27	1	10	0	1	3	0	0	0	7	1	10	0	1	3	0	0	0	7	3.6	23.4	0	2.6
25.4992	NaN	NaN	NaN	NaN	NaN	NaN	NaN	NaN	23.7246	NaN	NaN	NaN	NaN	NaN	NaN	NaN	NaN	3	3	29.5	29.5	29.5	15.147	0.00033795	5.4601	83170000	11	3	0	0	0	0	0	0	0	0	3	0	0	0	0	0	0	0	0	29.5	0	0	0
NaN	NaN	NaN	22.1989	NaN	NaN	NaN	NaN	NaN	NaN	NaN	NaN	21.2601	NaN	NaN	NaN	NaN	NaN	3	3	7.4	7.4	7.4	62.074	0	16.613	55251000	3	0	1	0	3	0	0	0	0	0	0	1	0	3	0	0	0	0	0	0	2.8	0	7.4
24.2725	NaN	NaN	NaN	NaN	NaN	NaN	NaN	NaN	23.629	NaN	NaN	NaN	NaN	NaN	NaN	NaN	NaN	1	1	11.9	11.9	11.9	12.573	0	12.612	64863000	3	1	0	0	0	0	0	0	0	0	1	0	0	0	0	0	0	0	0	11.9	0	0	0
NaN	NaN	NaN	26.3723	NaN	24.6033	NaN	NaN	NaN	21.1658	18.9832	NaN	25.7289	18.738	22.0455	NaN	19.4522	NaN	9	9	15.2	15.2	15.2	64.801	0	12.048	1727100000	20	1	1	0	8	1	3	0	1	0	1	1	0	8	1	3	0	1	0	1.8	1.8	0	14
NaN	NaN	NaN	26.5483	NaN	27.1442	NaN	NaN	NaN	NaN	NaN	NaN	26.4842	NaN	24.6629	NaN	NaN	NaN	14	14	39.5	39.5	39.5	47.109	0	42.422	2529100000	32	0	0	0	11	0	11	0	0	0	0	0	0	11	0	11	0	0	0	0	0	0	33.8
27.3789	NaN	NaN	NaN	NaN	NaN	NaN	NaN	NaN	23.3935	NaN	NaN	NaN	NaN	NaN	NaN	NaN	NaN	6	6	15	15	15	70.15	0	10.587	253430000	12	6	0	0	0	0	0	0	0	0	6	0	0	0	0	0	0	0	0	15	0	0	0
27.2551	NaN	NaN	NaN	NaN	NaN	NaN	NaN	NaN	25.4987	NaN	NaN	NaN	NaN	NaN	NaN	NaN	NaN	1	1	10.1	10.1	10.1	17.35	0	31.23	426710000	6	1	0	0	0	0	0	0	0	0	1	0	0	0	0	0	0	0	0	10.1	0	0	0
25.1811	NaN	NaN	NaN	NaN	NaN	NaN	NaN	NaN	23.2342	NaN	NaN	NaN	NaN	NaN	NaN	NaN	NaN	4	4	34.5	34.5	34.5	19.99	0	21.158	98669000	8	4	0	0	0	0	0	0	0	0	4	0	0	0	0	0	0	0	0	34.5	0	0	0
24.2117	NaN	NaN	NaN	NaN	NaN	NaN	NaN	NaN	20.7899	NaN	NaN	NaN	NaN	NaN	NaN	NaN	NaN	4	4	10.2	10.2	10.2	58.398	0.00018681	7.5972	50763000	4	4	0	0	0	0	0	0	0	0	4	0	0	0	0	0	0	0	0	10.2	0	0	0
NaN	NaN	NaN	NaN	26.615	NaN	NaN	NaN	NaN	20.1609	18.5536	NaN	NaN	22.2421	NaN	NaN	21.8546	NaN	4	4	23.4	23.4	23.4	22.864	0.00032092	4.5108	92789000	5	1	1	0	0	3	0	0	2	0	1	1	0	0	3	0	0	2	0	5.5	5.5	0	0
NaN	NaN	NaN	NaN	NaN	NaN	NaN	24.497	NaN	NaN	NaN	NaN	NaN	NaN	NaN	NaN	22.9609	NaN	1	1	6.2	6.2	6.2	35.013	0.00076185	3.6728	114300000	3	0	0	0	0	0	0	0	1	0	0	0	0	0	0	0	0	1	0	0	0	0	0
24.0908	30.137	NaN	26.493	23.426	NaN	NaN	NaN	28.2927	20.0855	27.9593	NaN	25.1869	19.1958	20.1066	NaN	NaN	24.3584	17	17	33.6	33.6	33.6	62.941	0	70.584	8087600000	73	3	16	0	8	1	1	0	0	10	3	16	0	8	1	1	0	0	10	7.3	32.2	0	17.5
30.077	NaN	NaN	NaN	NaN	NaN	NaN	NaN	NaN	28.1207	NaN	NaN	NaN	NaN	NaN	NaN	NaN	NaN	11	11	57	53.5	53.5	25.901	0	62.474	2918500000	74	11	0	0	0	0	0	0	0	0	11	0	0	0	0	0	0	0	0	57	3.5	0	3.5
26.4005	NaN	NaN	NaN	26.4046	NaN	NaN	NaN	NaN	23.0358	18.8651	NaN	21.1725	22.4484	19.0501	NaN	19.8744	NaN	13	10	24.1	24.1	21.5	64.605	0	35.303	560020000	24	8	2	0	1	5	2	0	2	0	5	2	0	1	5	2	0	2	0	15.1	3.1	0	3.8
28.5812	NaN	NaN	29.1171	29.1927	31.4559	NaN	27.433	NaN	25.5389	NaN	NaN	27.2522	25.4899	27.3775	NaN	24.3556	NaN	7	7	85.7	85.7	85.7	14.587	0	100.54	3612400000	89	6	0	0	6	6	6	0	3	0	6	0	0	6	6	6	0	3	0	74.4	0	0	74.4
NaN	NaN	NaN	NaN	NaN	23.8899	NaN	24.1761	NaN	NaN	NaN	NaN	NaN	NaN	21.0493	NaN	23.1275	NaN	6	6	14	14	14	49.009	0.00019312	8.2776	226670000	10	0	0	0	0	0	4	0	6	0	0	0	0	0	0	4	0	6	0	0	0	0	0
NaN	NaN	NaN	23.0664	NaN	NaN	NaN	NaN	NaN	NaN	NaN	NaN	23.1348	NaN	22.6333	NaN	22.2765	NaN	4	4	14	9.4	9.4	39.816	0.0018689	2.8718	291150000	6	0	0	0	2	0	3	0	1	0	0	0	0	2	0	3	0	1	0	4.7	2.2	2.2	6.9
NaN	NaN	NaN	29.9986	NaN	27.6748	NaN	NaN	NaN	NaN	21.7295	NaN	30.5738	NaN	26.114	NaN	NaN	NaN	18	18	87.5	87.5	87.5	19.018	0	83.228	13395000000	115	0	1	0	18	0	9	0	0	0	0	1	0	18	0	9	0	0	0	0	6	0	87.5
30.852	NaN	NaN	NaN	NaN	NaN	NaN	NaN	NaN	27.989	NaN	NaN	NaN	NaN	NaN	NaN	NaN	NaN	16	16	24.9	24.9	24.9	64.768	0	280.77	5860600000	94	16	0	0	0	0	0	0	0	0	16	0	0	0	0	0	0	0	0	24.9	0	0	0
29.1222	25.5114	NaN	29.3773	25.6831	26.8715	NaN	25.0443	NaN	27.0244	22.1475	NaN	28.7962	21.0072	23.9809	NaN	22.4347	NaN	24	19	45.7	45.7	41	42.941	0	65.913	13896000000	150	16	4	0	22	3	7	0	3	0	12	3	0	17	3	5	0	2	0	35.8	10.4	0	43.3
28.6069	NaN	NaN	NaN	NaN	NaN	NaN	NaN	NaN	25.1774	NaN	NaN	NaN	NaN	NaN	NaN	NaN	NaN	18	1	33.1	33.1	3.6	66.506	0	43.832	1138400000	48	17	0	0	0	1	0	0	0	0	1	0	0	0	0	0	0	0	0	33.1	0	0	0
22.0419	NaN	NaN	NaN	NaN	NaN	NaN	NaN	NaN	18.4116	NaN	NaN	NaN	NaN	NaN	NaN	NaN	NaN	1	1	31.2	4	4	71.346	0.00017646	6.3031	11158000	1	1	0	0	0	0	0	0	0	0	1	0	0	0	0	0	0	0	0	31.2	0	0	0
26.1747	NaN	NaN	NaN	NaN	NaN	NaN	NaN	NaN	24.6186	NaN	NaN	NaN	NaN	NaN	NaN	NaN	NaN	5	5	34.3	34.3	34.3	18.985	0	10.135	206070000	15	5	0	0	0	0	0	0	0	0	5	0	0	0	0	0	0	0	0	34.3	0	0	0
NaN	NaN	NaN	NaN	NaN	NaN	NaN	23.9006	NaN	NaN	NaN	NaN	21.7554	18.3227	NaN	NaN	21.6432	NaN	6	6	10.8	10.8	10.8	79.482	0.0001992	9.041	228580000	6	0	0	0	3	2	0	0	4	0	0	0	0	3	2	0	0	4	0	0	0	0	4.9
NaN	NaN	NaN	NaN	NaN	NaN	NaN	27.1646	NaN	17.5961	NaN	NaN	NaN	NaN	NaN	NaN	24.7578	NaN	10	10	36.8	36.8	36.8	22.243	0	15.514	399940000	10	1	0	0	0	0	0	0	9	0	1	0	0	0	0	0	0	9	0	3.8	0	0	0
NaN	NaN	NaN	28.9014	NaN	31.048	NaN	NaN	NaN	NaN	NaN	NaN	26.0568	NaN	28.8329	NaN	NaN	NaN	10	10	45.3	45.3	45.3	26.825	0	132.03	6575600000	20	0	0	0	4	0	10	0	0	0	0	0	0	4	0	10	0	0	0	0	0	0	27.6
NaN	NaN	NaN	NaN	NaN	NaN	26.9052	NaN	NaN	NaN	NaN	NaN	NaN	NaN	NaN	24.9996	NaN	NaN	2	2	20.8	20.8	20.8	14.521	0	18.523	134180000	2	0	0	0	0	0	0	2	0	0	0	0	0	0	0	0	2	0	0	0	0	0	0
NaN	NaN	NaN	22.8254	NaN	NaN	NaN	22.4879	NaN	NaN	NaN	NaN	20.9535	NaN	NaN	NaN	20.3807	NaN	1	1	13	13	13	16.045	0.0010361	3.2689	27167000	4	0	0	0	1	0	0	0	1	0	0	0	0	1	0	0	0	1	0	0	0	0	13
NaN	NaN	NaN	26.9935	26.1266	25.7075	NaN	26.9654	NaN	NaN	17.9189	NaN	27.655	24.4378	25.7847	NaN	26.4251	NaN	3	3	48	19.7	19.7	17.753	0	48.478	2675600000	33	0	1	0	2	3	2	0	3	0	0	1	0	2	3	2	0	3	0	0	7.2	0	25
NaN	NaN	NaN	NaN	NaN	26.1561	NaN	NaN	NaN	NaN	NaN	NaN	NaN	NaN	24.7848	NaN	NaN	NaN	5	4	38.9	38.9	33	20.561	0	12.058	289040000	9	0	0	0	0	0	5	0	0	0	0	0	0	0	0	4	0	0	0	0	0	0	0
NaN	23.1005	NaN	NaN	NaN	NaN	22.3262	NaN	NaN	NaN	22.8248	NaN	NaN	NaN	NaN	25.1467	20.0612	NaN	2	2	16.3	16.3	16.3	13.845	0.0011798	3.2072	228340000	8	0	2	0	0	0	0	2	1	0	0	2	0	0	0	0	2	1	0	0	16.3	0	0
NaN	NaN	NaN	20.7163	20.6145	NaN	30.7352	20.1593	22.7008	16.7914	20.3377	NaN	22.3429	20.7136	NaN	29.7726	20.0902	21.8621	11	11	46.2	46.2	46.2	20.535	0	100.17	7444300000	51	1	1	0	2	2	0	11	2	2	1	1	0	2	2	0	11	2	2	5.5	5.5	0	11
NaN	NaN	NaN	NaN	22.9748	23.1547	NaN	NaN	NaN	15.2984	19.2323	NaN	16.787	16.4965	18.8375	NaN	NaN	16.7283	9	9	9.6	9.6	9.6	113.51	0.00019912	9.0383	83445000	11	1	3	0	1	2	5	0	0	1	1	3	0	1	2	5	0	0	1	1.4	3.6	0	1
NaN	NaN	NaN	NaN	NaN	NaN	NaN	24.9979	NaN	18.9359	NaN	NaN	NaN	16.4917	NaN	NaN	23.7039	NaN	4	4	25.4	25.4	25.4	21.428	0.00033025	4.9955	142570000	7	1	0	0	0	1	0	0	3	0	1	0	0	0	1	0	0	3	0	7.4	0	0	0
NaN	25.8017	NaN	NaN	NaN	NaN	25.561	NaN	NaN	NaN	23.8923	NaN	24.1454	22.0354	NaN	27.1459	21.8862	NaN	4	2	28.6	28.6	13.1	18.976	0	22.649	1717200000	17	0	2	0	2	2	0	3	1	0	0	2	0	1	1	0	2	1	0	0	13.1	0	9.1
NaN	NaN	NaN	NaN	NaN	NaN	23.1124	NaN	NaN	NaN	NaN	NaN	23.481	22.7685	NaN	24.9578	NaN	NaN	2	1	38.5	24.5	6.3	15.788	0	38.474	411520000	8	0	0	0	1	1	0	1	0	0	0	0	0	1	1	0	0	0	0	0	0	0	6.3
NaN	NaN	NaN	NaN	NaN	NaN	20.2005	NaN	NaN	NaN	NaN	NaN	NaN	NaN	NaN	23.0735	NaN	NaN	1	1	18.3	18.3	18.3	11.77	0.0047985	2.2928	52961000	1	0	0	0	0	0	0	1	0	0	0	0	0	0	0	0	1	0	0	0	0	0	0
NaN	25.5295	NaN	NaN	NaN	NaN	25.2661	24.058	NaN	NaN	23.8142	NaN	NaN	NaN	NaN	27.3563	23.7	NaN	5	5	25.5	25.5	25.5	18.382	0	14.402	1601500000	20	0	3	0	0	0	0	5	3	0	0	3	0	0	0	0	5	3	0	0	15.8	0	0
NaN	NaN	NaN	NaN	NaN	NaN	27.0512	24.0463	NaN	NaN	NaN	NaN	NaN	NaN	NaN	27.6451	23.0778	NaN	6	6	33.9	33.9	33.9	18.697	0	35.472	1531200000	28	0	0	1	0	0	0	6	2	0	0	0	1	0	0	0	6	2	0	0	0	9.4	0
NaN	NaN	NaN	NaN	NaN	NaN	26.0617	NaN	NaN	NaN	22.3888	NaN	22.2841	NaN	NaN	28.4977	NaN	NaN	2	2	25.4	20.1	20.1	15.363	0	10.601	2337800000	19	0	1	0	1	0	0	2	0	0	0	1	0	1	0	0	2	0	0	0	11.9	0	17.2
NaN	NaN	NaN	23.8868	NaN	NaN	NaN	23.5054	NaN	NaN	19.8452	NaN	22.9344	NaN	18.2525	NaN	22.2301	NaN	5	5	15.4	15.4	15.4	51.108	0	12.244	354730000	11	0	1	0	3	0	2	0	3	0	0	1	0	3	0	2	0	3	0	0	3.3	0	10.1
NaN	NaN	NaN	NaN	NaN	NaN	21.5453	NaN	NaN	NaN	NaN	NaN	NaN	NaN	NaN	24.7511	NaN	NaN	2	2	17.4	17.4	17.4	12.388	0.00076348	3.7027	84711000	2	0	0	0	0	0	0	2	0	0	0	0	0	0	0	0	2	0	0	0	0	0	0
NaN	NaN	NaN	NaN	NaN	NaN	21.8123	NaN	NaN	NaN	NaN	NaN	NaN	NaN	NaN	24.2702	NaN	NaN	1	1	10.7	10.7	10.7	15.634	0.001871	2.8821	161860000	2	0	0	0	0	0	0	1	0	0	0	0	0	0	0	0	1	0	0	0	0	0	0
NaN	NaN	NaN	NaN	NaN	NaN	24.8814	NaN	NaN	NaN	21.3458	NaN	NaN	NaN	NaN	25.908	NaN	NaN	3	3	28.5	28.5	28.5	16.117	0	13.808	328130000	8	0	1	0	0	0	0	3	0	0	0	1	0	0	0	0	3	0	0	0	14.6	0	0
NaN	30.2514	NaN	21.0079	24.4524	NaN	NaN	21.1039	NaN	16.7825	26.4808	NaN	19.3953	20.5857	16.4264	15.7579	19.8588	NaN	42	42	44.3	44.3	44.3	145.99	0	194.97	6312700000	123	1	42	0	2	8	1	1	2	0	1	42	0	2	8	1	1	2	0	0.8	44.3	0	1.7
NaN	23.7594	NaN	NaN	NaN	NaN	NaN	NaN	NaN	NaN	21.2729	NaN	NaN	NaN	NaN	NaN	NaN	17.9972	2	2	32.3	2.1	2.1	62.085	0.00046809	4.0342	58704000	4	0	2	0	0	0	0	0	0	1	0	2	0	0	0	0	0	0	1	2	8.2	2	4.3
22.9375	NaN	NaN	24.898	25.4415	NaN	NaN	NaN	NaN	22.4896	NaN	NaN	25.8136	23.9733	21.8055	NaN	NaN	NaN	4	4	29.7	29.7	29.7	16.236	0	11.052	509990000	18	3	0	0	3	4	1	0	0	0	3	0	0	3	4	1	0	0	0	28.3	0	0	20
NaN	NaN	NaN	NaN	NaN	NaN	NaN	24.4702	NaN	NaN	NaN	NaN	19.9887	NaN	NaN	NaN	22.4699	19.747	3	3	32.6	32.6	32.6	15.883	0.00046992	4.111	69564000	6	0	0	0	1	0	0	0	3	1	0	0	0	1	0	0	0	3	1	0	0	0	13.5
26.6244	NaN	NaN	NaN	NaN	NaN	NaN	NaN	NaN	23.5255	NaN	NaN	NaN	NaN	NaN	NaN	NaN	NaN	5	5	39.4	39.4	39.4	23.707	0	13.086	144900000	14	5	0	0	0	0	0	0	0	0	5	0	0	0	0	0	0	0	0	39.4	0	0	0
27.3067	NaN	NaN	NaN	NaN	NaN	NaN	NaN	NaN	23.9557	NaN	NaN	NaN	NaN	NaN	NaN	NaN	NaN	4	4	6.1	6.1	6.1	76.703	0	10.285	341670000	15	4	0	0	0	0	0	0	0	0	4	0	0	0	0	0	0	0	0	6.1	0	0	0
NaN	NaN	NaN	23.3998	NaN	NaN	NaN	NaN	NaN	NaN	NaN	NaN	22.8366	NaN	NaN	NaN	NaN	NaN	2	2	6.9	6.9	6.9	22.741	0.0039019	2.4761	67415000	3	0	0	0	2	0	0	0	0	0	0	0	0	2	0	0	0	0	0	0	0	0	6.9
27.76	NaN	NaN	31.998	25.7816	33.4532	NaN	30.5499	NaN	21.5871	NaN	NaN	31.0636	19.8791	29.982	NaN	27.8299	NaN	71	71	80.5	80.5	80.5	60.054	0	323.31	106420000000	851	14	0	0	57	9	69	0	42	0	14	0	0	57	9	69	0	42	0	31.8	0	0	76.6
NaN	23.0457	NaN	29.3139	28.3379	32.5385	NaN	23.2331	NaN	NaN	22.0859	NaN	28.9551	24.3333	30.4287	NaN	22.2873	NaN	40	39	68.1	68.1	68.1	65.305	0	323.31	51907000000	266	0	2	0	20	9	40	0	2	0	0	2	0	19	9	39	0	2	0	0	5.3	0	34.5
NaN	23.7215	NaN	NaN	NaN	NaN	NaN	NaN	NaN	NaN	20.9314	NaN	NaN	NaN	NaN	NaN	NaN	NaN	5	5	19.7	19.7	19.7	40.198	0	17.986	39996000	4	0	5	0	0	0	0	0	0	0	0	5	0	0	0	0	0	0	0	0	19.7	0	0
NaN	NaN	NaN	23.7351	22.9871	NaN	NaN	NaN	NaN	NaN	NaN	NaN	23.2713	19.5659	20.4004	NaN	NaN	NaN	4	4	8.8	8.8	8.8	58.816	0.00019429	8.4085	282540000	8	0	0	0	3	3	1	0	0	0	0	0	0	3	3	1	0	0	0	0	0	0	6.5
NaN	NaN	NaN	NaN	NaN	NaN	NaN	25.2564	NaN	NaN	NaN	NaN	NaN	NaN	NaN	NaN	22.0548	NaN	4	4	5.2	5.2	5.2	126.08	0.0001809	6.846	257050000	7	0	0	0	0	0	0	0	4	0	0	0	0	0	0	0	0	4	0	0	0	0	0
26.9417	NaN	NaN	NaN	NaN	NaN	NaN	NaN	NaN	23.6919	NaN	NaN	NaN	NaN	NaN	NaN	NaN	NaN	4	4	6.8	6.8	6.8	59.004	0.00017634	6.2823	298110000	16	4	0	0	0	0	0	0	0	0	4	0	0	0	0	0	0	0	0	6.8	0	0	0
25.6443	NaN	NaN	NaN	NaN	NaN	NaN	23.2777	NaN	22.7231	NaN	NaN	19.5027	NaN	19.293	NaN	20.4044	NaN	8	7	16.2	16.2	13.3	62.233	0	24.552	329690000	17	7	0	0	1	0	1	0	3	0	6	0	0	0	0	0	0	2	0	14.6	0	0	2.9
NaN	25.2722	NaN	NaN	NaN	NaN	NaN	NaN	26.2164	NaN	22.429	NaN	NaN	18.1505	NaN	NaN	NaN	21.6995	3	3	17.9	17.9	17.9	22.87	0	11.874	93435000	6	0	3	0	0	1	0	0	0	2	0	3	0	0	1	0	0	0	2	0	17.9	0	0
27.6301	NaN	NaN	NaN	NaN	NaN	NaN	NaN	NaN	25.9237	18.6995	NaN	20.6868	NaN	NaN	NaN	NaN	NaN	4	4	20.5	20.5	20.5	21.515	0	14.66	657670000	18	3	1	0	1	0	0	0	0	0	3	1	0	1	0	0	0	0	0	20.5	5.8	0	7.4
NaN	NaN	NaN	NaN	NaN	22.4393	NaN	NaN	NaN	NaN	NaN	NaN	NaN	NaN	20.9686	17.9392	NaN	NaN	3	3	8	8	8	32.613	0.00047529	4.3072	32247000	4	0	0	0	0	0	3	1	0	0	0	0	0	0	0	3	1	0	0	0	0	0	0
26.0683	NaN	NaN	NaN	NaN	NaN	NaN	NaN	NaN	22.8818	NaN	NaN	NaN	NaN	NaN	NaN	20.1497	NaN	7	7	14	14	14	84.607	0	13.066	248980000	20	6	0	0	0	0	0	0	2	0	6	0	0	0	0	0	0	2	0	10.7	0	0	0
NaN	NaN	NaN	NaN	NaN	21.3459	NaN	NaN	NaN	NaN	NaN	NaN	NaN	NaN	21.6002	NaN	NaN	NaN	1	1	45.7	17.3	17.3	14.669	0.00032274	4.6141	19074000	1	0	0	0	0	0	1	0	0	0	0	0	0	0	0	1	0	0	0	28.3	0	0	26.8
29.9671	NaN	NaN	36.239	28.955	31.0911	NaN	29.5822	NaN	25.9269	NaN	NaN	37.2195	26.1389	30.5907	NaN	28.2209	NaN	40	40	88.2	85	85	22.137	0	323.31	1620900000000	2202	12	0	0	40	13	15	0	11	0	12	0	0	40	13	15	0	11	0	64.2	0	0	88.2
27.3024	NaN	NaN	NaN	NaN	NaN	NaN	NaN	NaN	21.645	NaN	NaN	NaN	NaN	NaN	NaN	NaN	NaN	12	3	11.2	10	2.7	171.26	0	26.635	229560000	23	12	0	0	0	0	0	0	0	0	3	0	0	0	0	0	0	0	0	11.2	0	0	0
NaN	NaN	NaN	NaN	NaN	NaN	NaN	NaN	23.6224	NaN	20.7233	NaN	20.4166	20.5751	NaN	20.7781	NaN	21.0464	2	2	10.2	10.2	10.2	32.282	0.00032589	4.7893	129850000	10	0	1	0	1	1	0	2	0	2	0	1	0	1	1	0	2	0	2	0	6.1	0	4.1
NaN	24.1625	NaN	NaN	23.954	NaN	NaN	23.9418	NaN	19.4738	22.2192	NaN	21.9139	20.9594	20.5048	23.1611	22.6995	15.4887	3	3	44.8	9.6	9.6	45.706	0	14.809	498540000	18	1	2	0	1	2	1	1	2	1	1	2	0	1	2	1	1	2	1	30.5	18	19.2	18.7
NaN	NaN	NaN	NaN	NaN	22.8091	NaN	NaN	NaN	NaN	NaN	NaN	NaN	NaN	19.964	NaN	20.1288	NaN	3	3	8.6	7	7	58.857	0.00033985	5.5614	73755000	5	0	0	0	0	0	2	0	2	0	0	0	0	0	0	2	0	2	0	1.6	0	0	0
26.7882	NaN	NaN	NaN	24.2573	32.904	NaN	27.4425	NaN	21.7238	NaN	NaN	NaN	20.272	30.1428	NaN	25.1995	NaN	34	34	49.1	49.1	49.1	65.067	0	323.31	39321000000	295	7	0	0	0	4	33	0	9	0	7	0	0	0	4	33	0	9	0	17.4	0	0	0
29.5066	NaN	NaN	NaN	NaN	NaN	NaN	NaN	NaN	27.4732	NaN	NaN	NaN	NaN	NaN	NaN	NaN	NaN	15	15	45.6	45.6	45.6	37.999	0	145.6	3353800000	76	15	0	0	0	0	0	0	0	0	15	0	0	0	0	0	0	0	0	45.6	0	0	0
33.0527	NaN	NaN	28.5276	31.1493	36.0894	NaN	34.3326	NaN	27.4901	NaN	NaN	26.8178	28.2296	34.3155	NaN	32.0604	19.0059	56	30	92	77.1	42	44.789	0	323.31	556060000000	1206	26	0	0	10	23	56	0	45	1	14	0	0	5	13	30	0	25	1	72.2	0	0	50
24.6155	NaN	NaN	NaN	NaN	NaN	NaN	NaN	NaN	21.4872	NaN	NaN	NaN	NaN	NaN	NaN	NaN	NaN	5	5	13.8	13.8	13.8	72.704	0	11.079	55854000	8	5	0	0	0	0	0	0	0	0	5	0	0	0	0	0	0	0	0	13.8	0	0	0
NaN	NaN	NaN	NaN	22.469	NaN	NaN	NaN	NaN	NaN	NaN	NaN	20.5018	19.7668	NaN	NaN	NaN	NaN	1	1	4	4	4	37.194	0.0065922	2.0999	30900000	3	0	0	0	1	1	0	0	0	0	0	0	0	1	1	0	0	0	0	0	0	0	4
NaN	NaN	NaN	24.7759	26.1034	NaN	NaN	NaN	NaN	NaN	19.413	NaN	23.4532	21.8027	NaN	NaN	NaN	NaN	10	10	14.1	14.1	14.1	74.457	0	24.779	570290000	17	0	2	0	7	7	0	0	0	0	0	2	0	7	7	0	0	0	0	0	3.6	0	11.8
NaN	NaN	NaN	NaN	30.1885	NaN	NaN	NaN	NaN	NaN	NaN	NaN	NaN	24.6521	NaN	NaN	NaN	NaN	22	18	22.1	22.1	18.2	128.43	0	144.69	1239100000	55	0	0	0	0	22	0	0	0	0	0	0	0	0	18	0	0	0	0	0	0	0	0
22.9778	NaN	NaN	32.8463	NaN	30.3957	NaN	23.7717	NaN	17.0816	NaN	NaN	30.1941	NaN	26.5256	NaN	20.8356	NaN	97	97	57.4	57.4	57.4	162.09	0	323.31	103510000000	689	2	0	0	95	0	58	0	7	0	2	0	0	95	0	58	0	7	0	2.4	0	0	54.8
27.7808	NaN	NaN	34.9242	25.7727	33.9867	NaN	30.1059	NaN	20.741	NaN	NaN	32.0076	19.8048	29.7805	NaN	25.2852	NaN	155	152	74.7	74.7	73.4	176.65	0	323.31	507200000000	2153	16	0	0	148	13	122	0	46	0	15	0	0	145	13	120	0	45	0	12.3	0	0	70.7
24.5035	NaN	NaN	NaN	NaN	NaN	NaN	NaN	NaN	20.8585	NaN	NaN	17.7951	NaN	NaN	NaN	18.7279	NaN	5	4	13	10.1	8.7	63.072	0.00019361	8.3337	97387000	11	5	0	0	1	0	0	0	1	0	4	0	0	1	0	0	0	0	0	13	0	0	4.9
30.3411	NaN	NaN	NaN	28.0091	33.3983	NaN	31.7414	NaN	26.6572	NaN	NaN	23.8896	25.6824	32.9678	NaN	30.6842	NaN	17	17	94	74.1	74.1	13.134	0	156.88	72108000000	330	7	0	0	1	5	17	0	13	0	7	0	0	1	5	17	0	13	0	65.5	7.8	0	40.5
31.7075	NaN	NaN	27.3514	29.3237	34.8486	NaN	33.1153	NaN	24.4574	NaN	NaN	24.6701	25.1533	31.9158	NaN	29.8567	NaN	103	93	90	79.5	69.6	85.772	0	323.31	235100000000	1454	32	0	0	10	29	101	0	71	0	28	0	0	6	23	91	0	63	0	60.9	0	0	28.5
NaN	NaN	NaN	29.7136	NaN	29.5065	NaN	28.8704	NaN	23.4892	NaN	NaN	30.4643	24.4687	31.675	NaN	29.2042	NaN	8	2	66.5	40.1	8.5	24.921	0	114.85	44508000000	316	1	0	0	2	1	8	0	6	0	0	0	0	0	0	2	0	1	0	19.3	0	0	25.9
NaN	NaN	NaN	NaN	NaN	33.0011	NaN	31.8595	NaN	26.2302	NaN	NaN	26.3826	26.6197	32.8947	NaN	30.2973	NaN	2	2	33.5	8.4	8.4	17.773	0	10.396	67020000000	60	1	0	0	1	1	2	0	2	0	1	0	0	1	1	2	0	2	0	27.1	0	0	11.6
26.523	NaN	NaN	27.9157	26.9727	32.4324	NaN	28.8233	NaN	19.9644	NaN	NaN	25.4979	22.186	27.7078	NaN	25.5082	NaN	16	16	90.4	90.4	90.4	15.155	0	38.316	3201200000	79	2	0	0	6	4	15	0	10	0	2	0	0	6	4	15	0	10	0	17	0	0	44.4
NaN	NaN	NaN	23.2434	NaN	NaN	NaN	NaN	NaN	18.8558	NaN	NaN	21.0483	NaN	NaN	NaN	NaN	NaN	1	1	14.1	14.1	14.1	15.24	0.0006135	3.7748	26430000	2	1	0	0	1	0	0	0	0	0	1	0	0	1	0	0	0	0	0	14.1	0	0	14.1
NaN	NaN	NaN	NaN	NaN	NaN	NaN	19.5892	NaN	NaN	NaN	NaN	NaN	NaN	NaN	NaN	17.6313	NaN	1	1	3	3	3	75.435	0.0096998	1.8562	5278800	1	0	0	0	0	0	0	0	1	0	0	0	0	0	0	0	0	1	0	0	0	0	0
NaN	NaN	NaN	NaN	NaN	NaN	NaN	24.5134	NaN	NaN	NaN	NaN	NaN	19.7345	NaN	NaN	22.7641	NaN	3	3	13.1	13.1	13.1	53.942	0	21.005	175900000	4	0	0	0	0	1	0	0	2	0	0	0	0	0	1	0	0	2	0	0	0	0	0
24.6855	25.2177	NaN	NaN	NaN	24.3144	26.7247	NaN	NaN	23.3605	21.5708	NaN	NaN	NaN	20.2829	25.8853	NaN	NaN	7	7	34.6	34.6	34.6	21.02	0	19.093	462840000	23	4	2	0	0	0	2	6	0	0	4	2	0	0	0	2	6	0	0	22.7	11.9	0	0
NaN	NaN	NaN	NaN	NaN	NaN	NaN	21.8801	NaN	NaN	NaN	NaN	NaN	NaN	NaN	NaN	19.6956	NaN	2	2	11.5	11.5	11.5	25.457	0.008607	1.9376	10190000	2	0	0	0	0	0	0	0	2	0	0	0	0	0	0	0	0	2	0	0	0	0	0
NaN	NaN	NaN	NaN	23.1356	NaN	NaN	NaN	NaN	NaN	NaN	NaN	21.5933	19.7763	NaN	NaN	20.0643	NaN	2	2	13.6	13.6	13.6	29.161	0	12.285	56741000	4	0	0	0	1	2	0	0	1	0	0	0	0	1	2	0	0	1	0	0	0	0	3.4
NaN	NaN	NaN	NaN	NaN	NaN	NaN	NaN	26.444	NaN	NaN	NaN	NaN	NaN	NaN	NaN	NaN	21.9603	2	2	10.7	10.7	10.7	37.343	0.0018673	2.86	48966000	5	0	0	0	0	0	0	0	0	2	0	0	0	0	0	0	0	0	2	0	0	0	0
NaN	22.9749	NaN	27.0686	23.1154	NaN	NaN	NaN	NaN	NaN	20.6973	NaN	26.0199	19.9538	NaN	NaN	NaN	NaN	14	14	24	24	24	71.697	0	55.247	2051900000	33	0	3	0	14	2	0	0	0	0	0	3	0	14	2	0	0	0	0	0	7.8	0	24
NaN	21.5125	NaN	NaN	NaN	NaN	NaN	NaN	NaN	NaN	18.7225	NaN	NaN	NaN	NaN	NaN	NaN	NaN	2	2	6.3	6.3	6.3	52.518	0.0058242	2.1666	8651000	1	0	2	0	0	0	0	0	0	0	0	2	0	0	0	0	0	0	0	0	6.3	0	0
28.8042	28.0093	NaN	25.2468	26.9767	27.2501	31.4701	26.8035	28.8239	26.3059	23.7023	NaN	21.9761	22.1567	24.2971	29.2846	24.2201	23.5207	30	30	80.3	80.3	80.3	31.487	0	323.31	13797000000	182	17	10	0	5	8	10	30	11	14	17	10	0	5	8	10	30	11	14	51.5	35.4	0	17.5
NaN	NaN	NaN	NaN	NaN	NaN	NaN	23.3822	NaN	19.3634	21.4439	NaN	18.995	19.2895	NaN	NaN	22.7613	NaN	2	2	10.2	10.2	10.2	38.025	0.00018501	7.4018	153400000	9	1	1	0	1	1	0	0	2	0	1	1	0	1	1	0	0	2	0	5	5	0	5
26.7903	NaN	NaN	NaN	NaN	NaN	NaN	NaN	NaN	26.015	22.4849	NaN	23.1347	22.2151	NaN	NaN	20.6991	21.7966	2	2	15.8	15.8	15.8	20.513	0.0010473	3.4236	372410000	15	2	1	0	1	1	0	0	1	1	2	1	0	1	1	0	0	1	1	15.8	6	0	6
NaN	NaN	NaN	NaN	NaN	24.0239	NaN	23.5662	NaN	NaN	NaN	NaN	NaN	NaN	22.5447	NaN	22.2117	NaN	4	4	8.4	8.4	8.4	56.903	0.00019996	9.1375	164630000	11	0	0	0	0	0	3	0	3	0	0	0	0	0	0	3	0	3	0	0	0	0	0
NaN	NaN	NaN	NaN	NaN	NaN	NaN	25.6277	NaN	NaN	NaN	NaN	NaN	NaN	NaN	NaN	24.1525	NaN	8	7	25.3	25.3	20.7	32.504	0	19.954	279720000	12	0	0	0	0	0	0	0	8	0	0	0	0	0	0	0	0	7	0	0	0	0	0
23.7902	NaN	NaN	NaN	NaN	NaN	NaN	NaN	NaN	21.6865	NaN	NaN	NaN	NaN	NaN	NaN	NaN	NaN	4	4	13.2	13.2	13.2	51.985	0.00034459	5.8702	74255000	2	4	0	0	0	0	0	0	0	0	4	0	0	0	0	0	0	0	0	13.2	0	0	0
NaN	NaN	NaN	NaN	NaN	NaN	NaN	25.0449	NaN	NaN	NaN	NaN	NaN	NaN	NaN	NaN	22.585	NaN	3	3	8	8	8	38.835	0.00046548	3.94	100670000	4	0	0	0	0	0	0	0	3	0	0	0	0	0	0	0	0	3	0	0	0	0	0
NaN	NaN	NaN	28.4223	NaN	28.7022	NaN	NaN	NaN	NaN	NaN	NaN	27.2333	17.048	25.6474	NaN	NaN	NaN	16	15	28	28	28	75.688	0	99.71	6103800000	64	0	0	0	15	1	13	0	0	0	0	0	0	14	1	13	0	0	0	0	0	0	26.1
NaN	25.8488	NaN	24.1002	25.7803	25.2011	NaN	26.6429	25.4798	NaN	23.3801	NaN	22.6999	22.992	23.6302	18.8035	24.5974	20.2022	5	5	27.1	27.1	27.1	30.703	0	17.926	594950000	30	0	4	0	2	3	3	1	4	2	0	4	0	2	3	3	1	4	2	0	17.6	0	9.9
NaN	NaN	NaN	NaN	NaN	NaN	NaN	27.7681	NaN	23.538	NaN	NaN	21.0002	NaN	NaN	NaN	26.1695	NaN	13	13	48.1	48.1	48.1	37.279	0	71.064	1795100000	33	1	0	0	1	0	0	0	13	0	1	0	0	1	0	0	0	13	0	3.2	0	0	3.2
NaN	NaN	NaN	NaN	NaN	NaN	NaN	26.1109	NaN	NaN	20.7727	NaN	NaN	17.1096	NaN	NaN	25.8796	18.7855	2	2	9	9	9	27.059	0.00090457	3.5258	512960000	11	0	1	0	0	1	0	0	2	1	0	1	0	0	1	0	0	2	1	0	3.7	0	0
23.4364	NaN	NaN	NaN	NaN	NaN	NaN	NaN	NaN	20.1441	NaN	NaN	NaN	NaN	NaN	NaN	NaN	NaN	2	2	10.8	10.8	10.8	38.329	0.00018212	6.9987	18540000	2	2	0	0	0	0	0	0	0	0	2	0	0	0	0	0	0	0	0	10.8	0	0	0
NaN	29.6358	NaN	NaN	NaN	NaN	NaN	NaN	28.8244	NaN	26.5699	NaN	NaN	NaN	NaN	NaN	NaN	23.1575	24	24	43.2	43.2	43.2	53.626	0	70.907	3160300000	52	0	24	0	0	0	0	0	0	9	0	24	0	0	0	0	0	0	9	0	43.2	0	0
22.5076	NaN	NaN	NaN	NaN	NaN	NaN	NaN	NaN	19.5729	NaN	NaN	NaN	17.9916	NaN	NaN	19.2888	NaN	2	2	5	5	5	32.526	0.0098296	1.8546	20172000	4	1	0	0	0	1	0	0	1	0	1	0	0	0	1	0	0	1	0	5	0	0	0
NaN	NaN	NaN	NaN	NaN	NaN	NaN	20.2776	NaN	NaN	NaN	NaN	NaN	NaN	NaN	NaN	20.5008	NaN	1	1	5.4	5.4	5.4	30.746	0.0054355	2.1974	14837000	2	0	0	0	0	0	0	0	1	0	0	0	0	0	0	0	0	1	0	0	0	0	0
29.799	NaN	NaN	26.7897	26.9688	25.8296	NaN	26.7471	NaN	28.4664	NaN	NaN	25.4313	24.57	23.0473	NaN	26.3506	NaN	9	7	70.7	70.7	64.7	12.546	0	41.964	2676400000	116	8	0	0	5	5	3	0	8	0	6	0	0	5	5	3	0	7	0	70.7	0	0	39.7
NaN	24.4209	NaN	NaN	NaN	NaN	NaN	NaN	NaN	NaN	22.092	NaN	18.7224	NaN	NaN	NaN	NaN	NaN	3	3	13.7	13.7	13.7	32.394	0	16.097	49032000	4	0	3	0	1	0	0	0	0	0	0	3	0	1	0	0	0	0	0	0	13.7	0	4.7
31.4062	NaN	NaN	27.7042	29.7211	35.04	NaN	33.5004	NaN	26.0432	NaN	NaN	26.9722	27.6032	33.9037	NaN	31.9205	NaN	18	18	86.6	43.3	43.3	23.385	0	323.31	308110000000	901	12	0	0	3	10	17	0	15	0	12	0	0	3	10	17	0	15	0	72.6	0	0	58.2
21.4564	NaN	NaN	NaN	NaN	NaN	NaN	NaN	NaN	20.0343	NaN	NaN	NaN	NaN	NaN	NaN	NaN	NaN	1	1	13.3	13.3	13.3	14.522	0.0017314	2.9241	4295200	2	1	0	0	0	0	0	0	0	0	1	0	0	0	0	0	0	0	0	13.3	0	0	0
NaN	NaN	NaN	30.8537	NaN	30.164	NaN	NaN	NaN	NaN	NaN	NaN	29.2368	NaN	25.8033	NaN	NaN	NaN	59	58	51.8	51.8	50.8	103.63	0	229.27	38015000000	262	0	0	0	56	0	37	0	0	0	0	0	0	55	0	37	0	0	0	0	0	0	50.9
31.6467	NaN	NaN	NaN	NaN	32.2249	NaN	28.6726	NaN	25.1826	NaN	NaN	NaN	23.4934	31.9043	NaN	27.3533	NaN	5	5	95.7	21.7	21.7	16.068	0	323.31	33924000000	37	3	0	0	0	1	5	0	2	0	3	0	0	0	1	5	0	2	0	87	0	0	49.3
32.2799	NaN	NaN	28.1039	30.401	35.3187	NaN	33.6176	NaN	26.5081	NaN	NaN	26.2515	27.6844	33.9302	NaN	31.2226	NaN	47	20	94.6	73.7	42.3	38.481	0	323.31	404570000000	1882	20	0	0	9	25	46	0	34	0	7	0	0	1	9	20	0	14	0	64.7	0	0	43.2
NaN	NaN	NaN	28.3189	NaN	26.681	NaN	NaN	NaN	17.1025	21.0537	NaN	30.0334	NaN	26.3595	NaN	19.954	22.4617	4	4	37.5	18.8	18.8	19.909	0	33.61	13136000000	53	1	1	0	2	0	3	0	1	1	1	1	0	2	0	3	0	1	1	19.9	11.4	0	29.5
NaN	24.64	NaN	NaN	NaN	NaN	NaN	NaN	NaN	16.365	22.4227	NaN	20.9065	16.5579	NaN	NaN	21.7734	NaN	3	3	16.5	16.5	16.5	33.828	0.00019246	8.2207	147590000	9	1	3	0	1	1	0	0	1	0	1	3	0	1	1	0	0	1	0	5	16.5	0	5
NaN	23.9521	NaN	NaN	NaN	NaN	NaN	NaN	24.4492	NaN	21.0797	NaN	NaN	NaN	NaN	NaN	NaN	18.4227	5	5	23.3	23.3	23.3	36.03	0	11.028	53921000	8	0	5	0	0	0	0	0	0	3	0	5	0	0	0	0	0	0	3	0	23.3	0	0
27.4806	NaN	NaN	NaN	NaN	NaN	NaN	NaN	NaN	22.4963	NaN	NaN	NaN	15.9182	18.0339	NaN	NaN	NaN	5	3	6.2	6.2	4	124.43	0.00018119	6.8918	393540000	13	4	0	0	0	1	2	0	0	0	2	0	0	0	0	2	0	0	0	4.9	0	0	0
NaN	NaN	NaN	35.1976	NaN	26.8045	NaN	25.0819	NaN	NaN	NaN	NaN	35.6186	16.7684	25.7184	NaN	24.0077	NaN	41	37	62.5	62.5	58.6	33.646	0	323.31	528290000000	768	0	0	0	41	1	6	0	2	0	0	0	0	37	1	4	0	2	0	0	0	0	62.5
31.718	NaN	NaN	27.8841	29.9835	35.2981	NaN	32.2933	NaN	26.9333	NaN	NaN	24.0605	27.6798	33.5576	NaN	30.5225	NaN	34	30	86.2	73.7	72.3	33.714	0	323.31	247290000000	571	11	0	0	2	13	33	0	21	0	10	0	0	1	12	30	0	18	0	49.5	0	0	28.7
NaN	21.4488	NaN	22.1816	29.3598	NaN	NaN	NaN	NaN	17.8616	19.5275	NaN	22.561	25.8586	NaN	19.81	20.3325	NaN	19	19	35.2	35.2	35.2	55.825	0	61.047	1756700000	55	1	2	0	3	19	0	1	1	0	1	2	0	3	19	0	1	1	0	3.3	4.5	0	7.3
25.0708	25.6144	NaN	NaN	23.5918	NaN	NaN	24.8768	25.9786	22.5845	23.458	NaN	19.9893	20.7179	21.5913	18.8987	22.3179	23.6776	4	4	39.5	23.3	23.3	14.25	0.00033201	5.1087	428720000	31	3	2	0	1	3	1	1	2	3	3	2	0	1	3	1	1	2	3	39.5	30.2	22.5	30.2
NaN	26.3781	NaN	NaN	26.3906	NaN	NaN	NaN	26.5886	NaN	22.5319	NaN	19.716	21.6561	NaN	NaN	18.1763	22.5723	18	18	30.2	30.2	30.2	98.927	0	61.538	670510000	41	0	7	0	1	11	0	0	1	11	0	7	0	1	11	0	0	1	11	0	11.6	0	1.1
25.598	31.053	NaN	31.3841	32.9859	30.8749	NaN	25.656	31.6179	24.0221	29.8734	NaN	32.7372	29.6248	29.4782	NaN	25.293	28.293	19	15	71.6	71.6	66.8	28.421	0	323.31	70739000000	312	2	9	0	16	12	9	0	2	10	1	6	0	13	8	7	0	1	8	9.6	30.4	0	68.4
NaN	NaN	NaN	24.1743	NaN	NaN	NaN	22.755	NaN	17.6572	NaN	NaN	24.028	17.7724	NaN	NaN	21.0676	NaN	5	5	15.7	15.7	15.7	43.386	0	12.978	414430000	12	1	1	0	4	1	0	0	4	0	1	1	0	4	1	0	0	4	0	3.6	3.6	0	15.5
NaN	NaN	NaN	27.0529	NaN	32.2853	NaN	27.0057	NaN	NaN	NaN	NaN	25.6602	NaN	29.3903	NaN	23.9505	NaN	45	45	70.5	70.5	70.5	66.604	0	323.31	23187000000	293	0	0	0	14	0	45	0	10	0	0	0	0	14	0	45	0	10	0	0	0	0	39.1
NaN	NaN	NaN	23.2116	NaN	NaN	NaN	22.2118	NaN	23.9414	NaN	NaN	21.2123	NaN	NaN	NaN	20.5092	NaN	5	5	41.9	41.9	41.9	13.575	0.00018864	7.8058	160250000	10	4	0	0	2	0	0	0	2	0	4	0	0	2	0	0	0	2	0	41.9	0	9.4	31.6
26.9615	NaN	NaN	NaN	NaN	NaN	NaN	NaN	NaN	24.8607	NaN	NaN	NaN	NaN	NaN	NaN	NaN	NaN	5	5	28	28	28	19.392	0.00020121	9.317	335120000	16	5	0	0	0	0	0	0	0	0	5	0	0	0	0	0	0	0	0	28	0	0	0
31.1981	27.2695	NaN	26.229	26.1865	25.1444	NaN	NaN	26.4141	28.8829	24.5322	NaN	25.2493	21.0964	21.7682	NaN	18.6508	21.4624	10	10	73.7	59.4	59.4	18.902	0	108.51	6251200000	118	8	6	0	4	4	4	0	1	4	8	6	0	4	4	4	0	1	4	54.9	48.6	10.3	42.9
24.0432	NaN	NaN	NaN	NaN	NaN	NaN	NaN	NaN	20.6589	NaN	NaN	NaN	NaN	NaN	NaN	NaN	NaN	2	2	7.2	7.2	7.2	46.72	0.00018139	6.9087	31456000	6	2	0	0	0	0	0	0	0	0	2	0	0	0	0	0	0	0	0	7.2	0	0	0
NaN	NaN	NaN	NaN	NaN	NaN	NaN	NaN	21.8619	NaN	NaN	NaN	20.4815	NaN	19.4846	NaN	NaN	19.1842	3	3	7	7	7	48.244	0.0010392	3.3148	47486000	4	0	0	0	1	0	1	0	0	1	0	0	0	1	0	1	0	0	1	0	0	0	3.2
NaN	NaN	NaN	NaN	26.421	NaN	NaN	NaN	NaN	NaN	NaN	NaN	NaN	21.8845	NaN	NaN	NaN	NaN	4	4	12.4	12.4	12.4	43.487	0.00034054	5.5943	65819000	13	0	0	0	0	4	0	0	0	0	0	0	0	0	4	0	0	0	0	0	0	0	0
31.3906	NaN	NaN	30.0392	27.4168	25.1066	NaN	NaN	NaN	28.2694	NaN	NaN	27.7265	22.7107	21.429	NaN	NaN	NaN	10	10	14.9	14.9	14.9	73.526	0	188.58	17215000000	153	9	0	0	9	6	2	0	0	0	9	0	0	9	6	2	0	0	0	14.9	0	0	13.2
24.1764	NaN	NaN	27.0366	24.7245	26.6392	NaN	23.8935	NaN	21.376	NaN	NaN	27.1455	19.4169	24.7338	NaN	21.9479	NaN	9	9	27.4	24.3	24.3	39.952	0	35.823	3125100000	67	3	0	0	7	2	6	0	4	0	3	0	0	7	2	6	0	4	0	13.4	0	0	27.1
NaN	29.7222	NaN	NaN	NaN	NaN	NaN	NaN	30.4261	NaN	26.6186	NaN	NaN	NaN	NaN	NaN	NaN	27.3366	6	6	44.8	44.8	44.8	12.829	0	11.41	1090100000	29	0	3	0	0	0	0	0	0	6	0	3	0	0	0	0	0	0	6	0	28.6	0	0
27.0722	29.4867	NaN	29.1662	30.9364	29.0965	24.3046	27.8773	29.9683	26.1062	27.963	NaN	29.2665	27.9968	27.4495	20.0984	28.0355	26.1438	16	16	52.4	41	41	24.221	0	62.215	10687000000	378	8	14	0	14	14	13	2	11	10	8	14	0	14	14	13	2	11	10	40.5	44.8	0	52.4
NaN	NaN	NaN	NaN	NaN	NaN	NaN	20.7684	NaN	NaN	NaN	NaN	NaN	NaN	NaN	NaN	19.7836	NaN	1	1	6.3	6.3	6.3	36.899	0.0082337	1.9653	12635000	1	0	0	0	0	0	0	0	1	0	0	0	0	0	0	0	0	1	0	0	0	0	0
25.1736	NaN	NaN	NaN	NaN	NaN	NaN	NaN	NaN	21.8517	NaN	NaN	NaN	NaN	NaN	NaN	NaN	NaN	2	2	14.6	14.6	14.6	22.692	0.0010452	3.3923	37846000	4	2	0	0	0	0	0	0	0	0	2	0	0	0	0	0	0	0	0	14.6	0	0	0
26.7358	NaN	NaN	29.4884	28.3866	29.0139	NaN	28.0744	NaN	25.1292	NaN	NaN	27.3894	24.279	25.6226	NaN	26.1162	NaN	10	10	62.7	62.7	62.7	16.071	0	38.391	2858100000	92	6	0	0	10	7	9	0	8	0	6	0	0	10	7	9	0	8	0	55.6	0	0	62.7
NaN	23.5624	NaN	NaN	NaN	NaN	NaN	NaN	NaN	NaN	20.584	NaN	NaN	NaN	NaN	NaN	NaN	NaN	1	1	2.3	2.3	2.3	79.075	0.0010375	3.2893	23577000	2	0	1	0	0	0	0	0	0	0	0	1	0	0	0	0	0	0	0	0	2.3	0	0
NaN	24.7885	NaN	NaN	NaN	NaN	NaN	NaN	26.8762	NaN	21.7375	NaN	NaN	NaN	NaN	NaN	NaN	23.3038	12	11	20.7	20.7	19.7	88.963	0	32.623	498660000	18	0	3	0	0	0	0	0	0	11	0	2	0	0	0	0	0	0	11	0	5.5	0	0
28.9827	25.1332	NaN	25.4918	26.7955	NaN	NaN	26.5828	24.9589	27.3624	22.6998	NaN	24.9941	22.3114	19.1081	NaN	26.0377	20.761	4	4	64.9	21.1	21.1	12.851	0	106.37	2313700000	45	4	2	0	2	2	1	0	2	2	4	2	0	2	2	1	0	2	2	64.9	17.5	24.6	33.3
NaN	22.782	NaN	NaN	NaN	NaN	NaN	NaN	NaN	19.3269	20.4251	NaN	NaN	NaN	NaN	NaN	NaN	NaN	4	4	8.5	8.5	8.5	70.608	0.00046246	3.8583	51638000	5	2	3	0	0	0	0	0	0	0	2	3	0	0	0	0	0	0	0	4.2	7.2	0	0
NaN	NaN	NaN	23.6898	25.2825	NaN	NaN	NaN	NaN	NaN	NaN	NaN	22.6112	22.5163	NaN	NaN	NaN	NaN	2	2	6.3	6.3	6.3	38.353	0.00061106	3.7187	198490000	14	0	0	0	2	2	0	0	0	0	0	0	0	2	2	0	0	0	0	0	0	0	6.3
NaN	NaN	NaN	NaN	26.2184	32.6168	NaN	29.0443	NaN	19.9175	NaN	NaN	24.508	23.4017	32.2652	NaN	29.5349	NaN	3	3	15.5	8.6	8.6	13.615	0.00018716	7.6319	23902000000	39	1	0	0	1	2	3	0	3	0	1	0	0	1	2	3	0	3	0	7.8	0	0	7.8
NaN	NaN	NaN	NaN	23.435	NaN	NaN	NaN	NaN	NaN	NaN	NaN	NaN	19.5757	NaN	NaN	NaN	NaN	1	1	9.3	9.3	9.3	21.616	0.0041696	2.4486	7032600	2	0	0	0	0	1	0	0	0	0	0	0	0	0	1	0	0	0	0	0	0	0	0
NaN	NaN	NaN	NaN	24.0865	NaN	NaN	26.8964	NaN	NaN	NaN	NaN	NaN	18.9945	18.2229	NaN	24.3151	NaN	15	14	23.3	23.3	21.8	83.752	0	28.796	868040000	28	0	0	0	0	3	2	0	14	0	0	0	0	0	3	1	0	14	0	0	0	0	0
23.969	NaN	NaN	NaN	NaN	NaN	NaN	NaN	NaN	21.6381	NaN	NaN	NaN	NaN	NaN	NaN	NaN	NaN	3	3	22.5	22.5	22.5	26.897	0.00019421	8.4041	42429000	4	3	0	0	0	0	0	0	0	0	3	0	0	0	0	0	0	0	0	22.5	0	0	0
NaN	NaN	NaN	21.4322	NaN	26.1203	NaN	21.6574	NaN	NaN	17.0819	NaN	20.4587	NaN	23.4074	NaN	20.336	NaN	7	7	12.8	12.8	12.8	51.387	0.00019984	9.1283	364770000	13	0	1	0	2	0	7	0	2	0	0	1	0	2	0	7	0	2	0	0	2.4	0	5
NaN	NaN	NaN	NaN	NaN	23.1902	NaN	NaN	NaN	19.6521	NaN	NaN	19.0788	NaN	21.0393	NaN	20.0632	NaN	1	1	4.2	4.2	4.2	41.031	0.0040339	2.456	64794000	4	1	0	0	1	0	1	0	1	0	1	0	0	1	0	1	0	1	0	4.2	0	0	4.2
26.226	NaN	NaN	30.4094	NaN	31.6343	NaN	29.5366	NaN	19.1028	NaN	NaN	28.6766	15.584	28.0097	NaN	25.8107	NaN	56	56	80.2	78.5	78.5	67.059	0	323.31	29592000000	402	5	0	0	41	1	52	0	29	0	5	0	0	41	1	52	0	29	0	11.1	0	0	70.1
28.4304	NaN	NaN	NaN	NaN	NaN	NaN	NaN	NaN	25.2375	NaN	NaN	NaN	NaN	NaN	NaN	NaN	NaN	8	8	22.7	18.5	18.5	59.586	0	19.189	1186800000	26	8	0	0	0	0	0	0	0	0	8	0	0	0	0	0	0	0	0	22.7	0	0	2.7
NaN	NaN	NaN	NaN	NaN	NaN	NaN	NaN	27.0985	NaN	NaN	NaN	NaN	NaN	NaN	NaN	NaN	23.73	1	1	10.9	10.9	10.9	15.464	0.00033434	5.2623	41741000	1	0	0	0	0	0	0	0	0	1	0	0	0	0	0	0	0	0	1	0	0	0	0
NaN	24.369	NaN	NaN	NaN	NaN	NaN	NaN	24.5668	NaN	21.6907	NaN	NaN	NaN	NaN	NaN	NaN	18.5939	5	5	10	10	10	53.139	0.00046461	3.9228	105860000	9	0	5	0	0	0	0	0	0	3	0	5	0	0	0	0	0	0	3	0	10	0	0
26.2575	NaN	NaN	NaN	NaN	NaN	NaN	NaN	NaN	23.6252	NaN	NaN	NaN	NaN	NaN	NaN	NaN	NaN	9	9	39.9	39.9	39.9	33.264	0	14.043	207030000	12	9	0	0	0	0	0	0	0	0	9	0	0	0	0	0	0	0	0	39.9	0	0	0
NaN	NaN	NaN	NaN	NaN	NaN	NaN	24.8056	NaN	NaN	NaN	NaN	NaN	NaN	NaN	NaN	23.7942	NaN	3	3	12.1	12.1	12.1	30.033	0.00019527	8.5152	145470000	9	0	0	0	0	0	0	0	3	0	0	0	0	0	0	0	0	3	0	0	0	0	0
NaN	27.9773	NaN	26.9847	28.869	26.9893	NaN	NaN	27.0792	20.8085	25.0343	NaN	24.9794	25.6518	23.4558	NaN	NaN	21.9886	7	7	38.9	38.9	38.9	18.266	0	18.385	1101300000	73	1	6	0	7	6	5	0	0	3	1	6	0	7	6	5	0	0	3	8.6	36.4	0	38.9
NaN	NaN	NaN	NaN	22.4925	NaN	NaN	NaN	NaN	16.1489	NaN	NaN	17.9014	16.8004	NaN	NaN	18.5918	21.1573	4	4	11.4	5	5	121.42	0.00046418	3.9152	180430000	7	1	0	0	1	2	0	0	2	1	1	0	0	1	2	0	0	2	1	1.7	0	2.6	1
NaN	NaN	NaN	22.8605	NaN	NaN	NaN	NaN	NaN	NaN	16.5419	NaN	21.3516	17.395	NaN	NaN	20.9637	NaN	4	4	6.8	6.8	6.8	67.156	0.00090498	3.5321	179600000	4	0	1	0	3	1	0	0	1	0	0	1	0	3	1	0	0	1	0	0	1.7	0	5
25.5411	NaN	NaN	NaN	NaN	NaN	NaN	NaN	NaN	23.1424	NaN	NaN	NaN	NaN	NaN	NaN	NaN	NaN	2	2	13.1	13.1	13.1	31.905	0	10.731	120370000	3	2	0	0	0	0	0	0	0	0	2	0	0	0	0	0	0	0	0	13.1	0	0	0
NaN	NaN	NaN	NaN	25.4912	NaN	NaN	NaN	NaN	NaN	NaN	NaN	NaN	21.393	NaN	NaN	NaN	NaN	7	7	22.2	15.8	15.8	68.372	0	12.677	93631000	6	0	0	0	0	7	0	0	0	0	0	0	0	0	7	0	0	0	0	4.5	4.4	2.5	2.5
28.3063	NaN	NaN	NaN	NaN	NaN	NaN	NaN	NaN	25.9273	NaN	NaN	NaN	NaN	NaN	NaN	NaN	NaN	9	9	67.1	67.1	67.1	17.048	0	28.575	701910000	42	9	0	0	0	0	0	0	0	0	9	0	0	0	0	0	0	0	0	67.1	0	0	0
NaN	NaN	NaN	NaN	NaN	NaN	NaN	23.1627	NaN	NaN	19.2416	NaN	NaN	NaN	NaN	NaN	21.5929	NaN	4	4	11.8	11.8	11.8	42.454	0	10.435	79443000	5	0	2	0	0	0	0	0	3	0	0	2	0	0	0	0	0	3	0	0	6.2	0	0
NaN	NaN	NaN	NaN	NaN	21.6769	NaN	NaN	NaN	NaN	NaN	NaN	NaN	NaN	19.0058	NaN	NaN	NaN	2	2	5	5	5	63.742	0.00046714	4.0094	20003000	2	0	0	0	0	0	2	0	0	0	0	0	0	0	0	2	0	0	0	0	0	0	0
NaN	NaN	NaN	NaN	NaN	21.9525	NaN	NaN	NaN	NaN	NaN	NaN	NaN	NaN	17.9535	NaN	NaN	NaN	1	1	80.5	1.5	1.5	134.33	0.0035152	2.5786	16753000	4	0	0	0	0	0	1	0	0	0	0	0	0	0	0	1	0	0	0	45.6	0	0	12.6
31.733	NaN	NaN	26.2534	29.1181	36.2208	NaN	32.19	NaN	25.4464	NaN	NaN	22.3902	22.5877	32.4959	NaN	28.2121	NaN	143	3	81	80.1	2.3	134.8	0	323.31	424060000000	2188	48	0	0	10	26	143	0	68	0	0	0	0	0	0	3	0	0	0	45.4	0	0	12.5
28.078	NaN	NaN	32.3689	26.3734	33.4656	NaN	30.1724	NaN	23.1793	NaN	NaN	31.2671	20.9139	30.1777	NaN	27.6112	NaN	39	39	68.8	68.8	68.8	57.512	0	323.31	104400000000	514	12	0	0	35	8	36	0	23	0	12	0	0	35	8	36	0	23	0	31.6	0	0	63.8
NaN	NaN	NaN	NaN	NaN	NaN	NaN	21.9889	NaN	NaN	17.6476	NaN	NaN	16.6906	NaN	NaN	20.3057	NaN	2	2	8.9	8.9	8.9	34.827	0.00018629	7.5436	28929000	4	0	1	0	0	1	0	0	2	0	0	1	0	0	1	0	0	2	0	0	4.4	0	0
28.2693	NaN	NaN	28.6859	29.6766	36.0433	NaN	32.2197	NaN	25.7351	NaN	NaN	26.5224	26.2114	34.4072	NaN	31.201	NaN	33	32	51.8	50.8	48.2	35.307	0	323.31	280290000000	836	7	0	0	6	8	33	0	16	0	7	0	0	6	8	32	0	16	0	21.9	0	0	29.9
NaN	NaN	NaN	NaN	NaN	NaN	NaN	20.0113	NaN	18.3186	NaN	NaN	22.116	NaN	NaN	NaN	19.2489	NaN	2	2	18.6	18.6	18.6	19.549	0.0026947	2.7065	65945000	3	1	0	0	1	0	0	0	1	0	1	0	0	1	0	0	0	1	0	7.8	0	0	10.8
25.9494	NaN	NaN	NaN	NaN	NaN	NaN	NaN	NaN	23.4603	NaN	NaN	NaN	NaN	NaN	NaN	NaN	NaN	2	2	13	13	13	23.295	0.00032031	4.4718	126950000	8	2	0	0	0	0	0	0	0	0	2	0	0	0	0	0	0	0	0	13	0	0	0
22.2889	NaN	NaN	NaN	NaN	NaN	NaN	NaN	NaN	20.6587	NaN	NaN	NaN	NaN	NaN	NaN	NaN	NaN	2	2	21.1	21.1	21.1	13.96	0.0010479	3.4334	13242000	2	2	0	0	0	0	0	0	0	0	2	0	0	0	0	0	0	0	0	21.1	0	0	0
23.2157	NaN	NaN	NaN	NaN	NaN	NaN	NaN	NaN	18.9708	NaN	NaN	NaN	NaN	NaN	NaN	NaN	NaN	4	4	9.8	9.8	9.8	53.347	0.0007608	3.6519	12845000	3	4	0	0	0	0	0	0	0	0	4	0	0	0	0	0	0	0	0	9.8	0	0	0
NaN	24.1086	NaN	NaN	NaN	NaN	NaN	23.9714	NaN	NaN	21.7595	NaN	NaN	17.9839	20.5651	NaN	22.7429	NaN	4	4	10.2	10.2	10.2	49.074	0.00032658	4.8319	210460000	10	0	3	1	0	1	1	0	3	0	0	3	1	0	1	1	0	3	0	0	6.5	2.1	0
NaN	NaN	NaN	24.7588	22.6687	NaN	NaN	NaN	NaN	NaN	18.6365	NaN	24.434	18.4266	NaN	NaN	NaN	NaN	8	7	23.2	23.2	20.6	59.308	0	70.103	491940000	16	0	1	0	8	2	0	0	0	0	0	0	0	7	1	0	0	0	0	0	2.6	2	23.2
NaN	NaN	NaN	NaN	NaN	NaN	NaN	22.8633	NaN	NaN	NaN	NaN	NaN	NaN	NaN	NaN	22.0311	NaN	2	2	11.1	11.1	11.1	37.558	0.00020117	9.3098	38572000	3	0	0	0	0	0	0	0	2	0	0	0	0	0	0	0	0	2	0	0	0	0	0
NaN	24.1758	NaN	NaN	25.2807	NaN	NaN	24.797	NaN	NaN	21.759	NaN	NaN	21.3854	19.3483	NaN	24.5605	NaN	2	2	12.4	12.4	12.4	27.627	0.00034147	5.6671	412080000	10	0	1	0	0	1	1	0	2	0	0	1	0	0	1	1	0	2	0	0	6.8	0	0
NaN	NaN	NaN	NaN	NaN	NaN	NaN	25.3721	NaN	NaN	19.7292	NaN	NaN	15.1372	NaN	NaN	23.8732	NaN	3	3	4.9	4.9	4.9	58.079	0.0003459	5.9326	357960000	6	0	1	0	0	1	0	0	3	0	0	1	0	0	1	0	0	3	0	0	2.2	0	0
NaN	NaN	NaN	NaN	22.664	NaN	NaN	NaN	NaN	19.0424	18.4771	NaN	17.8292	18.1267	NaN	NaN	17.5754	NaN	5	5	7.2	6.2	6.2	110.6	0	11.812	74485000	9	2	2	0	1	3	0	0	1	0	2	2	0	1	3	0	0	1	0	3.3	1.8	0	2.4
NaN	NaN	NaN	19.8626	NaN	NaN	NaN	NaN	NaN	NaN	NaN	NaN	19.7451	NaN	NaN	NaN	NaN	NaN	1	1	3.9	3.9	3.9	34.927	0	11.74	17575000	1	0	0	0	1	0	0	0	0	0	0	0	0	1	0	0	0	0	0	0	0	0	3.9
23.2214	28.4111	NaN	30.5451	31.823	28.2309	NaN	NaN	26.8093	19.917	25.6761	NaN	29.6731	28.1694	24.7838	NaN	NaN	21.8906	44	44	53.2	53.2	53.2	70.654	0	323.31	36112000000	426	3	20	0	37	44	17	0	0	12	3	20	0	37	44	17	0	0	12	8.2	35.2	0	44.3
26.761	NaN	NaN	26.6446	NaN	NaN	NaN	NaN	NaN	23.5769	NaN	NaN	26.3021	18.8673	NaN	NaN	20.0397	NaN	6	6	18.4	18.4	18.4	44.388	0	19.225	1549000000	32	3	0	0	6	1	0	0	1	0	3	0	0	6	1	0	0	1	0	11.8	0	0	18.4
NaN	NaN	NaN	NaN	NaN	22.2498	NaN	23.2914	NaN	NaN	NaN	NaN	20.3983	NaN	18.6825	NaN	22.0927	NaN	6	6	14.3	14.3	14.3	55.99	0	10.628	169440000	9	0	0	0	3	0	2	0	4	0	0	0	0	3	0	2	0	4	0	0	0	0	9.3
NaN	23.9008	NaN	24.8672	NaN	25.8014	NaN	24.6493	NaN	19.2051	20.465	NaN	24.9255	NaN	23.4889	NaN	23.0922	NaN	10	10	27	27	27	48.357	0	26.437	1147300000	31	1	3	0	8	0	9	0	5	0	1	3	0	8	0	9	0	5	0	2.3	10.5	0	20.7
24.2931	NaN	NaN	NaN	NaN	NaN	NaN	NaN	NaN	20.224	NaN	NaN	NaN	NaN	NaN	NaN	NaN	NaN	2	2	4	4	4	81.288	0.0088589	1.9251	34292000	5	2	0	0	0	0	0	0	0	0	2	0	0	0	0	0	0	0	0	4	0	0	0
NaN	NaN	NaN	23.4901	NaN	NaN	NaN	22.3847	NaN	NaN	NaN	NaN	22.6313	NaN	NaN	NaN	19.8498	NaN	3	3	7.8	7.8	7.8	47.295	0.000333	5.1926	186040000	7	0	0	0	3	0	0	0	2	0	0	0	0	3	0	0	0	2	0	0	0	0	7.8
NaN	24.5022	NaN	NaN	25.5945	NaN	NaN	NaN	NaN	NaN	21.2058	NaN	20.9202	22.8156	NaN	NaN	NaN	NaN	3	3	26.7	17.9	17.9	33.933	0.00034783	6.0225	176780000	16	0	2	0	1	3	0	0	0	0	0	2	0	1	3	0	0	0	0	4.6	13	0	13.7
24.3654	NaN	NaN	NaN	NaN	NaN	NaN	NaN	NaN	21.1868	NaN	NaN	NaN	NaN	NaN	NaN	NaN	NaN	3	3	5.4	5.4	5.4	91.63	0	10.053	57289000	6	3	0	0	0	0	0	0	0	0	3	0	0	0	0	0	0	0	0	5.4	0	0	0
NaN	NaN	NaN	26.6406	NaN	NaN	NaN	NaN	NaN	NaN	NaN	NaN	25.0506	NaN	NaN	NaN	NaN	16.4455	14	14	21.6	21.6	21.6	75.164	0	27.59	1289100000	20	0	0	0	13	0	0	0	0	1	0	0	0	13	0	0	0	0	1	0	0	0	21.6
24.2887	NaN	NaN	NaN	NaN	NaN	NaN	NaN	NaN	22.6073	NaN	NaN	NaN	NaN	NaN	NaN	NaN	NaN	2	2	14.7	14.7	14.7	18.456	0.0018651	2.8479	51116000	2	2	0	0	0	0	0	0	0	0	2	0	0	0	0	0	0	0	0	14.7	0	0	0
NaN	NaN	NaN	NaN	NaN	NaN	NaN	24.2385	NaN	NaN	NaN	NaN	NaN	NaN	NaN	NaN	23.3606	NaN	3	3	13.1	13.1	13.1	32.061	0.00019346	8.3207	140020000	4	0	0	0	0	0	0	0	3	0	0	0	0	0	0	0	0	3	0	0	0	0	0
NaN	26.2458	NaN	NaN	NaN	NaN	NaN	NaN	NaN	21.682	21.7301	NaN	24.4573	21.3939	24.5126	NaN	22.0596	NaN	3	3	2.1	2.1	2.1	140.17	0.0060786	2.1372	4204900000	7	1	1	0	1	1	1	0	1	0	1	1	0	1	1	1	0	1	0	0.6	0.6	0	0.6
NaN	NaN	NaN	23.0956	NaN	NaN	NaN	NaN	NaN	NaN	NaN	NaN	22.6423	NaN	NaN	NaN	NaN	NaN	3	3	4.6	4.6	4.6	53.136	0.0013139	3.077	157110000	3	0	0	0	3	0	0	0	0	0	0	0	0	3	0	0	0	0	0	0	0	0	4.6
NaN	NaN	NaN	23.5863	23.7584	23.5951	NaN	23.612	NaN	22.3955	NaN	NaN	21.2682	19.3908	19.8355	NaN	20.588	NaN	14	13	25.3	25.3	23.7	91.86	0	25.558	550860000	30	11	0	0	2	2	3	0	3	0	10	0	0	1	1	2	0	2	0	19.1	0	0	5.2
NaN	NaN	NaN	23.5065	NaN	NaN	NaN	NaN	NaN	19.6661	NaN	NaN	22.8308	NaN	19.1042	NaN	NaN	NaN	4	4	10.5	10.5	10.5	51.664	0	12.166	247960000	5	1	0	0	3	0	1	0	0	0	1	0	0	3	0	1	0	0	0	3.2	0	0	7.3
24.7386	NaN	NaN	NaN	NaN	NaN	NaN	NaN	NaN	22.5202	NaN	NaN	NaN	NaN	NaN	NaN	20.2034	NaN	3	3	18.1	18.1	18.1	24.887	0.00019619	8.6261	86671000	4	3	0	0	0	0	0	0	1	0	3	0	0	0	0	0	0	1	0	18.1	0	0	0
NaN	NaN	NaN	NaN	NaN	NaN	NaN	26.6139	NaN	NaN	NaN	NaN	NaN	NaN	NaN	NaN	23.9015	NaN	10	10	14.2	14.2	14.2	96.277	0	32.873	642470000	26	0	0	0	0	0	0	0	10	0	0	0	0	0	0	0	0	10	0	0	0	0	0
NaN	NaN	NaN	NaN	23.4779	NaN	NaN	NaN	NaN	NaN	NaN	NaN	21.4793	19.7775	NaN	20.439	NaN	NaN	5	5	13.1	13.1	13.1	72.927	0.00019011	7.9862	131100000	6	0	0	0	2	4	0	1	0	0	0	0	0	2	4	0	1	0	0	0	0	0	4.3
28.145	31.3502	NaN	NaN	NaN	NaN	NaN	NaN	31.3375	23.1575	28.2217	NaN	22.1769	NaN	NaN	NaN	NaN	28.4527	5	5	37.6	37.6	37.6	11.581	0	26.644	4167000000	41	1	2	0	1	0	0	0	0	5	1	2	0	1	0	0	0	0	5	14.9	22.8	0	14.9
NaN	NaN	NaN	21.1514	NaN	NaN	NaN	NaN	NaN	16.7161	NaN	NaN	18.6745	NaN	NaN	NaN	NaN	NaN	2	2	6.8	2	2	126.48	0.006594	2.104	32088000	2	1	0	0	1	0	0	0	0	0	1	0	0	1	0	0	0	0	0	4.3	0	0	2.2
NaN	31.9697	NaN	NaN	NaN	NaN	NaN	NaN	29.0502	NaN	28.1075	NaN	NaN	NaN	NaN	NaN	NaN	23.3961	20	20	55.2	55.2	55.2	38.454	0	98.217	5704800000	98	0	20	0	0	0	0	0	0	8	0	20	0	0	0	0	0	0	8	0	55.2	0	0
22.2907	NaN	NaN	NaN	NaN	29.7794	NaN	21.6149	NaN	21.7782	NaN	NaN	NaN	NaN	26.9036	NaN	20.1167	NaN	12	12	51.3	51.3	51.3	31.316	0	32.418	2214600000	27	2	0	0	0	0	12	0	2	0	2	0	0	0	0	12	0	2	0	9	0	0	0
26.5518	NaN	NaN	24.6003	27.8481	35.0143	NaN	28.9691	NaN	23.7502	NaN	NaN	24.3697	23.25	33.387	NaN	28.1517	18.6355	23	23	47.7	47.7	47.7	45.015	0	323.31	138930000000	179	3	0	0	2	4	23	0	8	1	3	0	0	2	4	23	0	8	1	11.9	0	0	6.3
NaN	NaN	NaN	NaN	NaN	NaN	NaN	25.4573	NaN	NaN	18.4174	NaN	NaN	NaN	NaN	NaN	23.0505	NaN	6	6	29.7	29.7	29.7	31.861	0	11.532	126520000	8	0	1	0	0	0	0	0	6	0	0	1	0	0	0	0	0	6	0	0	6.1	0	0
25.1281	23.5259	NaN	NaN	NaN	NaN	NaN	NaN	NaN	19.1139	18.7623	NaN	NaN	13.0821	NaN	NaN	16.6325	15.7037	8	8	5.6	5.6	5.6	182.77	0.00019376	8.3549	102280000	17	6	2	0	0	1	0	0	1	2	6	2	0	0	1	0	0	1	2	4.5	1.5	0	0
24.2225	NaN	NaN	NaN	NaN	NaN	NaN	NaN	NaN	21.2716	NaN	NaN	22.7753	NaN	NaN	NaN	19.442	NaN	2	2	10	10	10	36.49	0.00017825	6.516	198030000	6	2	0	0	1	0	0	0	1	0	2	0	0	1	0	0	0	1	0	10	0	0	5.3
NaN	NaN	NaN	NaN	NaN	NaN	NaN	25.5532	NaN	NaN	NaN	NaN	NaN	NaN	NaN	NaN	23.7029	NaN	7	7	18.8	18.8	18.8	50.591	0	14.764	382350000	11	0	0	0	0	0	0	0	7	0	0	0	0	0	0	0	0	7	0	0	0	0	0
24.0572	24.1929	NaN	24.989	26.7013	NaN	22.8392	NaN	25.7687	19.3748	20.81	NaN	23.127	22.4574	NaN	22.2147	NaN	22.295	12	12	22.9	22.9	22.9	71.707	0	35.954	960800000	54	3	3	0	6	6	0	2	0	9	3	3	0	6	6	0	2	0	9	4.5	6.2	0	8.6
26.816	NaN	NaN	NaN	NaN	NaN	NaN	NaN	NaN	23.2372	NaN	NaN	NaN	NaN	NaN	NaN	NaN	NaN	5	4	10.7	10.7	8.3	53.132	0.00019639	8.6441	158210000	14	5	0	0	0	0	0	0	0	0	4	0	0	0	0	0	0	0	0	10.7	0	0	0
24.3234	NaN	NaN	NaN	NaN	NaN	NaN	NaN	NaN	21.5255	NaN	NaN	NaN	NaN	NaN	NaN	NaN	NaN	2	2	3.5	3.5	3.5	42.66	0.002149	2.8293	27168000	5	2	0	0	0	0	0	0	0	0	2	0	0	0	0	0	0	0	0	3.5	0	0	0
23.5385	NaN	NaN	NaN	NaN	NaN	NaN	NaN	NaN	18.8276	NaN	NaN	NaN	NaN	NaN	NaN	NaN	NaN	4	4	4.8	4.8	4.8	129.6	0.00033239	5.1402	26053000	5	4	0	0	0	0	0	0	0	0	4	0	0	0	0	0	0	0	0	4.8	0	0	0
NaN	NaN	NaN	24.6215	23.3901	NaN	NaN	NaN	NaN	16.9807	NaN	NaN	23.1647	18.9948	18.4796	NaN	18.3568	NaN	10	10	19.1	19.1	19.1	68.183	0	27.837	365700000	13	1	0	0	7	5	1	0	1	0	1	0	0	7	5	1	0	1	0	1.6	0	0	16
NaN	NaN	NaN	NaN	NaN	NaN	22.7369	NaN	NaN	NaN	NaN	NaN	NaN	22.1396	21.0418	23.6445	NaN	NaN	5	5	11.9	11.9	11.9	34.889	0	10.761	318270000	9	0	0	0	0	1	1	5	0	0	0	0	0	0	1	1	5	0	0	0	0	0	0
25.4081	NaN	NaN	NaN	NaN	NaN	NaN	NaN	NaN	23.1627	NaN	NaN	NaN	NaN	NaN	NaN	NaN	NaN	6	6	20.8	20.8	20.8	45.548	0	11.863	169020000	12	6	0	0	0	0	0	0	0	0	6	0	0	0	0	0	0	0	0	20.8	0	0	0
NaN	NaN	NaN	23.5069	NaN	NaN	NaN	NaN	NaN	NaN	NaN	NaN	23.8723	20.6571	NaN	NaN	20.6827	NaN	1	1	8.6	8.6	8.6	29.201	0.00018008	6.7421	224320000	4	0	0	0	1	1	0	0	1	0	0	0	0	1	1	0	0	1	0	0	0	0	8.6
24.3475	NaN	NaN	NaN	NaN	NaN	NaN	NaN	NaN	19.9801	NaN	NaN	NaN	NaN	NaN	NaN	NaN	NaN	4	4	5.8	5.8	5.8	100.05	0.0017339	2.9499	52744000	5	4	0	0	0	0	0	0	0	0	4	0	0	0	0	0	0	0	0	5.8	0	0	0
NaN	NaN	NaN	NaN	22.2544	NaN	NaN	NaN	NaN	NaN	NaN	NaN	19.9763	17.3946	NaN	16.6427	NaN	NaN	4	4	4.1	4.1	4.1	172.64	0.00018258	7.0711	92737000	5	0	0	0	2	1	0	1	0	0	0	0	0	2	1	0	1	0	0	0	0	0	1.8
26.5905	30.2199	NaN	NaN	NaN	NaN	NaN	NaN	31.7531	22.7966	28.1874	NaN	NaN	NaN	NaN	NaN	NaN	29.5714	26	22	39.2	39.2	35.7	75.341	0	193.67	29990000000	241	7	20	0	0	0	1	0	0	26	7	17	0	0	0	1	0	0	22	13	28.2	0	0
NaN	23.3991	NaN	NaN	NaN	NaN	NaN	NaN	NaN	NaN	19.9628	NaN	NaN	NaN	NaN	NaN	20.6317	NaN	4	4	24	24	24	25.261	0.0011775	3.1864	34405000	5	0	3	0	0	0	0	0	2	0	0	3	0	0	0	0	0	2	0	0	20.5	0	0
NaN	NaN	NaN	NaN	NaN	28.5395	NaN	NaN	NaN	16.1968	NaN	NaN	17.924	18.449	26.2535	NaN	19.8086	NaN	1	1	67.5	3.9	3.9	51.266	0	53.817	2121600000	22	1	0	0	1	1	1	0	1	0	1	0	0	1	1	1	0	1	0	43.6	6.5	4.3	13.7
NaN	NaN	NaN	NaN	NaN	NaN	NaN	22.8067	NaN	NaN	NaN	NaN	21.7821	NaN	NaN	NaN	21.0907	NaN	2	2	13.2	13.2	13.2	27.722	0.00032227	4.5864	46716000	4	0	0	0	2	0	0	0	1	0	0	0	0	2	0	0	0	1	0	0	0	0	13.2
23.105	NaN	NaN	NaN	NaN	NaN	NaN	23.2952	NaN	20.4766	NaN	NaN	NaN	NaN	NaN	NaN	20.4732	NaN	6	6	17.2	17.2	17.2	53.127	0	10.069	84527000	8	5	0	0	0	0	0	0	3	0	5	0	0	0	0	0	0	3	0	13.3	0	0	0
21.7735	NaN	NaN	NaN	NaN	NaN	NaN	NaN	NaN	18.3558	NaN	NaN	NaN	NaN	NaN	NaN	NaN	NaN	1	1	3	3	3	72.044	0.0013137	3.0746	6709200	1	1	0	0	0	0	0	0	0	0	1	0	0	0	0	0	0	0	0	3	0	0	0
25.6133	NaN	NaN	NaN	NaN	NaN	NaN	NaN	NaN	23.3006	NaN	NaN	NaN	NaN	NaN	NaN	NaN	NaN	6	6	20.7	20.7	20.7	37.658	0.00019755	8.8293	134310000	13	6	0	0	0	0	0	0	0	0	6	0	0	0	0	0	0	0	0	20.7	0	0	0
22.4952	NaN	NaN	NaN	NaN	NaN	NaN	NaN	NaN	17.59	NaN	NaN	NaN	NaN	NaN	NaN	NaN	NaN	4	4	3.7	3.3	3.3	177.88	0.00047566	4.3139	16968000	5	4	0	0	0	0	0	0	0	0	4	0	0	0	0	0	0	0	0	3.7	0	0	0
NaN	23.2132	NaN	NaN	NaN	NaN	NaN	NaN	NaN	NaN	19.814	NaN	NaN	NaN	NaN	NaN	NaN	NaN	3	3	8	8	8	38.311	0.0011747	3.1584	19356000	3	0	3	0	0	0	0	0	0	0	0	3	0	0	0	0	0	0	0	0	8	0	0
29.4444	24.9207	NaN	26.7773	26.2568	25.5956	NaN	26.1119	25.6722	26.7801	21.2654	NaN	23.027	21.2629	22.1785	NaN	23.2862	19.9235	20	20	42.5	42.5	42.5	34.717	0	56.185	2606200000	83	19	4	0	6	7	7	0	9	4	19	4	0	6	7	7	0	9	4	42.5	14.2	0	23.2
25.6677	NaN	NaN	NaN	NaN	NaN	NaN	NaN	NaN	24.0062	NaN	NaN	NaN	NaN	NaN	NaN	NaN	NaN	1	1	6.6	6.6	6.6	21.362	0.0044144	2.3663	117950000	7	1	0	0	0	0	0	0	0	0	1	0	0	0	0	0	0	0	0	6.6	0	0	0
NaN	NaN	NaN	NaN	NaN	NaN	NaN	NaN	23.0171	NaN	17.7289	NaN	NaN	NaN	NaN	NaN	19.7133	20.1244	2	2	49.7	14.2	14.2	18.955	0.0058171	2.1577	24418000	5	0	1	0	0	0	0	0	1	2	0	1	0	0	0	0	0	1	2	20.1	6.5	0	27.2
NaN	NaN	NaN	NaN	NaN	NaN	NaN	26.141	NaN	NaN	16.5068	NaN	NaN	NaN	NaN	NaN	25.3925	NaN	6	6	16.1	16.1	16.1	21.129	0.00034996	6.1509	441380000	24	0	1	0	0	0	0	0	6	0	0	1	0	0	0	0	0	6	0	0	5.2	0	0
NaN	NaN	NaN	NaN	NaN	NaN	NaN	24.0033	NaN	18.6319	NaN	NaN	NaN	NaN	NaN	NaN	23.4626	NaN	4	4	24.1	24.1	24.1	18.756	0.00019837	8.9458	107690000	5	1	0	0	0	0	0	0	3	0	1	0	0	0	0	0	0	3	0	8.8	0	0	0
24.6139	25.8173	NaN	25.8428	25.7347	23.3456	NaN	26.6026	25.9295	23.5111	25.0106	NaN	26.808	21.3145	21.413	NaN	26.6788	20.2604	11	10	57.6	49.3	41.7	16.23	0	34.112	2218600000	52	4	8	0	7	4	2	0	8	4	4	7	0	6	4	2	0	7	3	37.5	52.8	0	52.8
23.4306	NaN	NaN	31.0316	NaN	30.705	NaN	22.8713	NaN	21.7806	NaN	NaN	31.3606	18.1908	28.3042	NaN	22.1216	NaN	18	18	32.6	32.6	32.6	48.605	0	315.96	55750000000	186	2	0	0	18	1	11	0	2	0	2	0	0	18	1	11	0	2	0	6	0	0	32.6
28.0346	NaN	NaN	NaN	NaN	NaN	NaN	NaN	NaN	23.9257	NaN	NaN	18.9139	18.3299	NaN	NaN	NaN	NaN	11	10	16.5	16.5	15.1	81.728	0	20.698	636840000	35	11	0	0	1	1	0	0	0	0	10	0	0	1	1	0	0	0	0	16.5	0	0	1.6
NaN	NaN	NaN	NaN	NaN	21.761	NaN	NaN	NaN	NaN	NaN	NaN	22.8418	NaN	19.0986	NaN	NaN	NaN	3	3	7.1	7.1	7.1	55.167	0.0039188	2.5212	201970000	4	0	0	0	2	0	2	0	0	0	0	0	0	2	0	2	0	0	0	0	0	0	4.2
23.5775	NaN	NaN	NaN	NaN	NaN	NaN	24.6655	NaN	21.0365	NaN	NaN	NaN	NaN	NaN	NaN	23.7576	NaN	7	7	28.3	28.3	28.3	26.09	0.00018622	7.5399	212320000	13	2	0	0	0	0	0	0	7	0	2	0	0	0	0	0	0	7	0	6	0	0	0
NaN	NaN	NaN	21.9619	NaN	NaN	NaN	NaN	NaN	NaN	18.1351	NaN	20.1971	19.9436	NaN	NaN	18.8409	NaN	7	2	24	14.2	4	75.914	0	12.224	115750000	9	0	1	0	3	3	0	0	1	0	0	0	0	2	0	0	0	0	0	3.7	3.4	2.2	15.8
25.2464	NaN	NaN	NaN	NaN	NaN	NaN	NaN	NaN	24.2471	NaN	NaN	NaN	NaN	NaN	NaN	NaN	NaN	5	5	35.7	35.7	35.7	17.411	0	12.086	179200000	8	5	0	0	0	0	0	0	0	0	5	0	0	0	0	0	0	0	0	35.7	0	0	0
NaN	NaN	NaN	NaN	25.8216	NaN	23.2743	NaN	NaN	NaN	NaN	NaN	19.6268	22.1122	NaN	22.0901	NaN	NaN	7	7	17.1	17.1	17.1	68.045	0	28.959	284420000	11	0	0	0	1	7	0	2	0	0	0	0	0	1	7	0	2	0	0	0	0	0	1.7
NaN	NaN	NaN	23.6543	NaN	23.0561	NaN	NaN	NaN	NaN	17.7979	NaN	23.785	16.9898	21.6522	NaN	22.1214	NaN	5	5	19.8	19.8	19.8	32.685	0.00019234	8.2166	385390000	12	0	1	0	3	1	3	0	3	0	0	1	0	3	1	3	0	3	0	0	3.5	0	10.6
NaN	NaN	NaN	26.102	NaN	27.3602	NaN	23.9076	NaN	15.8694	NaN	NaN	26.1511	18.3381	24.0608	NaN	19.233	NaN	13	13	24.8	22.4	22.4	50.399	0	50.973	2046500000	40	1	0	0	9	1	10	0	2	0	1	0	0	9	1	10	0	2	0	3.5	0	2.4	20.2
NaN	NaN	NaN	NaN	NaN	NaN	NaN	21.9301	NaN	NaN	NaN	NaN	NaN	NaN	NaN	NaN	19.6302	NaN	1	1	4.6	4.6	4.6	30.304	0.0054444	2.2169	10549000	1	0	0	0	0	0	0	0	1	0	0	0	0	0	0	0	0	1	0	0	0	0	0
NaN	24.2221	NaN	NaN	NaN	NaN	NaN	NaN	NaN	NaN	21.0453	NaN	NaN	NaN	NaN	NaN	NaN	18.2292	3	3	11	11	11	44.166	0.000612	3.7396	44485000	4	0	3	0	0	0	0	0	0	1	0	3	0	0	0	0	0	0	1	0	11	0	0
23.6461	NaN	NaN	NaN	NaN	NaN	NaN	NaN	NaN	19.184	NaN	NaN	NaN	23.0207	NaN	NaN	NaN	NaN	3	3	10.5	10.5	10.5	39.951	0.00091144	3.6307	173010000	3	2	0	0	0	1	0	0	0	0	2	0	0	0	1	0	0	0	0	7.8	0	0	0
NaN	NaN	NaN	28.0029	NaN	28.3441	NaN	26.8214	NaN	NaN	NaN	NaN	28.4002	NaN	27.023	NaN	25.8262	NaN	14	14	39.1	39.1	39.1	22.55	0	84.167	4401000000	63	0	0	0	7	0	12	0	5	0	0	0	0	7	0	12	0	5	0	0	0	0	37.1
NaN	NaN	NaN	28.3107	NaN	30.0201	NaN	27.8614	NaN	NaN	NaN	NaN	29.0358	NaN	28.001	NaN	25.73	NaN	15	15	70.5	70.5	70.5	24.2	0	55.661	11370000000	88	0	0	0	9	0	15	0	6	0	0	0	0	9	0	15	0	6	0	0	0	0	56.7
26.7491	NaN	NaN	30.0338	NaN	31.4535	NaN	28.5881	NaN	21.5246	NaN	NaN	30.2661	19.4186	29.5564	NaN	27.1073	NaN	21	21	84.2	84.2	84.2	22.72	0	227.14	24519000000	173	2	0	0	15	1	17	0	14	0	2	0	0	15	1	17	0	14	0	13.3	0	0	67
NaN	NaN	NaN	28.6826	NaN	29.7159	NaN	28.7204	NaN	NaN	NaN	NaN	28.3952	NaN	26.8726	NaN	25.2057	NaN	17	17	46.9	46.9	46.9	33.483	0	72.823	10806000000	107	0	0	0	12	0	16	0	8	0	0	0	0	12	0	16	0	8	0	0	0	0	32
27.0141	NaN	NaN	29.8441	NaN	31.1705	NaN	28.2433	NaN	21.1389	NaN	NaN	30.2712	22.2273	29.145	NaN	26.9357	NaN	12	12	65.4	65.4	65.4	16.98	0	78.267	20251000000	135	2	0	0	10	1	10	0	7	0	2	0	0	10	1	10	0	7	0	22.2	0	0	65.4
25.2939	NaN	NaN	30.5358	23.0998	31.9675	NaN	28.5144	NaN	19.4243	NaN	NaN	29.8134	18.0001	28.8069	NaN	26.9427	23.1277	44	44	83.9	83.9	83.9	45.158	0	306.82	35701000000	438	2	0	0	33	3	43	0	23	1	2	0	0	33	3	43	0	23	1	7.3	0	0	71.4
NaN	NaN	NaN	28.0688	NaN	29.5077	NaN	27.0863	NaN	NaN	NaN	NaN	27.9703	NaN	27.1305	NaN	25.0368	NaN	15	15	63.8	63.8	63.8	28.905	0	109.55	6664600000	103	0	0	0	9	0	14	0	6	0	0	0	0	9	0	14	0	6	0	0	0	0	45
25.7012	NaN	NaN	30.3369	25.2471	31.7373	NaN	28.9314	NaN	20.348	NaN	NaN	29.9627	20.1169	28.9946	NaN	26.6453	NaN	37	37	80.6	80.6	80.6	35.76	0	220.47	32084000000	315	4	0	0	29	3	34	0	21	0	4	0	0	29	3	34	0	21	0	21.2	0	0	69.7
24.9291	NaN	NaN	30.3951	NaN	31.6815	NaN	29.1959	NaN	19.2928	NaN	NaN	29.754	19.4952	28.9673	NaN	26.742	NaN	28	28	76.3	76.3	76.3	35.111	0	317.33	30877000000	358	3	0	0	21	1	27	0	21	0	3	0	0	21	1	27	0	21	0	14.6	0	0	66
NaN	NaN	NaN	NaN	23.8341	NaN	NaN	NaN	NaN	18.4779	NaN	NaN	21.5453	20.1795	NaN	NaN	19.5934	NaN	3	3	11.3	11.3	11.3	64.265	0	16.917	135100000	6	1	0	0	1	2	0	0	1	0	1	0	0	1	2	0	0	1	0	4.1	0	0	4.1
NaN	NaN	NaN	24.7562	NaN	NaN	NaN	23.4094	24.4806	19.6931	19.5188	NaN	24.3585	15.8586	18.5063	NaN	22.5828	18.9717	4	4	11.3	9.5	9.5	49.315	0.0001996	9.0725	637070000	17	2	1	0	3	1	1	0	3	2	2	1	0	3	1	1	0	3	2	7.9	5	0	10.8
NaN	NaN	NaN	NaN	NaN	NaN	21.472	NaN	NaN	NaN	NaN	NaN	NaN	17.0258	NaN	17.0899	NaN	NaN	2	2	2.2	2.2	2.2	135.8	0.0056911	2.1721	19106000	2	0	0	0	0	1	0	1	0	0	0	0	0	0	1	0	1	0	0	0	0	0	0
NaN	NaN	NaN	NaN	NaN	NaN	NaN	21.864	NaN	NaN	NaN	NaN	17.8486	NaN	NaN	NaN	18.8326	NaN	2	2	2.5	2.5	2.5	124.55	0.00047363	4.2397	35144000	2	0	0	0	1	0	0	0	1	0	0	0	0	1	0	0	0	1	0	0	0	0	1
27.6768	NaN	NaN	NaN	NaN	NaN	NaN	NaN	NaN	24.4934	NaN	NaN	NaN	NaN	NaN	NaN	NaN	NaN	16	16	26.7	26.7	26.7	80.206	0	71.338	850280000	32	16	0	0	0	0	0	0	0	0	16	0	0	0	0	0	0	0	0	26.7	0	0	0
24.6274	NaN	NaN	27.012	NaN	NaN	NaN	24.087	NaN	22.85	NaN	NaN	25.8804	19.7009	NaN	NaN	22.7435	NaN	2	2	22.1	22.1	22.1	15.059	0	123.15	386030000	15	2	0	0	2	1	0	0	2	0	2	0	0	2	1	0	0	2	0	22.1	0	0	22.1
29.0801	NaN	NaN	NaN	26.4352	NaN	NaN	NaN	NaN	26.7075	NaN	NaN	NaN	21.0714	NaN	NaN	NaN	18.5669	16	16	55.3	55.3	55.3	27.129	0	53.721	1570600000	42	16	0	0	0	6	0	0	0	1	16	0	0	0	6	0	0	0	1	55.3	0	0	0
NaN	NaN	NaN	27.338	NaN	32.0567	NaN	26.0984	NaN	NaN	NaN	NaN	23.4473	NaN	26.4199	NaN	20.5668	NaN	102	102	34.2	34.2	34.2	375.99	0	323.31	17368000000	415	0	0	0	23	0	101	0	9	0	0	0	0	23	0	101	0	9	0	0	0	0	9.3
NaN	NaN	NaN	NaN	NaN	24.9916	NaN	NaN	NaN	NaN	NaN	NaN	NaN	NaN	23.062	NaN	NaN	NaN	8	8	51.1	15	15	37.408	0	18.065	148870000	15	0	0	0	0	0	8	0	0	0	0	0	0	0	0	8	0	0	0	0	0	0	3.6
NaN	NaN	NaN	NaN	NaN	22.2004	NaN	NaN	NaN	NaN	NaN	NaN	NaN	NaN	17.5545	NaN	NaN	NaN	3	0	41.2	1.3	0	293.29	0.00033014	4.9925	24640000	3	0	0	0	0	0	3	0	0	0	0	0	0	0	0	0	0	0	0	0	0	0	3.8
26.5597	NaN	NaN	NaN	NaN	NaN	NaN	25.4038	NaN	24.1765	NaN	NaN	NaN	NaN	NaN	NaN	23.4945	NaN	8	8	15.7	15.7	15.7	53.989	0	19.745	646350000	25	8	0	0	0	0	0	0	5	0	8	0	0	0	0	0	0	5	0	15.7	0	0	0
NaN	23.9484	NaN	NaN	NaN	NaN	NaN	NaN	24.7591	NaN	21.4161	NaN	NaN	NaN	NaN	NaN	NaN	18.9982	5	5	13.7	13.7	13.7	59.406	0	13.28	99659000	10	0	5	0	0	0	0	0	0	3	0	5	0	0	0	0	0	0	3	0	13.7	0	0
24.7517	NaN	NaN	NaN	25.5411	NaN	NaN	NaN	NaN	19.8983	17.2378	NaN	17.928	21.7854	NaN	NaN	NaN	NaN	5	5	26	26	26	29.591	0.00035205	6.2553	74936000	8	2	1	0	1	4	0	0	0	0	2	1	0	1	4	0	0	0	0	10.7	5	0	5
NaN	NaN	NaN	NaN	NaN	32.4795	NaN	24.8714	NaN	NaN	NaN	NaN	NaN	NaN	30.7073	NaN	23.1528	NaN	40	40	63.2	63.2	63.2	53.397	0	323.31	38775000000	207	0	0	0	0	0	40	0	7	0	0	0	0	0	0	40	0	7	0	0	0	0	0
NaN	NaN	NaN	NaN	22.5438	NaN	NaN	NaN	NaN	NaN	NaN	NaN	NaN	17.7994	NaN	NaN	NaN	NaN	2	2	4.4	4.4	4.4	100.55	0.0001994	9.0568	10950000	2	0	0	0	0	2	0	0	0	0	0	0	0	0	2	0	0	0	0	0	0	0	0
25.4612	NaN	NaN	NaN	NaN	NaN	NaN	NaN	NaN	21.5684	NaN	NaN	20.0751	NaN	19.3662	NaN	NaN	NaN	3	3	7.7	7.7	7.7	49.76	0.0010381	3.2923	151600000	8	2	0	0	1	0	2	0	0	0	2	0	0	1	0	2	0	0	0	5.9	0	0	2.7
28.693	NaN	NaN	NaN	NaN	NaN	NaN	NaN	NaN	22.6419	NaN	NaN	NaN	13.9123	NaN	NaN	NaN	NaN	34	34	18.3	18.3	18.3	237.37	0	47.119	774100000	73	34	0	0	0	1	0	0	0	0	34	0	0	0	1	0	0	0	0	18.3	0	0	0
NaN	NaN	NaN	23.2295	NaN	NaN	NaN	23.474	NaN	NaN	NaN	NaN	22.2671	NaN	18.3607	NaN	22.0223	NaN	4	4	9.6	9.6	9.6	53.14	0	86.871	250730000	7	0	0	0	2	0	1	0	3	0	0	0	0	2	0	1	0	3	0	0	0	0	6.1
NaN	NaN	NaN	23.3772	22.8533	24.985	NaN	NaN	NaN	20.5367	NaN	NaN	23.3141	18.9163	21.9961	NaN	20.5699	NaN	2	2	5.3	5.3	5.3	61.612	0	12.742	381860000	12	1	0	0	2	2	2	0	1	0	1	0	0	2	2	2	0	1	0	2.6	0	0	5.3
NaN	24.675	NaN	NaN	NaN	NaN	NaN	NaN	NaN	NaN	21.5152	NaN	NaN	NaN	NaN	NaN	NaN	NaN	7	7	19.4	17.8	17.8	57.557	0.00020024	9.164	86921000	9	0	7	0	0	0	0	0	0	0	0	7	0	0	0	0	0	0	0	0	17.8	1.6	0
NaN	NaN	NaN	NaN	22.5314	NaN	NaN	NaN	NaN	NaN	NaN	NaN	21.3041	18.8511	18.3962	NaN	20.2328	NaN	4	4	10.7	10.7	10.7	52.586	0.00019231	8.2061	120620000	7	0	0	0	2	3	2	0	1	0	0	0	0	2	3	2	0	1	0	0	0	0	5.3
NaN	NaN	NaN	23.3414	NaN	NaN	NaN	NaN	NaN	NaN	NaN	NaN	21.8564	NaN	NaN	NaN	NaN	NaN	6	6	10.9	10.9	10.9	84.676	0	17.609	140490000	8	0	0	0	6	0	0	0	0	0	0	0	0	6	0	0	0	0	0	0	0	0	10.9
23.1788	NaN	NaN	NaN	NaN	NaN	NaN	NaN	NaN	19.5896	NaN	NaN	NaN	NaN	NaN	NaN	18.6617	NaN	3	3	5.7	5.7	5.7	83.451	0.0054274	2.1859	36109000	3	2	0	0	0	0	0	0	1	0	2	0	0	0	0	0	0	1	0	2.9	0	0	0
NaN	NaN	NaN	NaN	NaN	NaN	NaN	NaN	22.1257	NaN	NaN	NaN	NaN	15.8728	NaN	NaN	NaN	17.8466	3	3	4	4	4	68.961	0.0010459	3.3988	9758300	3	0	0	0	0	1	0	0	0	2	0	0	0	0	1	0	0	0	2	0	0	0	0
27.2989	NaN	NaN	26.4375	25.674	29.1385	NaN	23.8449	NaN	24.6109	NaN	NaN	23.1316	21.1901	26.7809	NaN	20.98	NaN	13	13	60.4	60.4	60.4	30.068	0	60.406	2009500000	49	5	0	0	5	3	13	0	3	0	5	0	0	5	3	13	0	3	0	25.4	0	0	26.2
NaN	NaN	NaN	24.1383	NaN	27.6218	NaN	24.0284	NaN	NaN	NaN	NaN	21.8158	NaN	24.1479	NaN	23.3506	NaN	6	6	25.5	25.5	25.5	21.63	0	9.7537	230840000	15	0	0	0	3	0	6	0	3	0	0	0	0	3	0	6	0	3	0	0	0	0	18.2
NaN	NaN	NaN	21.5552	NaN	NaN	NaN	NaN	NaN	19.2551	NaN	NaN	18.6412	NaN	NaN	NaN	NaN	NaN	2	2	10.5	10.5	10.5	25.12	0.0021478	2.8214	12415000	2	1	0	0	1	0	0	0	0	0	1	0	0	1	0	0	0	0	0	3.8	0	0	6.8
26.3839	NaN	NaN	NaN	NaN	NaN	NaN	NaN	NaN	23.2404	NaN	NaN	NaN	NaN	NaN	NaN	NaN	NaN	7	7	17.6	17.6	17.6	64.636	0	11.292	247750000	11	7	0	0	0	0	0	0	0	0	7	0	0	0	0	0	0	0	0	17.6	0	0	0
NaN	NaN	NaN	NaN	NaN	NaN	NaN	NaN	23.1304	NaN	NaN	NaN	NaN	NaN	NaN	NaN	NaN	19.3457	4	4	4.2	4.2	4.2	133.95	0.00047544	4.3103	29981000	4	0	0	0	0	0	0	0	0	4	0	0	0	0	0	0	0	0	4	0	0	0	0
27.411	NaN	NaN	NaN	NaN	NaN	NaN	NaN	NaN	24.7264	NaN	NaN	NaN	NaN	NaN	NaN	NaN	NaN	4	4	15.8	15.8	15.8	28.421	0.00020044	9.1874	388610000	11	4	0	0	0	0	0	0	0	0	4	0	0	0	0	0	0	0	0	15.8	0	0	0
26.1746	NaN	NaN	30.0637	25.979	31.5089	NaN	28.3442	NaN	20.8882	NaN	NaN	30.0955	20.8695	28.7954	NaN	26.3253	NaN	29	29	70.8	70.8	70.8	31.843	0	228.89	28917000000	273	5	0	0	24	3	27	0	13	0	5	0	0	24	3	27	0	13	0	22.4	0	0	65.1
NaN	NaN	NaN	28.5857	NaN	30.1316	NaN	28.1082	NaN	NaN	NaN	NaN	28.0839	NaN	27.5171	NaN	25.5002	NaN	37	37	86.2	86.2	86.2	40.548	0	298.83	9432800000	152	0	0	0	22	0	32	0	14	0	0	0	0	22	0	32	0	14	0	0	0	0	67.8
NaN	NaN	NaN	NaN	NaN	NaN	NaN	22.9073	NaN	NaN	NaN	NaN	NaN	NaN	NaN	NaN	20.2923	NaN	2	2	4.4	4.4	4.4	90.193	0.0014529	3.0253	52647000	2	0	0	0	0	0	0	0	2	0	0	0	0	0	0	0	0	2	0	0	0	0	0
26.5825	NaN	NaN	NaN	NaN	NaN	NaN	NaN	NaN	21.7381	NaN	NaN	NaN	NaN	NaN	NaN	NaN	NaN	8	8	10.6	10.6	10.6	122.05	0	12.638	150420000	12	8	0	0	0	0	0	0	0	0	8	0	0	0	0	0	0	0	0	10.6	0	0	0
NaN	NaN	NaN	NaN	NaN	NaN	NaN	NaN	25.5134	NaN	17.2668	NaN	NaN	NaN	NaN	NaN	NaN	20.8524	6	6	8	8	8	97.431	0	10.343	88190000	7	0	1	0	0	0	0	0	0	6	0	1	0	0	0	0	0	0	6	0	1.5	0	0
23.6192	NaN	NaN	28.2543	27.802	27.5243	NaN	NaN	23.4695	17.5094	20.8846	NaN	26.2836	24.3825	24.2285	NaN	19.6901	20.1243	19	19	35.4	32.2	32.2	82.537	0	65.154	4329000000	117	2	1	0	16	16	7	0	1	4	2	1	0	16	16	7	0	1	4	3.2	1.8	0	28.6
NaN	NaN	NaN	23.2718	23.4885	23.5301	NaN	NaN	NaN	NaN	17.1743	NaN	20.3807	18.3828	20.0918	NaN	NaN	NaN	6	6	26.2	26.2	26.2	35.19	0.00034752	5.9989	56476000	11	0	1	0	6	2	2	0	0	0	0	1	0	6	2	2	0	0	0	0	2.8	0	26.2
27.5394	NaN	NaN	NaN	NaN	NaN	NaN	NaN	NaN	22.5589	NaN	NaN	NaN	NaN	NaN	NaN	NaN	NaN	17	17	20.1	20.1	20.1	88.722	0	22.448	228610000	31	17	0	0	0	0	0	0	0	0	17	0	0	0	0	0	0	0	0	20.1	0	0	0
NaN	NaN	NaN	NaN	24.2501	NaN	NaN	NaN	NaN	NaN	NaN	NaN	20.3114	20.3017	17.4976	NaN	18.1386	NaN	6	6	15.7	15.7	15.7	69.069	0	19.907	95089000	9	0	0	0	3	2	1	0	2	0	0	0	0	3	2	1	0	2	0	0	0	0	6.7
27.5252	NaN	NaN	32.0852	26.2184	33.5506	NaN	31.2519	NaN	19.1204	NaN	NaN	29.286	19.2538	28.4942	NaN	26.7392	NaN	120	116	74.3	73.2	71.8	161.9	0	323.31	106570000000	941	7	0	0	84	8	114	0	57	0	7	0	0	81	8	110	0	57	0	7	0	0	63.6
30.1627	NaN	NaN	33.6701	28.1197	35.0562	NaN	32.4356	NaN	21.5019	NaN	NaN	30.6529	20.383	29.667	NaN	27.7151	NaN	231	231	82	82	82	225.95	0	323.31	320790000000	2485	33	0	0	188	26	214	0	125	0	33	0	0	188	26	214	0	125	0	22.3	0	0	72.9
25.4761	NaN	NaN	29.1394	NaN	30.6842	NaN	28.4588	NaN	18.9922	NaN	NaN	28.5306	NaN	27.8485	NaN	25.6856	NaN	23	23	73.9	73.9	73.9	35.463	0	101.53	15046000000	199	4	0	0	15	0	22	0	9	0	4	0	0	15	0	22	0	9	0	23	0	0	61.2
29.8824	NaN	NaN	33.325	27.5443	34.5718	NaN	32.3255	NaN	20.976	NaN	NaN	30.1308	20.3196	29.2873	NaN	27.3487	NaN	203	200	78.6	78.6	78.2	219.86	0	323.31	234600000000	1868	25	0	0	138	19	190	0	102	0	24	0	0	135	18	187	0	100	0	19	0	0	63.8
28.2382	NaN	NaN	32.1535	26.2917	33.6245	NaN	30.9208	NaN	19.3827	NaN	NaN	29.1717	18.9037	28.5106	NaN	26.2918	NaN	140	132	74.2	74.2	72	182.91	0	323.31	110260000000	1075	9	0	0	97	9	130	0	60	0	8	0	0	91	9	122	0	56	0	8	0	0	58.8
24.0678	NaN	NaN	NaN	NaN	NaN	NaN	NaN	NaN	17.2097	NaN	NaN	NaN	NaN	NaN	NaN	NaN	NaN	2	2	39.1	0.8	0.8	222.13	0.00033939	5.5432	16522000	4	2	0	0	1	0	0	0	0	0	2	0	0	1	0	0	0	0	0	29.8	1.2	11.8	2.4
NaN	25.2056	NaN	24.671	25.0323	24.9623	NaN	24.1739	NaN	NaN	21.5895	NaN	22.4526	19.7659	22.3718	20.4549	22.1154	19.609	2	2	11.1	11.1	11.1	36.924	0.00019467	8.4484	241940000	19	0	2	0	2	2	2	1	2	1	0	2	0	2	2	2	1	2	1	0	11.1	0	11.1
25.1787	25.1992	NaN	NaN	NaN	NaN	NaN	NaN	NaN	22.7723	22.3671	NaN	NaN	17.8568	NaN	NaN	NaN	NaN	6	6	11.8	11.8	11.8	69.117	0.0001972	8.786	333090000	16	5	4	0	0	1	0	0	0	0	5	4	0	0	1	0	0	0	0	9.9	8.4	0	0
26.3254	NaN	NaN	NaN	NaN	NaN	NaN	NaN	NaN	23.4209	NaN	NaN	NaN	NaN	NaN	21.3334	NaN	NaN	7	7	18.6	18.6	18.6	47.013	0.00020333	9.5523	319070000	16	6	0	0	0	0	0	1	0	0	6	0	0	0	0	0	1	0	0	16.4	0	0	0
NaN	NaN	NaN	NaN	NaN	NaN	NaN	24.3715	NaN	NaN	18.3538	NaN	NaN	NaN	NaN	NaN	21.7213	NaN	2	2	9.6	6.7	6.7	49.348	0.00034188	5.6912	94813000	4	0	2	0	0	0	0	0	1	0	0	2	0	0	0	0	0	1	0	0	6.7	0	0
23.5088	NaN	NaN	NaN	NaN	NaN	NaN	NaN	NaN	20.8203	NaN	NaN	21.3071	NaN	NaN	NaN	NaN	NaN	2	2	6.1	6.1	6.1	56.368	0.00032971	4.9712	71139000	3	1	0	0	2	0	0	0	0	0	1	0	0	2	0	0	0	0	0	3.6	0	0	6.1
NaN	NaN	NaN	NaN	23.1294	NaN	NaN	NaN	NaN	15.7176	NaN	NaN	19.6151	18.2722	NaN	NaN	NaN	NaN	5	5	7.3	7.3	7.3	116.03	0.00020206	9.4279	64541000	5	1	0	0	1	3	0	0	0	0	1	0	0	1	3	0	0	0	0	1	0	0	1.7
26.577	NaN	NaN	NaN	NaN	NaN	NaN	NaN	NaN	22.3896	NaN	NaN	NaN	NaN	NaN	NaN	NaN	NaN	11	10	11.7	11.7	10.4	114.32	0	16.954	274730000	16	11	0	0	0	0	0	0	0	0	10	0	0	0	0	0	0	0	0	11.7	0	0	0
26.4477	NaN	NaN	27.0293	NaN	29.2094	NaN	25.2882	NaN	23.9529	18.7703	NaN	26.3053	NaN	26.5519	NaN	22.963	NaN	23	19	47	47	42.3	53.078	0	137.43	5360400000	69	8	1	0	12	0	22	0	5	0	7	0	0	9	0	19	0	4	0	22.1	2.9	0	30.1
28.3975	NaN	NaN	NaN	NaN	NaN	NaN	NaN	NaN	22.9984	NaN	NaN	NaN	16.7706	NaN	NaN	NaN	NaN	3	3	5.3	5.3	5.3	131.72	0.0041626	2.4326	458520000	14	2	0	0	0	1	0	0	0	0	2	0	0	0	1	0	0	0	0	2.2	0	0	0
25.9024	NaN	NaN	NaN	NaN	NaN	NaN	NaN	NaN	23.1249	NaN	NaN	NaN	NaN	NaN	NaN	NaN	NaN	9	9	15.6	15.6	15.6	70.661	0	23.533	237830000	13	9	0	0	0	0	0	0	0	0	9	0	0	0	0	0	0	0	0	15.6	0	0	0
28.8111	NaN	NaN	NaN	NaN	NaN	NaN	NaN	NaN	23.5894	16.9147	NaN	NaN	NaN	NaN	NaN	18.2888	NaN	11	8	10.8	10.8	8.6	122.67	0	16.764	614110000	28	10	1	0	0	0	0	0	2	0	7	1	0	0	0	0	0	2	0	10	1.3	0	0
NaN	NaN	NaN	20.9053	NaN	NaN	NaN	NaN	NaN	NaN	NaN	NaN	19.2641	NaN	NaN	NaN	18.8497	NaN	2	2	6.4	6.4	6.4	42.877	0.0059492	2.1484	20938000	1	0	0	0	1	0	0	0	1	0	0	0	0	1	0	0	0	1	0	0	0	0	3.5
30.086	NaN	NaN	28.238	28.2099	NaN	NaN	NaN	NaN	24.0096	19.3192	NaN	22.6139	22.3109	19.9589	NaN	18.6925	19.6504	1	0	84.6	0.8	0	288.92	0	33.16	4557500000	54	1	1	0	1	1	1	0	1	1	0	0	0	0	0	0	0	0	0	72.2	48.8	37.7	73.2
26.108	NaN	NaN	NaN	25.027	NaN	NaN	NaN	NaN	20.4142	NaN	NaN	NaN	18.0493	NaN	NaN	NaN	16.5307	2	0	85.5	1	0	285.85	0	19.209	252140000	13	2	0	0	0	1	0	0	0	1	0	0	0	0	0	0	0	0	0	73.9	49.3	38.8	73
28.7675	NaN	NaN	NaN	NaN	NaN	NaN	NaN	NaN	25.5689	NaN	NaN	NaN	17.516	NaN	NaN	NaN	NaN	10	10	33	33	33	44.053	0	32.282	899350000	44	10	0	0	0	1	0	0	0	0	10	0	0	0	1	0	0	0	0	33	0	0	0
NaN	NaN	NaN	NaN	NaN	NaN	NaN	21.9619	NaN	NaN	NaN	NaN	NaN	NaN	NaN	NaN	19.3122	NaN	1	1	3.3	1.8	1.8	83.208	0.0065851	2.0905	27339000	1	0	0	0	0	0	0	0	1	0	0	0	0	0	0	0	0	1	0	0	0	0	0
NaN	NaN	NaN	NaN	NaN	24.139	NaN	NaN	NaN	NaN	NaN	NaN	NaN	NaN	21.5436	NaN	NaN	NaN	2	2	6.7	3.6	3.6	72.045	0.00046853	4.0603	88646000	4	0	0	0	0	0	2	0	0	0	0	0	0	0	0	2	0	0	0	1.6	0	0	0
27.443	NaN	NaN	24.1675	NaN	NaN	NaN	NaN	NaN	22.2985	NaN	NaN	20.8487	NaN	20.2957	NaN	NaN	NaN	12	9	10.2	10.2	8.5	127.15	0	27.311	391690000	33	9	0	0	3	0	3	0	0	0	8	0	0	3	0	0	0	0	0	9.3	0	0	3.1
NaN	21.6664	NaN	NaN	NaN	NaN	NaN	NaN	NaN	NaN	18.9674	NaN	NaN	17.9738	17.5659	NaN	NaN	NaN	4	4	19.8	10.1	10.1	53.094	0.00017848	6.5401	21208000	5	0	3	0	0	1	1	0	0	0	0	3	0	0	1	1	0	0	0	9.7	18.3	8.2	8.2
NaN	NaN	NaN	NaN	NaN	NaN	NaN	21.1336	NaN	NaN	NaN	NaN	NaN	NaN	19.6263	NaN	19.8695	NaN	1	1	5.3	5.3	5.3	59.531	0.0087359	1.9348	33577000	2	0	0	0	0	0	1	0	1	0	0	0	0	0	0	1	0	1	0	0	0	0	0
NaN	NaN	NaN	NaN	22.759	NaN	NaN	NaN	NaN	23.5231	NaN	NaN	18.7979	18.309	NaN	22.1512	NaN	NaN	4	4	6	6	6	89.733	0.00018064	6.8184	699740000	7	1	0	0	1	2	0	1	0	0	1	0	0	1	2	0	1	0	0	2.3	0	0	1.5
NaN	23.5783	NaN	NaN	26.0528	NaN	NaN	NaN	25.7649	NaN	19.7931	NaN	18.9067	20.9171	NaN	NaN	NaN	21.708	14	14	19.5	19.5	19.5	106.94	0	25.831	333480000	29	0	2	0	1	10	0	0	0	9	0	2	0	1	10	0	0	0	9	0	3.1	0	1
26.0641	NaN	NaN	NaN	NaN	NaN	NaN	26.9078	NaN	23.647	NaN	NaN	19.5037	18.576	NaN	NaN	25.8654	NaN	8	8	34.8	34.8	34.8	29.86	0	16.373	1055600000	38	2	0	0	1	1	0	0	8	0	2	0	0	1	1	0	0	8	0	8.8	0	0	3.7
25.1226	NaN	NaN	NaN	NaN	NaN	NaN	NaN	NaN	23.011	NaN	NaN	NaN	NaN	NaN	NaN	NaN	NaN	3	3	16.5	16.5	16.5	27.004	0.00033927	5.525	92983000	6	3	0	0	0	0	0	0	0	0	3	0	0	0	0	0	0	0	0	16.5	0	0	0
NaN	20.5544	NaN	NaN	NaN	NaN	NaN	NaN	NaN	17.792	17.9626	NaN	NaN	NaN	NaN	NaN	NaN	NaN	2	2	10.5	10.5	10.5	29.374	0.0013146	3.0856	5788600	2	1	1	0	0	0	0	0	0	0	1	1	0	0	0	0	0	0	0	4.7	5.9	0	0
25.2949	27.127	NaN	30.3748	30.6155	29.9507	NaN	NaN	25.8312	22.7479	24.1965	NaN	29.6463	25.6208	27.016	17.1231	17.8421	19.8234	25	25	51.9	51.9	51.9	58.854	0	323.31	28489000000	285	3	7	0	22	17	16	1	1	4	3	7	0	22	17	16	1	1	4	7.6	17.6	0	47.7
NaN	NaN	NaN	NaN	NaN	NaN	NaN	22.9653	NaN	NaN	NaN	NaN	NaN	NaN	NaN	NaN	21.1228	NaN	4	4	10	10	10	59.165	0.00020392	9.6164	54805000	4	0	0	0	0	0	0	0	4	0	0	0	0	0	0	0	0	4	0	0	0	0	0
NaN	NaN	NaN	NaN	NaN	22.3354	NaN	NaN	NaN	NaN	NaN	NaN	NaN	NaN	19.6269	NaN	NaN	NaN	1	1	15.1	1.4	1.4	94.991	0.0044132	2.3642	31574000	1	0	0	0	0	0	1	0	0	0	0	0	0	0	0	1	0	0	0	10.3	10.1	7.6	13.6
23.9323	NaN	NaN	NaN	NaN	NaN	NaN	NaN	NaN	22.1283	NaN	NaN	NaN	NaN	NaN	NaN	NaN	NaN	3	3	6.4	6.4	6.4	74.331	0.00018369	7.2071	77937000	6	3	0	0	0	0	0	0	0	0	3	0	0	0	0	0	0	0	0	6.4	0	0	0
29.9742	NaN	NaN	NaN	NaN	NaN	NaN	NaN	NaN	26.9931	NaN	NaN	NaN	NaN	NaN	NaN	NaN	NaN	9	9	13.2	13.2	13.2	72.672	0	18.202	2270800000	50	9	0	0	0	0	0	0	0	0	9	0	0	0	0	0	0	0	0	13.2	0	0	0
25.5384	NaN	NaN	NaN	NaN	NaN	NaN	NaN	NaN	20.8977	NaN	NaN	19.3711	15.9051	NaN	NaN	NaN	NaN	9	5	11.9	11.9	6.9	119.14	0	16.969	161580000	17	7	0	0	2	1	0	0	0	0	4	0	0	1	0	0	0	0	0	9.1	0	0	2.6
NaN	NaN	NaN	NaN	21.697	NaN	NaN	NaN	NaN	19.1588	17.7408	NaN	20.1944	18.0756	NaN	NaN	NaN	NaN	3	3	14.6	14.6	14.6	35.541	0.00018302	7.1176	25083000	5	1	1	0	1	1	0	0	0	0	1	1	0	1	1	0	0	0	0	4.8	6.3	0	3.6
NaN	NaN	NaN	NaN	NaN	NaN	NaN	22.1256	NaN	NaN	NaN	NaN	NaN	NaN	NaN	NaN	19.955	NaN	2	2	20.1	20.1	20.1	24.275	0.00047755	4.3855	14230000	2	0	0	0	0	0	0	0	2	0	0	0	0	0	0	0	0	2	0	0	0	0	0
NaN	NaN	NaN	NaN	NaN	NaN	NaN	24.3493	23.9612	NaN	NaN	NaN	NaN	NaN	NaN	NaN	23.0937	20.7619	3	3	13.7	13.7	13.7	47.57	0	19.208	160950000	5	0	0	0	0	0	0	0	2	3	0	0	0	0	0	0	0	2	3	0	0	0	0
NaN	NaN	NaN	NaN	NaN	NaN	NaN	NaN	23.2921	NaN	NaN	NaN	NaN	NaN	NaN	NaN	21.1896	20.4724	3	3	21	21	21	21.642	0.0017321	2.9329	46158000	2	0	0	0	0	0	0	0	1	2	0	0	0	0	0	0	0	1	2	0	0	0	0
30.3783	28.7266	NaN	NaN	30.0426	27.5192	NaN	NaN	NaN	30.3872	27.3696	NaN	27.6361	28.9963	24.5673	NaN	NaN	25.1761	3	3	24.9	24.9	24.9	28.434	0	61.691	7153500000	102	3	2	0	1	2	2	0	0	1	3	2	0	1	2	2	0	0	1	24.9	12.3	0	8.9
NaN	NaN	NaN	27.7983	NaN	28.4575	NaN	NaN	NaN	NaN	NaN	NaN	26.5408	19.5207	25.2405	NaN	17.995	NaN	22	21	35.4	35.4	33.6	67.284	0	46.36	4148400000	76	0	0	0	16	1	18	0	1	0	0	0	0	15	0	17	0	1	0	0	0	0	26.6
NaN	22.2982	NaN	NaN	NaN	NaN	NaN	NaN	NaN	NaN	19.3924	NaN	NaN	NaN	NaN	NaN	NaN	NaN	1	1	53.4	15.7	15.7	21.93	0.00091089	3.6204	6193300	1	0	1	0	0	0	0	0	0	0	0	1	0	0	0	0	0	0	0	7.4	48	17.6	12.7
27.8154	NaN	NaN	NaN	NaN	NaN	NaN	NaN	NaN	24.3537	NaN	NaN	NaN	NaN	18.0317	NaN	NaN	NaN	9	9	18.9	18.9	18.9	71.412	0	30.355	629490000	29	9	0	0	0	0	1	0	0	0	9	0	0	0	0	1	0	0	0	18.9	0	0	0
NaN	NaN	NaN	NaN	NaN	NaN	NaN	NaN	24.379	NaN	NaN	NaN	NaN	NaN	NaN	NaN	NaN	20.612	1	1	17.4	17.4	17.4	15.04	0.0015958	3.0043	8013200	2	0	0	0	0	0	0	0	0	1	0	0	0	0	0	0	0	0	1	0	0	0	0
28.0701	NaN	NaN	NaN	26.0391	33.5543	NaN	28.6944	NaN	21.1456	NaN	NaN	NaN	18.2208	29.7154	NaN	24.4396	NaN	97	97	67.3	65.9	65.9	130.67	0	323.31	60762000000	710	10	0	0	0	6	97	0	21	0	10	0	0	0	6	97	0	21	0	14.7	0	0	2.4
25.3841	NaN	NaN	NaN	NaN	NaN	NaN	NaN	NaN	22.4771	NaN	NaN	NaN	NaN	NaN	NaN	NaN	NaN	6	6	23.6	23.6	23.6	33.676	0.00018529	7.4365	105090000	8	6	0	0	0	0	0	0	0	0	6	0	0	0	0	0	0	0	0	23.6	0	0	0
23.2049	NaN	NaN	NaN	NaN	NaN	NaN	NaN	NaN	20.2904	NaN	NaN	NaN	NaN	NaN	NaN	NaN	NaN	1	1	2	2	2	90.133	0.0010468	3.416	37191000	2	1	0	0	0	0	0	0	0	0	1	0	0	0	0	0	0	0	0	2	0	0	0
NaN	25.3737	NaN	NaN	NaN	NaN	NaN	NaN	26.1432	NaN	23.269	NaN	NaN	NaN	NaN	NaN	NaN	21.6666	4	4	23.1	19.8	19.8	38.829	0	42.568	188120000	9	0	3	0	0	0	1	0	0	3	0	3	0	0	0	1	0	0	3	3.3	15.5	3.3	3.3
25.4064	24.8636	NaN	26.6891	NaN	26.2941	NaN	24.5579	NaN	23.0547	20.1545	NaN	24.067	NaN	23.9506	NaN	20.985	NaN	8	8	27.1	27.1	27.1	29.118	0	11.25	594650000	19	4	2	0	6	0	6	0	2	0	4	2	0	6	0	6	0	2	0	16.1	10.2	0	18.8
NaN	NaN	NaN	23.0063	NaN	NaN	NaN	NaN	NaN	NaN	NaN	NaN	23.9063	16.9283	NaN	NaN	21.3121	NaN	1	1	4	4	4	33.912	0.0050567	2.2612	147600000	2	0	0	0	1	1	0	0	1	0	0	0	0	1	1	0	0	1	0	0	0	0	4
NaN	NaN	NaN	NaN	NaN	NaN	NaN	24.1475	NaN	NaN	NaN	NaN	22.2465	NaN	NaN	NaN	22.9258	NaN	7	7	22.8	22.8	22.8	38.929	0	16.762	258880000	8	0	0	0	1	0	0	0	6	0	0	0	0	1	0	0	0	6	0	0	0	0	4.6
NaN	24.0779	NaN	NaN	NaN	NaN	NaN	NaN	NaN	NaN	20.0852	NaN	NaN	NaN	NaN	NaN	NaN	NaN	3	3	4.3	3.2	3.2	134.77	0.00047574	4.3182	67858000	4	0	3	0	0	0	0	0	0	0	0	3	0	0	0	0	0	0	0	1.1	4.3	0	1.1
NaN	22.1157	NaN	NaN	22.6046	NaN	NaN	NaN	NaN	NaN	19.6296	NaN	NaN	19.5487	NaN	NaN	NaN	NaN	2	2	4.3	4.3	4.3	59.367	0.0026893	2.6819	31561000	5	0	2	0	0	2	0	0	0	0	0	2	0	0	2	0	0	0	0	0	4.3	0	0
NaN	NaN	NaN	26.0845	NaN	24.3615	NaN	NaN	NaN	NaN	18.9141	NaN	23.4405	NaN	21.9614	NaN	NaN	NaN	7	7	22.4	22.4	22.4	36.092	0	12.677	319220000	16	0	2	0	6	0	1	0	0	0	0	2	0	6	0	1	0	0	0	0	5.8	0	19.6
NaN	NaN	NaN	NaN	NaN	NaN	NaN	NaN	22.732	NaN	19.5768	NaN	19.3675	NaN	NaN	17.7014	NaN	18.0776	1	1	5.2	5.2	5.2	33.028	0.0098245	1.8509	23377000	3	0	1	0	1	0	0	1	0	1	0	1	0	1	0	0	1	0	1	0	5.2	0	5.2
24.574	NaN	NaN	NaN	NaN	NaN	NaN	NaN	NaN	22.4359	NaN	NaN	NaN	NaN	NaN	NaN	NaN	NaN	5	5	16.4	16.4	16.4	25.445	0	10.023	79436000	7	5	0	0	0	0	0	0	0	0	5	0	0	0	0	0	0	0	0	16.4	0	0	0
NaN	NaN	NaN	NaN	NaN	NaN	NaN	27.8827	NaN	NaN	NaN	NaN	NaN	18.6191	NaN	NaN	27.6148	NaN	4	4	12.5	12.5	12.5	35.48	0	32.82	1235600000	21	0	0	0	0	1	0	0	4	0	0	0	0	0	1	0	0	4	0	0	0	0	0
25.993	NaN	NaN	24.9214	NaN	NaN	NaN	NaN	NaN	23.3668	NaN	NaN	25.0297	NaN	18.2155	NaN	18.5329	NaN	7	7	36.6	22.5	22.5	49.813	0	27.905	960800000	24	6	0	0	6	0	1	0	1	0	6	0	0	6	0	1	0	1	0	29.5	6.1	7	36.4
24.3846	25.1029	NaN	NaN	NaN	NaN	27.3449	NaN	NaN	18.3544	22.1586	NaN	NaN	NaN	NaN	23.1696	NaN	17.4323	16	16	22.3	22.3	22.3	103.94	0	41.761	672920000	33	3	11	0	0	0	0	11	0	2	3	11	0	0	0	0	11	0	2	4	15.5	0	0
25.1129	NaN	NaN	NaN	NaN	NaN	NaN	NaN	NaN	22.4603	NaN	NaN	NaN	NaN	NaN	NaN	NaN	NaN	4	4	11.8	11.8	11.8	36.248	0.00018113	6.891	92330000	7	4	0	0	0	0	0	0	0	0	4	0	0	0	0	0	0	0	0	11.8	0	0	0
22.5248	NaN	NaN	NaN	NaN	NaN	NaN	NaN	NaN	19.4064	NaN	NaN	NaN	NaN	NaN	NaN	NaN	NaN	1	1	3.2	3.2	3.2	49.55	0.00032082	4.5062	15982000	2	1	0	0	0	0	0	0	0	0	1	0	0	0	0	0	0	0	0	3.2	0	0	0
NaN	NaN	NaN	NaN	NaN	NaN	NaN	25.8649	NaN	19.9294	NaN	NaN	NaN	NaN	NaN	NaN	23.9345	NaN	6	6	13.5	13.5	13.5	56.171	0	17.109	493910000	15	1	0	0	0	0	0	0	6	0	1	0	0	0	0	0	0	6	0	2.2	0	0	0
[truncated: 5,515 more rows]
[truncated: 105 more columns]

## Sheet: DeepLoc
Intensity Brain	Intensity Erys	Intensity Gland	Intensity Heart	Intensity Lung	Intensity Muscle	Intensity Serum	Intensity Sperm	Intensity Tissue	iBAQ Brain	iBAQ Erys	iBAQ Gland	iBAQ Heart	iBAQ Lung	iBAQ Muscle	iBAQ Serum	iBAQ Sperm	iBAQ Tissue	Razor + unique peptides	Unique peptides	Sequence coverage [%]	Unique + razor sequence coverage [%]	Unique sequence coverage [%]	Mol. weight [kDa]	Q-value	Score	Intensity	MS/MS Count	Razor + unique peptides Brain	Razor + unique peptides Erys	Razor + unique peptides Gland	Razor + unique peptides Heart	Razor + unique peptides Lung	Razor + unique peptides Muscle	Razor + unique peptides Serum	Razor + unique peptides Sperm	Razor + unique peptides Tissue	Unique peptides Brain	Unique peptides Erys	Unique peptides Gland	Unique peptides Heart	Unique peptides Lung	Unique peptides Muscle	Unique peptides Serum	Unique peptides Sperm	Unique peptides Tissue	Sequence coverage Brain [%]	Sequence coverage Erys [%]	Sequence coverage Gland [%]	Sequence coverage Heart [%]
21.3802	22.0755	27.4839	24.0306		21.9545		24.7235		18.7952	19.4906	24.8989	21.4456		19.3695		22.1385		2	2	16.8	16.8	16.8	11.727	0.001886	3.7839	243750000	12	1	1	2	1	0	1	0	2	0	1	1	2	1	0	1	0	2	0	8.9	8.9	16.8	8.9
26.4344	36.3045	36.4652	30.3617	29.085	29.2057	23.9509	29.5562	29.3544	24.4345	34.3044	34.4653	28.3617	27.085	27.2057	21.9509	27.5562	27.3544	12	12	45.1	45.1	45.1	12.209	0	64.663	183890000000	392	3	10	12	4	7	4	1	5	7	3	10	12	4	7	4	1	5	7	20.3	45.1	45.1	27.8
29.6233	27.2377	32.6044	28.9741	28.9575	27.4794		30.3067	26.9555	28.0384	25.6528	31.0194	27.3891	27.3725	25.8944		28.7218	25.3705	4	4	13.8	13.8	13.8	13.361	0	117.28	10209000000	112	3	2	4	3	3	2	0	3	2	3	2	4	3	3	2	0	3	2	13.8	13.8	13.8	13.8
	22.0951	33.9147			23.7209		24.8326			18.0951	29.9147			19.7208		20.8326		16	16	49.8	49.8	49.8	26.262	0	61.376	16242000000	52	0	1	16	0	0	1	0	1	0	0	1	16	0	0	1	0	1	0	0	7.9	49.8	0
	25.3432	30.8179	23.9384		22.5363		20.449			22.5358	28.0106	21.1311		19.729		17.6417		3	3	15.3	15.3	15.3	23.551	0	116.23	1959100000	24	0	1	3	1	0	1	0	1	0	0	1	3	1	0	1	0	1	0	0	8.5	15.3	8.5
33.3702	32.2943	37.9134	34.807	33.8619	33.6512	30.7071	34.6773	35.0706	31.3703	30.2943	35.9134	32.807	31.862	31.6512	28.7071	32.6773	33.0706	16	16	83	83	83	11.766	0	323.31	399720000000	697	7	7	16	8	8	7	3	9	9	7	7	16	8	8	7	3	9	9	71.7	71.7	83	71.7
	29.5798	32.3311					24.7952			25.1875	27.9388					20.4028		13	13	51.2	51.2	51.2	35.307	0	134.29	6234600000	62	0	9	12	0	0	0	0	2	0	0	9	12	0	0	0	0	2	0	0	35.8	45	0
	25.9551	28.6273		23.8418	22.597					22.7852	25.4574		20.6718	19.4271				2	2	17.1	17.1	17.1	15.667	0	6.3657	501090000	14	0	2	2	0	2	1	0	0	0	0	2	2	0	2	1	0	0	0	6.2	17.1	17.1	6.2
		26.3807									23.2108							1	1	6.5	6.5	6.5	15.181	0.0090279	2.3769	87373000	3	0	0	1	0	0	0	0	0	0	0	0	1	0	0	0	0	0	0	0	0	6.5	0
		23.2534									21.2534							1	1	12.4	12.4	12.4	12.152	0.0077654	2.6408	9999100	2	0	0	1	0	0	0	0	0	0	0	0	1	0	0	0	0	0	0	0	0	12.4	0
		26.7828									24.1979							1	1	14.4	14.4	14.4	19.219	0	6.1142	115460000	1	0	0	1	0	0	0	0	0	0	0	0	1	0	0	0	0	0	0	0	0	14.4	0
		30.116									25.3086							19	19	33.5	33.5	33.5	56.687	0	60.501	1163600000	28	0	0	19	0	0	0	0	0	0	0	0	19	0	0	0	0	0	0	0	0	33.5	0
		31.795									28.9876							3	3	28.4	28.4	28.4	10.976	0	45.098	3726000000	10	0	0	3	0	0	0	0	0	0	0	0	3	0	0	0	0	0	0	0	0	28.4	0
		30.2783									27.4709							4	4	36.8	36.8	36.8	18.891	0	28.958	1302200000	14	0	0	4	0	0	0	0	0	0	0	0	4	0	0	0	0	0	0	0	0	36.8	0
		28.8266									26.8265							2	2	17.5	17.5	17.5	11.566	0.0021601	3.7082	476060000	5	0	0	2	0	0	0	0	0	0	0	0	2	0	0	0	0	0	0	0	0	17.5	0
		28.1537									25.3464							4	4	38.7	38.7	38.7	11.887	0	11.761	298610000	4	0	0	4	0	0	0	0	0	0	0	0	4	0	0	0	0	0	0	0	0	38.7	0
		27.683									24.683							2	2	21.1	21.1	21.1	12.884	0	28.405	215480000	5	0	0	2	0	0	0	0	0	0	0	0	2	0	0	0	0	0	0	0	0	21.1	0
		27.4045									24.5972							2	2	26.5	26.5	26.5	10.708	0.00047763	5.3862	177660000	3	0	0	2	0	0	0	0	0	0	0	0	2	0	0	0	0	0	0	0	0	26.5	0
		27.6023									24.4324							1	1	9.7	9.7	9.7	16.522	0	6.6884	203760000	4	0	0	1	0	0	0	0	0	0	0	0	1	0	0	0	0	0	0	0	0	9.7	0
		27.5467									23.9617							1	1	8.5	8.5	8.5	16.774	0	13.33	196060000	2	0	0	1	0	0	0	0	0	0	0	0	1	0	0	0	0	0	0	0	0	8.5	0
		25.629									23.307							2	2	22.4	22.4	22.4	13.535	0.0014661	3.9317	51892000	3	0	0	2	0	0	0	0	0	0	0	0	2	0	0	0	0	0	0	0	0	22.4	0
		25.393									23.0711							1	1	8.9	8.9	8.9	15.099	0.00016228	5.768	44062000	1	0	0	1	0	0	0	0	0	0	0	0	1	0	0	0	0	0	0	0	0	8.9	0
		25.3355									22.5282							2	2	14.4	14.4	14.4	11.718	0.00077292	4.843	42340000	3	0	0	2	0	0	0	0	0	0	0	0	2	0	0	0	0	0	0	0	0	14.4	0
		24.0968									22.5118							2	2	33.3	33.3	33.3	9.5134	0	7.4786	17941000	4	0	0	2	0	0	0	0	0	0	0	0	2	0	0	0	0	0	0	0	0	33.3	0
		24.6605									22.3386							1	1	13.3	13.3	13.3	11.767	0.0037443	3.0996	26519000	1	0	0	1	0	0	0	0	0	0	0	0	1	0	0	0	0	0	0	0	0	13.3	0
		25.0788									21.9089							1	1	19.1	19.1	19.1	14.942	0.0048117	2.9845	35438000	1	0	0	1	0	0	0	0	0	0	0	0	1	0	0	0	0	0	0	0	0	19.1	0
		23.8111									21.8111							1	1	11.6	11.6	11.6	13.549	0.0073865	2.6829	14718000	1	0	0	1	0	0	0	0	0	0	0	0	1	0	0	0	0	0	0	0	0	11.6	0
		24.317									21.7321							1	1	16.2	16.2	16.2	10.838	0.0065102	2.798	20900000	1	0	0	1	0	0	0	0	0	0	0	0	1	0	0	0	0	0	0	0	0	16.2	0
		23.9134									21.5914							1	1	11.4	11.4	11.4	15.331	0.00046765	4.999	15800000	1	0	0	1	0	0	0	0	0	0	0	0	1	0	0	0	0	0	0	0	0	11.4	0
		24.3792									21.0573							1	1	7.5	7.5	7.5	21.986	0.0025711	3.5473	21821000	1	0	0	1	0	0	0	0	0	0	0	0	1	0	0	0	0	0	0	0	0	7.5	0
		24.059									19.8111							3	3	16.1	16.1	16.1	29.512	0	6.8289	17478000	3	0	0	3	0	0	0	0	0	0	0	0	3	0	0	0	0	0	0	0	0	16.1	0
		21.6093									18.6093							1	1	14	14	14	10.651	0.0011756	3.98	3199300	1	0	0	1	0	0	0	0	0	0	0	0	1	0	0	0	0	0	0	0	0	14	0
			23.0666				24.4305	24.0214				19.4816				20.8456	20.4364	3	3	22.7	22.7	22.7	22.483	0	13.904	48424000	9	0	0	0	1	0	0	0	2	3	0	0	0	1	0	0	0	2	3	0	0	0	5.2
	21.7145	23.1436								18.9072	20.3362							2	2	24.3	24.3	24.3	12.309	0.00089861	4.2702	12708000	2	0	1	1	0	0	0	0	0	0	0	1	1	0	0	0	0	0	0	0	17.4	7	0
22.8104	27.7706		29.0363	25.0953		25.5793	29.9631	26.8051	18.7229	23.6831		24.9489	21.0079		21.4918	25.8755	22.7177	10	10	26.3	26.3	26.3	36.199	0	30.396	2036700000	68	2	4	0	4	5	0	3	9	5	2	4	0	4	5	0	3	9	5	7.4	13.9	0	16.1
				25.9056									23.9056					4	4	40.8	40.8	40.8	13.453	0	13.374	62859000	4	0	0	0	0	4	0	0	0	0	0	0	0	0	4	0	0	0	0	0	0	0	0
	22.1683		22.2123		20.828	28.8161	20.6197	24.294		18.8463		18.8904		17.5061	25.4942	17.2978	20.9721	5	5	25.8	25.8	25.8	23.617	0	18.401	506230000	15	0	1	0	1	0	1	5	1	3	0	1	0	1	0	1	5	1	3	0	5.2	0	5.2
23.275	26.6274	26.4854	28.3015	25.5933	21.6947		26.752	23.9687	20.4675	23.8202	23.678	25.4942	22.7859	18.8874		23.9446	21.1613	2	2	19.8	19.8	19.8	14.587	0.00062093	4.9266	722050000	19	1	2	2	2	1	1	0	1	1	1	2	2	2	1	1	0	1	1	10.3	19.8	19.8	19.8
23.4464	25.7265	27.0134	30.6704	27.6392	25.4766		28.8968											6	6	51.7	51.7	51.7	12.344	0	91.645	2666800000	47	1	2	3	5	5	2	0	3	0	1	2	3	5	5	2	0	3	0	9.5	9.5	37.9	46.6
		31.1325					29.4838				27.5475					25.8988		3	3	14.2	14.2	14.2	30.507	0	102.14	3104700000	28	0	0	3	0	0	0	0	3	0	0	0	3	0	0	0	0	3	0	0	0	14.2	0
	23.2555			24.395						18.2556			19.395					3	3	8.7	8.7	8.7	68.921	0	6.3685	32075000	4	0	1	0	0	3	0	0	0	0	0	1	0	0	3	0	0	0	0	0	2.5	0	0
	22.0841	26.6674	26.7314	25.1389			30.7374			19.0841	23.6674	23.7314	22.1389			27.7374		2	2	21.5	21.5	21.5	11.513	0	7.2512	2049500000	15	0	1	1	2	2	0	0	2	0	0	1	1	2	2	0	0	2	0	0	7.5	7.5	21.5
22.8058			27.4384		33.6482		30.2116		20.484			25.1165		31.3262		27.8897		11	6	85.4	65.9	34.1	13.643	0	66.627	14894000000	141	2	0	0	3	0	11	0	4	0	1	0	0	1	0	6	0	2	0	39.8	0	0	52
			30.457		29.9491		25.3721					27.872		27.3641		22.7872		3	1	91.9	19.5	11.4	13.559	0	26.589	2553900000	40	0	0	0	2	0	3	0	2	0	0	0	0	1	0	1	0	1	0	26	0	0	91.9
					31.4041		26.714							28.8192		24.129		5	5	55.9	27.3	27.3	24.92	0	22.513	2951800000	60	0	0	0	0	0	5	0	2	0	0	0	0	0	0	5	0	2	0	15.9	0	0	22.7
			30.833									28.248						5	5	20.9	20.9	20.9	18.302	0	13.735	1912800000	10	0	0	0	5	0	0	0	0	0	0	0	0	5	0	0	0	0	0	0	0	0	20.9
			27.0192	21.6989	20.4492	20.5037						25.0192	19.6989	18.4492	18.5037			1	1	13.5	13.5	13.5	12.904	0.00047794	5.4073	142340000	9	0	0	0	1	1	1	1	0	0	0	0	0	1	1	1	1	0	0	0	0	0	13.5
			26.3009									23.9789						3	3	22.5	22.5	22.5	11.34	0.00047319	5.2221	82670000	4	0	0	0	3	0	0	0	0	0	0	0	0	3	0	0	0	0	0	0	0	0	22.5
			23.9611				26.698					21.6392				24.3761		1	1	10.2	10.2	10.2	22.747	0.00047885	5.4522	125200000	5	0	0	0	1	0	0	0	1	0	0	0	0	1	0	0	0	1	0	0	0	0	10.2
							28.5961									25.4261		9	9	30.8	30.8	30.8	26.393	0	25.403	405770000	17	0	0	0	0	0	0	0	9	0	0	0	0	0	0	0	0	9	0	0	0	0	0
	26.4594	29.5606					23.824			22.5525	25.6537					19.917		10	10	38.4	38.4	38.4	39.971	0	116.69	898940000	27	0	4	10	0	0	0	0	1	0	0	4	10	0	0	0	0	1	0	0	13.2	38.4	0
	29.7578	29.7144						25.9524		28.7578	28.7144						24.9524	4	4	26.5	26.5	26.5	14.28	0	38.816	1853600000	32	0	4	3	0	0	0	0	0	3	0	4	3	0	0	0	0	0	3	0	26.5	26.5	0
	32.0713							27.6246		31.0712							26.6246	4	4	20.5	20.5	20.5	15.203	0	35.654	4719400000	48	0	4	0	0	0	0	0	0	4	0	4	0	0	0	0	0	0	4	0	20.5	0	0
22.5572									19.2352									1	1	12.8	12.8	12.8	15.013	0.0014637	3.9132	6171400	1	1	0	0	0	0	0	0	0	0	1	0	0	0	0	0	0	0	0	12.8	0	0	0
			28.5572	30.1419	33.6003		26.5919					25.3873	26.972	30.4304		23.422		17	17	57.8	57.8	57.8	16.741	0	42.228	14703000000	135	0	0	0	4	11	17	0	3	0	0	0	0	4	11	17	0	3	0	0	0	0	28.6
							22.6866									20.3646		1	1	14.7	14.7	14.7	13.972	0.0018827	3.7653	6750600	1	0	0	0	0	0	0	0	1	0	0	0	0	0	0	0	0	1	0	0	0	0	0
		27.2365	24.4591								24.6516	21.8742						3	3	26	26	26	11.719	0.00047604	5.3294	181200000	5	0	0	3	1	0	0	0	0	0	0	0	3	1	0	0	0	0	0	0	0	26	17.3
		28.4508						23.0798			26.4508						21.0798	3	3	32.4	32.4	32.4	10.914	0	10.138	375770000	5	0	0	3	0	0	0	0	0	1	0	0	3	0	0	0	0	0	1	0	0	32.4	0
23.5735	25.2592	27.977	27.5274	26.387	23.879	32.8551	27.2157	25.5713	21.2515	22.9372	25.6551	25.2054	24.065	21.5571	30.5331	24.8937	23.2493	11	11	44	44	44	15.205	0	63.695	8588100000	82	1	2	2	5	3	1	10	5	2	1	2	2	5	3	1	10	5	2	9.2	19.1	22	31.9
		23.8652	26.3752	24.3913	24.0542		24.1619				21.0579	23.5678	21.5839	21.2469		21.3546		2	2	25.2	25.2	25.2	13.238	0.002438	3.6107	160520000	7	0	0	1	1	1	1	0	1	0	0	0	1	1	1	1	0	1	0	0	0	17.3	7.9
						29.6291									25.8218			2	2	4.9	4.9	4.9	26.198	0.0084589	2.4925	830330000	2	0	0	0	0	0	0	2	0	0	0	0	0	0	0	0	2	0	0	0	0	0	0
27.906			26.8218	31.9077	24.9556				25.5841			24.4998	29.5858	22.6336				9	9	52	52	52	11.382	0	19.054	4431400000	129	4	0	0	4	9	2	0	0	0	4	0	0	4	9	2	0	0	0	27	0	0	39
	26.4908									23.3209								2	2	14.8	14.8	14.8	25.54	0	13.084	94300000	4	0	2	0	0	0	0	0	0	0	0	2	0	0	0	0	0	0	0	0	14.8	0	0
						27.2838									23.9619			3	3	20	20	20	19.569	0	6.1727	163400000	5	0	0	0	0	0	0	3	0	0	0	0	0	0	0	0	3	0	0	0	0	0	0
						28.926									25.4665			1	1	8.6	8.6	8.6	17.713	0.0069911	2.6954	510020000	1	0	0	0	0	0	0	1	0	0	0	0	0	0	0	0	1	0	0	0	0	0	0
							26.2922									25.2922		1	1	18.8	18.8	18.8	11.58	0.0011761	3.989	82174000	4	0	0	0	0	0	0	0	1	0	0	0	0	0	0	0	0	1	0	0	0	0	0
27.9789			26.178				27.192		25.394			23.5931				24.6071		4	4	37.9	37.9	37.9	11.735	0	7.3972	493790000	16	4	0	0	2	0	0	0	4	0	4	0	0	2	0	0	0	4	0	37.9	0	0	19.4
			23.09				24.9657					20.505				22.3807		2	2	20.7	20.7	20.7	13.118	0.0034936	3.2085	41694000	3	0	0	0	1	0	0	0	1	0	0	0	0	1	0	0	0	1	0	0	0	0	10.3
29.4048			24.3799	22.0257			26.8459		26.2349			21.21	18.8558			23.676		4	4	27.7	27.7	27.7	14.126	0	6.929	857490000	21	3	0	0	1	1	0	0	3	0	3	0	0	1	1	0	0	3	0	16.9	0	0	9.2
24.534			23.1396				25.7398		21.7267			20.3322				22.9324		4	4	38.2	38.2	38.2	15.187	0	9.7368	89568000	12	3	0	0	1	0	0	0	4	0	3	0	0	1	0	0	0	4	0	29.8	0	0	5.3
28.3426			22.1484				29.6233		25.0206			18.8265				26.3014		8	8	71.7	71.7	71.7	14.429	0	34.352	1172000000	42	2	0	0	1	0	0	0	8	0	2	0	0	1	0	0	0	8	0	21	0	0	7.2
29.5868			21.5172	21.3183			28.6875		26.0018			17.9322	17.7334			25.1025		14	14	49.5	49.5	49.5	23.469	0	28.221	1244200000	39	5	0	0	1	1	0	0	12	0	5	0	0	1	1	0	0	12	0	11.2	0	0	5.8
28.249			23.9198	23.5194			29.6417		25.249			20.9198	20.5194			26.6417		5	5	40.3	40.3	40.3	15.595	0	14.971	1184500000	17	1	0	0	1	1	0	0	5	0	1	0	0	1	1	0	0	5	0	5.8	0	0	5.8
26.0115									23.2042									1	1	10.1	10.1	10.1	15.674	0.00062315	4.9885	67648000	5	1	0	0	0	0	0	0	0	0	1	0	0	0	0	0	0	0	0	10.1	0	0	0
							26.6292									24.0443		2	2	22.2	22.2	22.2	13.325	0	21.471	103800000	3	0	0	0	0	0	0	0	2	0	0	0	0	0	0	0	0	2	0	0	0	0	0
26.1963			26.731				30.1086		21.804			22.3388				25.7163		11	11	34.3	34.3	34.3	36.511	0	24.277	1346000000	35	7	0	0	1	0	0	0	10	0	7	0	0	1	0	0	0	10	0	19.1	0	0	3.6
27.4956			24.5349				26.7981		24.9106			21.9499				24.2131		4	4	31.7	31.7	31.7	11.316	0	7.2834	330220000	9	2	0	0	1	0	0	0	2	0	2	0	0	1	0	0	0	2	0	9.6	0	0	9.6
							24.1939									21.8719		2	2	22	22	22	11.199	0.0018813	3.762	19190000	2	0	0	0	0	0	0	0	2	0	0	0	0	0	0	0	0	2	0	0	0	0	0
25.7364							28.5921		23.1514							26.0072		10	10	63.4	63.4	63.4	12.484	0	37.035	460560000	14	1	0	0	0	0	0	0	9	0	1	0	0	0	0	0	0	9	0	9.8	0	0	0
24.8274							27.1239		22.2425							24.5389		7	7	60.7	60.7	60.7	12.769	0	13.492	176020000	11	1	0	0	0	0	0	0	7	0	1	0	0	0	0	0	0	7	0	6.8	0	0	0
28.2207			26.9553	22.8049			28.0086		25.6357			24.3703	20.22			25.4236		4	4	22	22	22	14.364	0.00047755	5.3838	720290000	23	3	0	0	2	1	0	0	4	0	3	0	0	2	1	0	0	4	0	15	0	0	14.2
							25.9256									24.3406		2	2	13.2	13.2	13.2	15.281	0	6.3293	63735000	6	0	0	0	0	0	0	0	2	0	0	0	0	0	0	0	0	2	0	0	0	0	0
28.2215							28.6156		25.4141							25.8082		6	4	50	50	40.9	13.723	0	9.8736	724260000	17	2	0	0	0	0	0	0	6	0	0	0	0	0	0	0	0	4	0	15.2	0	0	0
25.3934			21.5235						22.586			18.7162						2	2	27.7	18.5	18.5	13.505	0.0011751	3.9778	47087000	3	1	0	0	1	0	0	0	0	0	1	0	0	1	0	0	0	0	0	17.7	0	0	10
26.0091							24.9172		23.2017							22.1098		4	4	43.1	43.1	43.1	13.541	0	18.204	99214000	4	1	0	0	0	0	0	0	3	0	1	0	0	0	0	0	0	3	0	5.7	0	0	0
20.695							27.5017		17.8877							24.6943		4	4	28.9	28.9	28.9	12.295	0	6.5335	191730000	5	1	0	0	0	0	0	0	3	0	1	0	0	0	0	0	0	3	0	9.1	0	0	0
25.0123							26.1686		22.0123							23.1686		4	4	29.7	29.7	29.7	17.711	0	7.8189	109270000	8	1	0	0	0	0	0	0	4	0	1	0	0	0	0	0	0	4	0	6.7	0	0	0
							27.7228									24.5529		7	7	44.1	44.1	44.1	18.904	0	11.094	221510000	12	0	0	0	0	0	0	0	7	0	0	0	0	0	0	0	0	7	0	0	0	0	0
27.6809							28.7535		24.359							25.4315		16	16	62.6	62.6	62.6	20.301	0	39.309	667720000	21	5	0	0	0	0	0	0	11	0	5	0	0	0	0	0	0	11	0	24	0	0	0
30.35			26.3573	24.8073	24.6654		28.4243		26.6495			22.6568	21.1069	20.9649		24.7239		11	11	59	59	59	24.729	0	43.394	1870700000	37	8	0	0	2	2	2	0	6	0	8	0	0	2	2	2	0	6	0	39.3	0	0	11.5
							28.9553									25.6333		2	2	15.6	15.6	15.6	15.142	0	10.778	520480000	4	0	0	0	0	0	0	0	2	0	0	0	0	0	0	0	0	2	0	0	0	0	0
							25.7536									21.4317		1	1	3.2	3.2	3.2	51.677	0.0091563	2.3765	56572000	1	0	0	0	0	0	0	0	1	0	0	0	0	0	0	0	0	1	0	0	0	0	0
		30.4558					23.7837				27.4558					20.7837		4	4	46.4	46.4	46.4	13.771	0	80.248	1487200000	17	0	0	4	0	0	0	0	1	0	0	0	4	0	0	0	0	1	0	0	0	46.4	0
		29.4249					25.5648				26.6175					22.7574		6	6	73.9	57.7	57.7	15.997	0	25.839	770350000	29	0	0	6	0	0	0	0	2	0	0	0	6	0	0	0	0	2	0	0	10.6	73.9	0
		27.3601	21.5741				23.1966				24.5527	18.7667				20.3892		2	2	23.1	23.1	23.1	11.024	0.001177	3.9985	185000000	1	0	0	2	1	0	0	0	1	0	0	0	2	1	0	0	0	1	0	0	0	23.1	11.1
		25.3597					23.1253				22.3597					20.1253		1	1	6.1	6.1	6.1	28.505	0.00090158	4.3401	52205000	3	0	0	1	0	0	0	0	1	0	0	0	1	0	0	0	0	1	0	0	0	6.1	0
27.9755	29.4668	29.4605	31.5013	27.3218	27.7325	24.1012	23.9619	27.2871	25.9755	27.4668	27.4605	29.5013	25.3218	25.7324	22.1012	21.9619	25.2871	3	3	19.2	19.2	19.2	9.6492	0	14.485	5373300000	121	2	3	2	2	2	2	1	1	3	2	3	2	2	2	2	1	1	3	18.2	19.2	18.2	18.2
24.8291	28.3104	28.4507	30.2568	25.347	25.2296		24.1592	23.5299	21.8291	25.3104	25.4507	27.2567	22.347	22.2296		21.1593	20.5299	3	3	20.5	20.5	20.5	15.608	0	21.065	2125300000	49	1	3	2	3	2	2	0	1	2	1	3	2	3	2	2	0	1	2	11.6	20.5	20.5	20.5
	23.9965	26.7944					28.4172			20.8266	23.6244					25.2472		6	6	33.6	33.6	33.6	33.033	0	98.355	491560000	22	0	3	4	0	0	0	0	6	0	0	3	4	0	0	0	0	6	0	0	16.8	23	0
		26.0664	24.2484				27.3101				23.4815	21.6635				24.7251		5	5	44	44	44	11.778	0	18.175	256600000	9	0	0	5	1	0	0	0	4	0	0	0	5	1	0	0	0	4	0	0	0	44	11
	27.0153	26.5425	29.4124	22.8017	27.208		30.1396			23.8454	23.3725	26.2425	19.6317	24.038		26.9696		6	6	27.3	27.3	27.3	12.823	0	25.981	2293000000	50	0	5	5	3	2	4	0	6	0	0	5	5	3	2	4	0	6	0	0	27.3	27.3	25
	21.842	24.4401					22.9177			19.842	22.4401					20.9176		1	1	13.3	13.3	13.3	12.855	0.0084377	2.4696	34445000	3	0	1	1	0	0	0	0	1	0	0	1	1	0	0	0	0	1	0	0	13.3	13.3	0
24.8064		23.7052	25.1293	24.2335			25.7018		23.2215		22.1203	23.5444	22.6486			24.1169		1	1	30	30	30	15.202	0	72.948	154020000	7	1	0	1	1	1	0	0	1	0	1	0	1	1	1	0	0	1	0	30	0	30	30
		24.1412	26.6866				24.1595	21.944			21.5562	24.1016				21.5746	19.359	1	1	11.3	11.3	11.3	13.517	0.00047378	5.2562	149280000	6	0	1	1	1	0	0	0	1	1	0	1	1	1	0	0	0	1	1	0	11.3	11.3	11.3
		22.867					25.7307				20.5451					23.4087		3	3	17.5	17.5	17.5	12.643	0.00047923	5.4572	63330000	3	0	0	1	0	0	0	0	2	0	0	0	1	0	0	0	0	2	0	0	0	10.8	0
		23.6884	26.6837				24.087				20.2289	23.2242				20.6276		2	2	13.9	13.9	13.9	21.449	0.00061996	4.9022	139130000	4	0	0	1	2	0	0	0	1	0	0	0	1	2	0	0	0	1	0	0	0	8.4	13.9
		22.8937	30.1788		23.5663		24.4805				18.3087	25.5938		18.9813		19.8956		7	7	11.4	11.4	11.4	122.4	0	62.872	1259000000	28	0	0	1	7	0	2	0	1	0	0	0	1	7	0	2	0	1	0	0	0	0.9	11.4
		19.7372		22.6401							16.4153		19.3181					2	2	15.2	15.2	15.2	24.083	0.0037458	3.1031	7410400	1	0	0	1	0	1	0	0	0	0	0	0	1	0	1	0	0	0	0	0	0	6.5	0
26.7375			31.1042	25.6238	26.2777		30.7927		24.1525			28.5192	23.0388	23.6928		28.2077		3	3	28.3	28.3	28.3	12.532	0	57.613	4413300000	41	1	0	0	3	2	2	0	3	0	1	0	0	3	2	2	0	3	0	13.4	0	0	28.3
[truncated: 40 more rows]
[truncated: 34 more columns]

## Sheet: BLAST no cut-off
Database for BLAST search:						Swissprot	Trembl/Swissprot	Swissprot	Trembl/Swissprot	Swissprot	Trembl/Swissprot	Trembl/Swissprot	Swissprot	Trembl/Swissprot	Swissprot	Trembl/Swissprot	Swissprot	Trembl/Swissprot	Trembl/Swissprot	Trembl/Swissprot	Trembl/Swissprot	Trembl/Swissprot	Swissprot	Trembl/Swissprot	Swissprot	Trembl/Swissprot	Swissprot	Trembl/Swissprot
[truncated: 150 more rows]

[truncated: 1 more sheets: Hmmr_Output]
